# Supplementary material for: The in vivo RNA structurome of the malaria parasite Plasmodium falciparum, a protozoan with an A/U-rich transcriptome
Source: PLoS One. 2022 Sep 1;17(9):e0270863. doi: 10.1371/journal.pone.0270863 (PMC9436142; doi:10.1371/journal.pone.0270863)
Supplement: S3 Table — Each tab represents the data per tier of divergence. (XLSX) [file pone.0270863.s008.xlsx]

## Sheet: gProfiler_Tier1
source	term_name	term_id	adjusted_p_value	negative_log10_of_adjusted_p_value	term_size	query_size	intersection_size	effective_domain_size	intersections
GO:MF	structural constituent of ribosome	GO:0003735	2.2645e-28	27.645	148	285	66	2920	PF3D7_0210400,PF3D7_1144300,PF3D7_1460300,PF3D7_0611700,PF3D7_1461300,PF3D7_1003500,PF3D7_1365100,PF3D7_0604200,PF3D7_0705700,PF3D7_1402500,PF3D7_1421200,PF3D7_1308300,PF3D7_0219200,PF3D7_1144000,PF3D7_0217800,PF3D7_1142600,PF3D7_1365900,PF3D7_0903900,PF3D7_0309600,PF3D7_0516200,PF3D7_1130100,PF3D7_0719700,PF3D7_1339500,PF3D7_1474100,PF3D7_0718400,PF3D7_1142500,PF3D7_1010000,PF3D7_1019400,PF3D7_0…
GO:MF	structural molecule activity	GO:0005198	5.31393e-23	22.2746	181	285	67	2920	PF3D7_0210400,PF3D7_1144300,PF3D7_1460300,PF3D7_0611700,PF3D7_1461300,PF3D7_1003500,PF3D7_1365100,PF3D7_0604200,PF3D7_0705700,PF3D7_1402500,PF3D7_1421200,PF3D7_1308300,PF3D7_0219200,PF3D7_1144000,PF3D7_0217800,PF3D7_1142600,PF3D7_1365900,PF3D7_0903900,PF3D7_0309600,PF3D7_0516200,PF3D7_1130100,PF3D7_0719700,PF3D7_1339500,PF3D7_1474100,PF3D7_0718400,PF3D7_1142500,PF3D7_1010000,PF3D7_1019400,PF3D7_0…
GO:MF	protein heterodimerization activity	GO:0046982	0.00362641	2.44052	19	285	9	2920	PF3D7_1105000,PF3D7_0320900,PF3D7_0714000,PF3D7_1407500,PF3D7_1308100,PF3D7_0617900,PF3D7_0617800,PF3D7_1105100,PF3D7_0610400
GO:MF	protein transmembrane transporter activity	GO:0008320	0.0107164	1.96995	13	285	7	2920	PF3D7_1208600,PF3D7_1434700,PF3D7_1368600,PF3D7_1242900,PF3D7_0210000,PF3D7_1356200,PF3D7_0627400
GO:MF	macromolecule transmembrane transporter activity	GO:0022884	0.0107164	1.96995	13	285	7	2920	PF3D7_1208600,PF3D7_1434700,PF3D7_1368600,PF3D7_1242900,PF3D7_0210000,PF3D7_1356200,PF3D7_0627400
GO:MF	protein transporter activity	GO:0140318	0.0107164	1.96995	13	285	7	2920	PF3D7_1208600,PF3D7_1434700,PF3D7_1368600,PF3D7_1242900,PF3D7_0210000,PF3D7_1356200,PF3D7_0627400
GO:MF	protein tag	GO:0031386	0.0203354	1.69175	7	285	5	2920	PF3D7_1313000,PF3D7_1402500,PF3D7_1237800,PF3D7_1365900,PF3D7_0505800
GO:MF	rRNA binding	GO:0019843	0.0208728	1.68042	38	285	12	2920	PF3D7_0516200,PF3D7_1474100,PF3D7_0519100,PF3D7_0706400,PF3D7_1358800,PF3D7_1404400,PF3D7_0520000,PF3D7_0517000,PF3D7_1323100,PF3D7_1323400,PF3D7_1110600,PF3D7_1331800
GO:MF	protein dimerization activity	GO:0046983	0.0304772	1.51603	45	285	13	2920	PF3D7_1105000,PF3D7_0320900,PF3D7_1415200,PF3D7_0714000,PF3D7_1407500,PF3D7_1304900,PF3D7_1308100,PF3D7_0617900,PF3D7_0617800,PF3D7_1438900,PF3D7_1302100,PF3D7_1105100,PF3D7_0610400
GO:BP	translation	GO:0006412	1.11019e-12	11.9546	317	296	77	2940	PF3D7_0210400,PF3D7_1144300,PF3D7_1460300,PF3D7_0611700,PF3D7_1461300,PF3D7_1003500,PF3D7_1365100,PF3D7_0604200,PF3D7_0705700,PF3D7_1217800,PF3D7_1402500,PF3D7_1421200,PF3D7_1308300,PF3D7_0219200,PF3D7_0319600,PF3D7_1144000,PF3D7_1243600,PF3D7_1143400,PF3D7_1030000,PF3D7_0217800,PF3D7_1142600,PF3D7_1365900,PF3D7_0903900,PF3D7_0309600,PF3D7_0516200,PF3D7_1130100,PF3D7_0719700,PF3D7_1339500,PF3D7_1…
GO:BP	peptide biosynthetic process	GO:0043043	1.62765e-12	11.7884	319	296	77	2940	PF3D7_0210400,PF3D7_1144300,PF3D7_1460300,PF3D7_0611700,PF3D7_1461300,PF3D7_1003500,PF3D7_1365100,PF3D7_0604200,PF3D7_0705700,PF3D7_1217800,PF3D7_1402500,PF3D7_1421200,PF3D7_1308300,PF3D7_0219200,PF3D7_0319600,PF3D7_1144000,PF3D7_1243600,PF3D7_1143400,PF3D7_1030000,PF3D7_0217800,PF3D7_1142600,PF3D7_1365900,PF3D7_0903900,PF3D7_0309600,PF3D7_0516200,PF3D7_1130100,PF3D7_0719700,PF3D7_1339500,PF3D7_1…
GO:BP	peptide metabolic process	GO:0006518	2.66665e-12	11.574	335	296	79	2940	PF3D7_0210400,PF3D7_1144300,PF3D7_1460300,PF3D7_0611700,PF3D7_1461300,PF3D7_1003500,PF3D7_1365100,PF3D7_0604200,PF3D7_0705700,PF3D7_1217800,PF3D7_1402500,PF3D7_1421200,PF3D7_1308300,PF3D7_0219200,PF3D7_0319600,PF3D7_1144000,PF3D7_1243600,PF3D7_1143400,PF3D7_1030000,PF3D7_0217800,PF3D7_1142600,PF3D7_1365900,PF3D7_0903900,PF3D7_1433600,PF3D7_0309600,PF3D7_0516200,PF3D7_1130100,PF3D7_0719700,PF3D7_1…
GO:BP	amide biosynthetic process	GO:0043604	1.48601e-11	10.828	331	296	77	2940	PF3D7_0210400,PF3D7_1144300,PF3D7_1460300,PF3D7_0611700,PF3D7_1461300,PF3D7_1003500,PF3D7_1365100,PF3D7_0604200,PF3D7_0705700,PF3D7_1217800,PF3D7_1402500,PF3D7_1421200,PF3D7_1308300,PF3D7_0219200,PF3D7_0319600,PF3D7_1144000,PF3D7_1243600,PF3D7_1143400,PF3D7_1030000,PF3D7_0217800,PF3D7_1142600,PF3D7_1365900,PF3D7_0903900,PF3D7_0309600,PF3D7_0516200,PF3D7_1130100,PF3D7_0719700,PF3D7_1339500,PF3D7_1…
GO:BP	cellular amide metabolic process	GO:0043603	8.68724e-11	10.0611	355	296	79	2940	PF3D7_0210400,PF3D7_1144300,PF3D7_1460300,PF3D7_0611700,PF3D7_1461300,PF3D7_1003500,PF3D7_1365100,PF3D7_0604200,PF3D7_0705700,PF3D7_1217800,PF3D7_1402500,PF3D7_1421200,PF3D7_1308300,PF3D7_0219200,PF3D7_0319600,PF3D7_1144000,PF3D7_1243600,PF3D7_1143400,PF3D7_1030000,PF3D7_0217800,PF3D7_1142600,PF3D7_1365900,PF3D7_0903900,PF3D7_1433600,PF3D7_0309600,PF3D7_0516200,PF3D7_1130100,PF3D7_0719700,PF3D7_1…
GO:BP	organonitrogen compound biosynthetic process	GO:1901566	4.26878e-08	7.3697	495	296	92	2940	PF3D7_0210400,PF3D7_1144300,PF3D7_0715500,PF3D7_1460300,PF3D7_0611700,PF3D7_1461300,PF3D7_1003500,PF3D7_1365100,PF3D7_0604200,PF3D7_0705700,PF3D7_1217800,PF3D7_1402500,PF3D7_1421200,PF3D7_1308300,PF3D7_0530750,PF3D7_0219200,PF3D7_0319600,PF3D7_1144000,PF3D7_1243600,PF3D7_1037700,PF3D7_1143400,PF3D7_0726800,PF3D7_1030000,PF3D7_0217800,PF3D7_1142600,PF3D7_1365900,PF3D7_0903900,PF3D7_1108300,PF3D7_0…
GO:BP	cellular macromolecule biosynthetic process	GO:0034645	5.55694e-08	7.25516	451	296	86	2940	PF3D7_0210400,PF3D7_1144300,PF3D7_1460300,PF3D7_0611700,PF3D7_1461300,PF3D7_1003500,PF3D7_1365100,PF3D7_0604200,PF3D7_0705700,PF3D7_1217800,PF3D7_1402500,PF3D7_1421200,PF3D7_0709500,PF3D7_1308300,PF3D7_0530750,PF3D7_0219200,PF3D7_0319600,PF3D7_1144000,PF3D7_1243600,PF3D7_1143400,PF3D7_0726800,PF3D7_1030000,PF3D7_1442100,PF3D7_0217800,PF3D7_1142600,PF3D7_1365900,PF3D7_0903900,PF3D7_0309600,PF3D7_0…
GO:BP	cellular process	GO:0009987	1.59748e-06	5.79656	2649	296	291	2940	PF3D7_0210400,PF3D7_1342700,PF3D7_1144300,PF3D7_0622600,PF3D7_0715500,PF3D7_0709800,PF3D7_1460300,PF3D7_1433000,PF3D7_0611700,PF3D7_1441900,PF3D7_1461300,PF3D7_1350200,PF3D7_1313000,PF3D7_0721900,PF3D7_1120900,PF3D7_1457200,PF3D7_0524700,PF3D7_0303300,PF3D7_1003500,PF3D7_0719000,PF3D7_1365100,PF3D7_0604200,PF3D7_1105500,PF3D7_0935100,PF3D7_0705700,PF3D7_1147400,PF3D7_1217800,PF3D7_1325000,PF3D7_1…
GO:BP	cellular nitrogen compound biosynthetic process	GO:0044271	2.04586e-06	5.68912	636	296	105	2940	PF3D7_0210400,PF3D7_1342700,PF3D7_1144300,PF3D7_0715500,PF3D7_1460300,PF3D7_0611700,PF3D7_1441900,PF3D7_1461300,PF3D7_1120900,PF3D7_0303300,PF3D7_1003500,PF3D7_1365100,PF3D7_0604200,PF3D7_0705700,PF3D7_1217800,PF3D7_1105000,PF3D7_1402500,PF3D7_1202900,PF3D7_1421200,PF3D7_1308300,PF3D7_0219200,PF3D7_0319600,PF3D7_1144000,PF3D7_1243600,PF3D7_1037700,PF3D7_1143400,PF3D7_1030000,PF3D7_0817900,PF3D7_0…
GO:BP	macromolecule biosynthetic process	GO:0009059	1.045e-05	4.98088	620	296	101	2940	PF3D7_0210400,PF3D7_1342700,PF3D7_1144300,PF3D7_1460300,PF3D7_0611700,PF3D7_1441900,PF3D7_1461300,PF3D7_1120900,PF3D7_0303300,PF3D7_1003500,PF3D7_1365100,PF3D7_0604200,PF3D7_0705700,PF3D7_1217800,PF3D7_1105000,PF3D7_1402500,PF3D7_1202900,PF3D7_1421200,PF3D7_0709500,PF3D7_1308300,PF3D7_0530750,PF3D7_0219200,PF3D7_0319600,PF3D7_1144000,PF3D7_1243600,PF3D7_1143400,PF3D7_0726800,PF3D7_1030000,PF3D7_0…
GO:BP	cellular component assembly	GO:0022607	1.35158e-05	4.86916	265	296	55	2940	PF3D7_0709800,PF3D7_1441900,PF3D7_1461300,PF3D7_1350200,PF3D7_0719000,PF3D7_1105500,PF3D7_1105000,PF3D7_1107000,PF3D7_0414300,PF3D7_0218500,PF3D7_1308300,PF3D7_1339800,PF3D7_0706200,PF3D7_0822300,PF3D7_0512000,PF3D7_1347400,PF3D7_1311000,PF3D7_0825600,PF3D7_1126900,PF3D7_1446600,PF3D7_0819900,PF3D7_0516200,PF3D7_1130100,PF3D7_0719700,PF3D7_1201800,PF3D7_1361600,PF3D7_1474100,PF3D7_1125500,PF3D7_1…
GO:BP	gene expression	GO:0010467	2.72337e-05	4.56489	947	296	137	2940	PF3D7_0210400,PF3D7_1342700,PF3D7_1144300,PF3D7_1460300,PF3D7_1433000,PF3D7_0611700,PF3D7_1441900,PF3D7_1461300,PF3D7_1350200,PF3D7_1120900,PF3D7_0303300,PF3D7_1003500,PF3D7_1365100,PF3D7_0604200,PF3D7_0705700,PF3D7_1217800,PF3D7_1325000,PF3D7_1105000,PF3D7_1107000,PF3D7_0520300,PF3D7_1402500,PF3D7_0218500,PF3D7_1202900,PF3D7_1421200,PF3D7_1237800,PF3D7_1443300,PF3D7_1308300,PF3D7_0219200,PF3D7_0…
GO:BP	protein-containing complex assembly	GO:0065003	0.000799202	3.09734	203	296	42	2940	PF3D7_0709800,PF3D7_1441900,PF3D7_1461300,PF3D7_1350200,PF3D7_0719000,PF3D7_1105000,PF3D7_1107000,PF3D7_0218500,PF3D7_1308300,PF3D7_1339800,PF3D7_0706200,PF3D7_0822300,PF3D7_0512000,PF3D7_1347400,PF3D7_0825600,PF3D7_1126900,PF3D7_0516200,PF3D7_1130100,PF3D7_0719700,PF3D7_1201800,PF3D7_1474100,PF3D7_1125500,PF3D7_1231500,PF3D7_0529500,PF3D7_0714000,PF3D7_1209800,PF3D7_0909800,PF3D7_0528000,PF3D7_0…
GO:BP	RNA splicing, via transesterification reactions with bulged adenosine as nucleophile	GO:0000377	0.000904599	3.04354	105	296	27	2940	PF3D7_1350200,PF3D7_1325000,PF3D7_1107000,PF3D7_0520300,PF3D7_0218500,PF3D7_1237800,PF3D7_1443300,PF3D7_1355800,PF3D7_1209200,PF3D7_0822300,PF3D7_1131000,PF3D7_1126900,PF3D7_0819900,PF3D7_1406000,PF3D7_1018500,PF3D7_1320900,PF3D7_0829300,PF3D7_1125500,PF3D7_1231500,PF3D7_0909800,PF3D7_0522800,PF3D7_1224900,PF3D7_1348200,PF3D7_1414800,PF3D7_1369700,PF3D7_1472000,PF3D7_1123900
GO:BP	mRNA splicing, via spliceosome	GO:0000398	0.000904599	3.04354	105	296	27	2940	PF3D7_1350200,PF3D7_1325000,PF3D7_1107000,PF3D7_0520300,PF3D7_0218500,PF3D7_1237800,PF3D7_1443300,PF3D7_1355800,PF3D7_1209200,PF3D7_0822300,PF3D7_1131000,PF3D7_1126900,PF3D7_0819900,PF3D7_1406000,PF3D7_1018500,PF3D7_1320900,PF3D7_0829300,PF3D7_1125500,PF3D7_1231500,PF3D7_0909800,PF3D7_0522800,PF3D7_1224900,PF3D7_1348200,PF3D7_1414800,PF3D7_1369700,PF3D7_1472000,PF3D7_1123900
GO:BP	cellular protein metabolic process	GO:0044267	0.00218918	2.65972	855	296	120	2940	PF3D7_0210400,PF3D7_1144300,PF3D7_1460300,PF3D7_0611700,PF3D7_1441900,PF3D7_1461300,PF3D7_1313000,PF3D7_1003500,PF3D7_1365100,PF3D7_0604200,PF3D7_0705700,PF3D7_1147400,PF3D7_1217800,PF3D7_1402500,PF3D7_1421200,PF3D7_1237800,PF3D7_1308300,PF3D7_0530750,PF3D7_0219200,PF3D7_0319600,PF3D7_1144000,PF3D7_1243600,PF3D7_1143400,PF3D7_0726800,PF3D7_1030000,PF3D7_0217800,PF3D7_0319100,PF3D7_1142600,PF3D7_1…
GO:BP	RNA splicing	GO:0008380	0.00232376	2.63381	129	296	30	2940	PF3D7_1350200,PF3D7_1325000,PF3D7_1107000,PF3D7_0520300,PF3D7_0218500,PF3D7_1237800,PF3D7_1443300,PF3D7_1355800,PF3D7_1209200,PF3D7_0822300,PF3D7_1131000,PF3D7_1126900,PF3D7_1454100,PF3D7_0819900,PF3D7_1429000,PF3D7_1406000,PF3D7_1018500,PF3D7_1320900,PF3D7_0829300,PF3D7_1125500,PF3D7_0725200,PF3D7_1231500,PF3D7_0909800,PF3D7_0522800,PF3D7_1224900,PF3D7_1348200,PF3D7_1414800,PF3D7_1369700,PF3D7_1…
GO:BP	RNA splicing, via transesterification reactions	GO:0000375	0.00237719	2.62394	110	296	27	2940	PF3D7_1350200,PF3D7_1325000,PF3D7_1107000,PF3D7_0520300,PF3D7_0218500,PF3D7_1237800,PF3D7_1443300,PF3D7_1355800,PF3D7_1209200,PF3D7_0822300,PF3D7_1131000,PF3D7_1126900,PF3D7_0819900,PF3D7_1406000,PF3D7_1018500,PF3D7_1320900,PF3D7_0829300,PF3D7_1125500,PF3D7_1231500,PF3D7_0909800,PF3D7_0522800,PF3D7_1224900,PF3D7_1348200,PF3D7_1414800,PF3D7_1369700,PF3D7_1472000,PF3D7_1123900
GO:BP	mitochondrion organization	GO:0007005	0.00284316	2.5462	58	296	18	2940	PF3D7_0709800,PF3D7_1208600,PF3D7_1434700,PF3D7_0706200,PF3D7_1368600,PF3D7_1242900,PF3D7_0825600,PF3D7_0724400,PF3D7_1325600,PF3D7_1201800,PF3D7_1356200,PF3D7_1209800,PF3D7_1470000,PF3D7_0513500,PF3D7_0829200,PF3D7_1234900,PF3D7_1421500,PF3D7_0627400
GO:BP	ribonucleoprotein complex assembly	GO:0022618	0.00483237	2.31584	89	296	23	2940	PF3D7_1461300,PF3D7_1350200,PF3D7_1107000,PF3D7_0218500,PF3D7_1308300,PF3D7_0822300,PF3D7_1126900,PF3D7_0516200,PF3D7_1130100,PF3D7_0719700,PF3D7_1474100,PF3D7_1125500,PF3D7_1231500,PF3D7_0529500,PF3D7_0909800,PF3D7_0719600,PF3D7_1317800,PF3D7_1309100,PF3D7_0205500,PF3D7_1472000,PF3D7_0517000,PF3D7_1323400,PF3D7_1110600
GO:BP	cellular component biogenesis	GO:0044085	0.00613784	2.21198	445	296	71	2940	PF3D7_0709800,PF3D7_1433000,PF3D7_1441900,PF3D7_1461300,PF3D7_1350200,PF3D7_0719000,PF3D7_1105500,PF3D7_1325000,PF3D7_1105000,PF3D7_1107000,PF3D7_0414300,PF3D7_0218500,PF3D7_1308300,PF3D7_1144000,PF3D7_1339800,PF3D7_1464400,PF3D7_0706200,PF3D7_0822300,PF3D7_1142600,PF3D7_0512000,PF3D7_1347400,PF3D7_1311000,PF3D7_0825600,PF3D7_1126900,PF3D7_1446600,PF3D7_0819900,PF3D7_0516200,PF3D7_1130100,PF3D7_0…
GO:BP	cellular biosynthetic process	GO:0044249	0.00621874	2.2063	817	296	114	2940	PF3D7_0210400,PF3D7_1342700,PF3D7_1144300,PF3D7_0715500,PF3D7_1460300,PF3D7_0611700,PF3D7_1441900,PF3D7_1461300,PF3D7_1120900,PF3D7_0303300,PF3D7_1003500,PF3D7_1365100,PF3D7_0604200,PF3D7_0705700,PF3D7_1217800,PF3D7_1105000,PF3D7_1402500,PF3D7_1202900,PF3D7_1421200,PF3D7_0709500,PF3D7_1308300,PF3D7_0530750,PF3D7_0219200,PF3D7_0319600,PF3D7_1144000,PF3D7_1243600,PF3D7_1037700,PF3D7_1143400,PF3D7_0…
GO:BP	protein transmembrane transport	GO:0071806	0.00831912	2.07992	31	296	12	2940	PF3D7_0821800,PF3D7_1208600,PF3D7_1434700,PF3D7_0729000,PF3D7_1368600,PF3D7_1242900,PF3D7_0724400,PF3D7_0210000,PF3D7_1356200,PF3D7_0513500,PF3D7_0627400,PF3D7_1216300
GO:BP	ribonucleoprotein complex subunit organization	GO:0071826	0.0087206	2.05945	92	296	23	2940	PF3D7_1461300,PF3D7_1350200,PF3D7_1107000,PF3D7_0218500,PF3D7_1308300,PF3D7_0822300,PF3D7_1126900,PF3D7_0516200,PF3D7_1130100,PF3D7_0719700,PF3D7_1474100,PF3D7_1125500,PF3D7_1231500,PF3D7_0529500,PF3D7_0909800,PF3D7_0719600,PF3D7_1317800,PF3D7_1309100,PF3D7_0205500,PF3D7_1472000,PF3D7_0517000,PF3D7_1323400,PF3D7_1110600
GO:BP	protein-containing complex organization	GO:0043933	0.00899449	2.04602	237	296	44	2940	PF3D7_0709800,PF3D7_1441900,PF3D7_1461300,PF3D7_1350200,PF3D7_0719000,PF3D7_1105000,PF3D7_1107000,PF3D7_0218500,PF3D7_1308300,PF3D7_1339800,PF3D7_0706200,PF3D7_0822300,PF3D7_0512000,PF3D7_1347400,PF3D7_0825600,PF3D7_1126900,PF3D7_0516200,PF3D7_1130100,PF3D7_0719700,PF3D7_1201800,PF3D7_1474100,PF3D7_1125500,PF3D7_1231500,PF3D7_0529500,PF3D7_0714000,PF3D7_1209800,PF3D7_0909800,PF3D7_1308100,PF3D7_0…
GO:BP	cellular component organization	GO:0016043	0.011301	1.94688	562	296	84	2940	PF3D7_0709800,PF3D7_1441900,PF3D7_1461300,PF3D7_1350200,PF3D7_0719000,PF3D7_1105500,PF3D7_1105000,PF3D7_1107000,PF3D7_0414300,PF3D7_0218500,PF3D7_1202900,PF3D7_1308300,PF3D7_1208600,PF3D7_1324700,PF3D7_1434700,PF3D7_1030000,PF3D7_1145300,PF3D7_1339800,PF3D7_0817900,PF3D7_0706200,PF3D7_0822300,PF3D7_1368600,PF3D7_1242900,PF3D7_0512000,PF3D7_1347400,PF3D7_1311000,PF3D7_0809500,PF3D7_0825600,PF3D7_0…
GO:BP	non-membrane-bounded organelle assembly	GO:0140694	0.0119302	1.92335	58	296	17	2940	PF3D7_1461300,PF3D7_1105500,PF3D7_1107000,PF3D7_1308300,PF3D7_1339800,PF3D7_1446600,PF3D7_0819900,PF3D7_0516200,PF3D7_0719700,PF3D7_1474100,PF3D7_0719600,PF3D7_1317800,PF3D7_1466700,PF3D7_1309100,PF3D7_0517000,PF3D7_1323400,PF3D7_1110600
GO:BP	organic substance biosynthetic process	GO:1901576	0.012257	1.91162	828	296	114	2940	PF3D7_0210400,PF3D7_1342700,PF3D7_1144300,PF3D7_0715500,PF3D7_1460300,PF3D7_0611700,PF3D7_1441900,PF3D7_1461300,PF3D7_1120900,PF3D7_0303300,PF3D7_1003500,PF3D7_1365100,PF3D7_0604200,PF3D7_0705700,PF3D7_1217800,PF3D7_1105000,PF3D7_1402500,PF3D7_1202900,PF3D7_1421200,PF3D7_0709500,PF3D7_1308300,PF3D7_0530750,PF3D7_0219200,PF3D7_0319600,PF3D7_1144000,PF3D7_1243600,PF3D7_1037700,PF3D7_1143400,PF3D7_0…
GO:BP	biosynthetic process	GO:0009058	0.0165321	1.78167	833	296	114	2940	PF3D7_0210400,PF3D7_1342700,PF3D7_1144300,PF3D7_0715500,PF3D7_1460300,PF3D7_0611700,PF3D7_1441900,PF3D7_1461300,PF3D7_1120900,PF3D7_0303300,PF3D7_1003500,PF3D7_1365100,PF3D7_0604200,PF3D7_0705700,PF3D7_1217800,PF3D7_1105000,PF3D7_1402500,PF3D7_1202900,PF3D7_1421200,PF3D7_0709500,PF3D7_1308300,PF3D7_0530750,PF3D7_0219200,PF3D7_0319600,PF3D7_1144000,PF3D7_1243600,PF3D7_1037700,PF3D7_1143400,PF3D7_0…
GO:BP	mRNA processing	GO:0006397	0.0200577	1.69772	143	296	30	2940	PF3D7_1350200,PF3D7_1325000,PF3D7_1107000,PF3D7_0520300,PF3D7_0218500,PF3D7_1237800,PF3D7_1443300,PF3D7_1355800,PF3D7_1030000,PF3D7_1209200,PF3D7_0822300,PF3D7_1131000,PF3D7_1126900,PF3D7_0819900,PF3D7_1406000,PF3D7_1018500,PF3D7_1320900,PF3D7_0829300,PF3D7_1125500,PF3D7_1231500,PF3D7_0909800,PF3D7_0522800,PF3D7_1224900,PF3D7_1348200,PF3D7_1414800,PF3D7_1124400,PF3D7_0205500,PF3D7_1369700,PF3D7_1…
GO:BP	mitochondrial transport	GO:0006839	0.023201	1.63449	29	296	11	2940	PF3D7_0715500,PF3D7_1208600,PF3D7_1434700,PF3D7_1368600,PF3D7_1242900,PF3D7_0724400,PF3D7_1356200,PF3D7_0513500,PF3D7_1421500,PF3D7_0627400,PF3D7_1310000
GO:BP	cellular nitrogen compound metabolic process	GO:0034641	0.0250889	1.60052	1207	296	153	2940	PF3D7_0210400,PF3D7_1342700,PF3D7_1144300,PF3D7_0715500,PF3D7_1460300,PF3D7_1433000,PF3D7_0611700,PF3D7_1441900,PF3D7_1461300,PF3D7_1350200,PF3D7_1120900,PF3D7_0303300,PF3D7_1003500,PF3D7_1365100,PF3D7_0604200,PF3D7_0705700,PF3D7_1217800,PF3D7_1325000,PF3D7_1105000,PF3D7_1107000,PF3D7_0520300,PF3D7_1402500,PF3D7_0218500,PF3D7_1202900,PF3D7_1421200,PF3D7_1237800,PF3D7_1443300,PF3D7_0709500,PF3D7_1…
GO:BP	protein metabolic process	GO:0019538	0.0298339	1.52529	926	296	123	2940	PF3D7_0210400,PF3D7_1144300,PF3D7_1460300,PF3D7_0611700,PF3D7_1441900,PF3D7_1461300,PF3D7_1313000,PF3D7_1003500,PF3D7_1365100,PF3D7_0604200,PF3D7_0705700,PF3D7_1147400,PF3D7_1217800,PF3D7_1402500,PF3D7_1421200,PF3D7_1237800,PF3D7_1308300,PF3D7_0530750,PF3D7_0219200,PF3D7_0319600,PF3D7_1144000,PF3D7_1243600,PF3D7_1143400,PF3D7_0726800,PF3D7_1030000,PF3D7_0217800,PF3D7_0319100,PF3D7_1142600,PF3D7_1…
GO:BP	spliceosomal snRNP assembly	GO:0000387	0.0387414	1.41182	13	296	7	2940	PF3D7_1350200,PF3D7_1107000,PF3D7_0218500,PF3D7_0822300,PF3D7_1126900,PF3D7_1125500,PF3D7_0909800
GO:CC	cytosolic ribosome	GO:0022626	3.94683e-25	24.4038	93	377	51	3609	PF3D7_1460300,PF3D7_0611700,PF3D7_1461300,PF3D7_1003500,PF3D7_1365100,PF3D7_0705700,PF3D7_1421200,PF3D7_1308300,PF3D7_0219200,PF3D7_1144000,PF3D7_0217800,PF3D7_1142600,PF3D7_1365900,PF3D7_0903900,PF3D7_0309600,PF3D7_0516200,PF3D7_1130100,PF3D7_0719700,PF3D7_0718400,PF3D7_1142500,PF3D7_1019400,PF3D7_0529500,PF3D7_0503800,PF3D7_0618300,PF3D7_1109900,PF3D7_0706400,PF3D7_1103100,PF3D7_1223900,PF3D7_0…
GO:CC	ribosomal subunit	GO:0044391	3.62942e-24	23.4402	140	377	62	3609	PF3D7_1460300,PF3D7_0611700,PF3D7_1461300,PF3D7_1003500,PF3D7_1365100,PF3D7_0604200,PF3D7_0705700,PF3D7_1421200,PF3D7_1308300,PF3D7_0219200,PF3D7_1144000,PF3D7_0217800,PF3D7_1142600,PF3D7_1365900,PF3D7_0903900,PF3D7_0309600,PF3D7_0516200,PF3D7_1130100,PF3D7_0719700,PF3D7_1339500,PF3D7_1474100,PF3D7_0718400,PF3D7_1142500,PF3D7_1010000,PF3D7_1019400,PF3D7_0519100,PF3D7_1447300,PF3D7_0529500,PF3D7_0…
GO:CC	ribosome	GO:0005840	4.77432e-24	23.3211	167	377	68	3609	PF3D7_0210400,PF3D7_1144300,PF3D7_1460300,PF3D7_0611700,PF3D7_1461300,PF3D7_1003500,PF3D7_1365100,PF3D7_0604200,PF3D7_0705700,PF3D7_1402500,PF3D7_1421200,PF3D7_1308300,PF3D7_0219200,PF3D7_1144000,PF3D7_0217800,PF3D7_1142600,PF3D7_1365900,PF3D7_0903900,PF3D7_0309600,PF3D7_0516200,PF3D7_1130100,PF3D7_0719700,PF3D7_1339500,PF3D7_1474100,PF3D7_0718400,PF3D7_1142500,PF3D7_1010000,PF3D7_1019400,PF3D7_0…
GO:CC	protein-containing complex	GO:0032991	3.03894e-16	15.5173	1107	377	192	3609	PF3D7_1342700,PF3D7_0622600,PF3D7_0715500,PF3D7_1460300,PF3D7_1433000,PF3D7_0611700,PF3D7_1441900,PF3D7_1461300,PF3D7_1350200,PF3D7_0721900,PF3D7_0303300,PF3D7_1003500,PF3D7_1365100,PF3D7_0604200,PF3D7_0705700,PF3D7_1147400,PF3D7_1325000,PF3D7_1203200,PF3D7_1105000,PF3D7_1107000,PF3D7_0520300,PF3D7_0414300,PF3D7_0218500,PF3D7_0904500,PF3D7_1421200,PF3D7_1443300,PF3D7_0821800,PF3D7_1308300,PF3D7_0…
GO:CC	ribonucleoprotein complex	GO:1990904	5.87681e-15	14.2309	395	377	95	3609	PF3D7_1460300,PF3D7_1433000,PF3D7_0611700,PF3D7_1461300,PF3D7_1350200,PF3D7_1003500,PF3D7_1365100,PF3D7_0604200,PF3D7_0705700,PF3D7_1325000,PF3D7_1203200,PF3D7_1107000,PF3D7_0520300,PF3D7_0218500,PF3D7_1421200,PF3D7_1443300,PF3D7_1308300,PF3D7_0219200,PF3D7_1144000,PF3D7_1143400,PF3D7_1355800,PF3D7_1209200,PF3D7_0729000,PF3D7_1464400,PF3D7_0822300,PF3D7_0217800,PF3D7_1142600,PF3D7_1126900,PF3D7_1…
GO:CC	cytosolic large ribosomal subunit	GO:0022625	1.93811e-13	12.7126	54	377	29	3609	PF3D7_1460300,PF3D7_0611700,PF3D7_1142600,PF3D7_1365900,PF3D7_0903900,PF3D7_0309600,PF3D7_1130100,PF3D7_1142500,PF3D7_1019400,PF3D7_0503800,PF3D7_0618300,PF3D7_1109900,PF3D7_0706400,PF3D7_1103100,PF3D7_1223900,PF3D7_0312800,PF3D7_0605000,PF3D7_0719600,PF3D7_0710600,PF3D7_0415900,PF3D7_1124900,PF3D7_1309100,PF3D7_1431700,PF3D7_0821700,PF3D7_0517000,PF3D7_1323100,PF3D7_1323400,PF3D7_1460700,PF3D7_1…
GO:CC	large ribosomal subunit	GO:0015934	2.11888e-13	12.6739	90	377	38	3609	PF3D7_1460300,PF3D7_0611700,PF3D7_0604200,PF3D7_1142600,PF3D7_1365900,PF3D7_0903900,PF3D7_0309600,PF3D7_1130100,PF3D7_1339500,PF3D7_1474100,PF3D7_1142500,PF3D7_1010000,PF3D7_1019400,PF3D7_0519100,PF3D7_0503800,PF3D7_0618300,PF3D7_1109900,PF3D7_0706400,PF3D7_1103100,PF3D7_1223900,PF3D7_0312800,PF3D7_0605000,PF3D7_1404400,PF3D7_0719600,PF3D7_0710600,PF3D7_0415900,PF3D7_1144100,PF3D7_1124900,PF3D7_1…
GO:CC	cytosolic small ribosomal subunit	GO:0022627	5.32956e-12	11.2733	38	377	23	3609	PF3D7_1461300,PF3D7_1003500,PF3D7_1365100,PF3D7_0705700,PF3D7_1421200,PF3D7_1308300,PF3D7_0219200,PF3D7_1144000,PF3D7_0217800,PF3D7_0516200,PF3D7_0719700,PF3D7_0718400,PF3D7_0529500,PF3D7_1358800,PF3D7_0520000,PF3D7_1242700,PF3D7_1317800,PF3D7_0813900,PF3D7_1431700,PF3D7_0316800,PF3D7_0519400,PF3D7_0307100,PF3D7_0306900
GO:CC	intracellular non-membrane-bounded organelle	GO:0043232	4.9976e-11	10.3012	558	377	110	3609	PF3D7_0210400,PF3D7_1342700,PF3D7_1144300,PF3D7_1460300,PF3D7_1433000,PF3D7_0611700,PF3D7_1461300,PF3D7_0303300,PF3D7_1003500,PF3D7_1365100,PF3D7_0604200,PF3D7_1105500,PF3D7_0705700,PF3D7_1325000,PF3D7_1105000,PF3D7_1107000,PF3D7_0520300,PF3D7_1402500,PF3D7_1202900,PF3D7_1421200,PF3D7_1308300,PF3D7_0219200,PF3D7_1144000,PF3D7_1339800,PF3D7_0817900,PF3D7_1442100,PF3D7_0822300,PF3D7_0217800,PF3D7_1…
GO:CC	non-membrane-bounded organelle	GO:0043228	5.6865e-11	10.2452	559	377	110	3609	PF3D7_0210400,PF3D7_1342700,PF3D7_1144300,PF3D7_1460300,PF3D7_1433000,PF3D7_0611700,PF3D7_1461300,PF3D7_0303300,PF3D7_1003500,PF3D7_1365100,PF3D7_0604200,PF3D7_1105500,PF3D7_0705700,PF3D7_1325000,PF3D7_1105000,PF3D7_1107000,PF3D7_0520300,PF3D7_1402500,PF3D7_1202900,PF3D7_1421200,PF3D7_1308300,PF3D7_0219200,PF3D7_1144000,PF3D7_1339800,PF3D7_0817900,PF3D7_1442100,PF3D7_0822300,PF3D7_0217800,PF3D7_1…
GO:CC	small ribosomal subunit	GO:0015935	2.78864e-10	9.55461	51	377	25	3609	PF3D7_1461300,PF3D7_1003500,PF3D7_1365100,PF3D7_0705700,PF3D7_1421200,PF3D7_1308300,PF3D7_0219200,PF3D7_1144000,PF3D7_0217800,PF3D7_0516200,PF3D7_0719700,PF3D7_0718400,PF3D7_1447300,PF3D7_0529500,PF3D7_1126200,PF3D7_1358800,PF3D7_0520000,PF3D7_1242700,PF3D7_1317800,PF3D7_0813900,PF3D7_1431700,PF3D7_0316800,PF3D7_0519400,PF3D7_0307100,PF3D7_0306900
GO:CC	cytosol	GO:0005829	8.03461e-10	9.09504	352	377	78	3609	PF3D7_1460300,PF3D7_0611700,PF3D7_1461300,PF3D7_1120900,PF3D7_1457200,PF3D7_1003500,PF3D7_1365100,PF3D7_0705700,PF3D7_1217800,PF3D7_1202900,PF3D7_1421200,PF3D7_1308300,PF3D7_0219200,PF3D7_0319600,PF3D7_1144000,PF3D7_0817900,PF3D7_0217800,PF3D7_1142600,PF3D7_1311000,PF3D7_0708300,PF3D7_1365900,PF3D7_0903900,PF3D7_0309600,PF3D7_0515800,PF3D7_0516200,PF3D7_1130100,PF3D7_0719700,PF3D7_0909300,PF3D7_0…
GO:CC	spliceosomal tri-snRNP complex	GO:0097526	8.30547e-08	7.08064	24	377	15	3609	PF3D7_1350200,PF3D7_1325000,PF3D7_1107000,PF3D7_0520300,PF3D7_0218500,PF3D7_1443300,PF3D7_1209200,PF3D7_0822300,PF3D7_0819900,PF3D7_0829300,PF3D7_1125500,PF3D7_1231500,PF3D7_0909800,PF3D7_1414800,PF3D7_1123900
GO:CC	organelle	GO:0043226	2.64907e-07	6.57691	2238	377	285	3609	PF3D7_0210400,PF3D7_1342700,PF3D7_1144300,PF3D7_0622600,PF3D7_0715500,PF3D7_0709800,PF3D7_1460300,PF3D7_1433000,PF3D7_0611700,PF3D7_0532500,PF3D7_1441900,PF3D7_1461300,PF3D7_1350200,PF3D7_1313000,PF3D7_1120900,PF3D7_0524700,PF3D7_0303300,PF3D7_0502900,PF3D7_1003500,PF3D7_1365100,PF3D7_0604200,PF3D7_1105500,PF3D7_1458100,PF3D7_0935100,PF3D7_0705700,PF3D7_1217800,PF3D7_1325000,PF3D7_1102700,PF3D7_1…
GO:CC	Sm-like protein family complex	GO:0120114	1.61606e-06	5.79154	48	377	20	3609	PF3D7_1350200,PF3D7_1325000,PF3D7_1107000,PF3D7_0520300,PF3D7_0218500,PF3D7_1443300,PF3D7_1355800,PF3D7_1209200,PF3D7_0822300,PF3D7_1126900,PF3D7_0819900,PF3D7_1018500,PF3D7_0829300,PF3D7_1125500,PF3D7_1231500,PF3D7_0909800,PF3D7_1224900,PF3D7_1414800,PF3D7_1124400,PF3D7_1123900
GO:CC	intracellular organelle	GO:0043229	5.03077e-06	5.29837	2189	377	276	3609	PF3D7_0210400,PF3D7_1342700,PF3D7_1144300,PF3D7_0622600,PF3D7_0715500,PF3D7_0709800,PF3D7_1460300,PF3D7_1433000,PF3D7_0611700,PF3D7_0532500,PF3D7_1441900,PF3D7_1461300,PF3D7_1350200,PF3D7_1313000,PF3D7_1120900,PF3D7_0524700,PF3D7_0303300,PF3D7_0502900,PF3D7_1003500,PF3D7_1365100,PF3D7_0604200,PF3D7_1105500,PF3D7_1458100,PF3D7_0935100,PF3D7_0705700,PF3D7_1217800,PF3D7_1325000,PF3D7_1025600,PF3D7_1…
GO:CC	mitochondrial envelope	GO:0005740	6.03344e-06	5.21943	91	377	28	3609	PF3D7_0622600,PF3D7_0715500,PF3D7_0524700,PF3D7_1025600,PF3D7_1208600,PF3D7_1434700,PF3D7_0706200,PF3D7_1368600,PF3D7_1242900,PF3D7_0724400,PF3D7_1325600,PF3D7_1426900,PF3D7_1201800,PF3D7_1356200,PF3D7_1470400,PF3D7_0513500,PF3D7_0829200,PF3D7_1340800,PF3D7_0306000,PF3D7_1421500,PF3D7_1140100,PF3D7_0627400,PF3D7_1310000,PF3D7_1475300,PF3D7_1404100,PF3D7_1203600,PF3D7_1324400,PF3D7_0705900
GO:CC	organelle envelope lumen	GO:0031970	6.39191e-06	5.19437	11	377	9	3609	PF3D7_1025600,PF3D7_1208600,PF3D7_0706200,PF3D7_1368600,PF3D7_1242900,PF3D7_1201800,PF3D7_1421500,PF3D7_1404100,PF3D7_1324400
GO:CC	mitochondrial intermembrane space	GO:0005758	6.39191e-06	5.19437	11	377	9	3609	PF3D7_1025600,PF3D7_1208600,PF3D7_0706200,PF3D7_1368600,PF3D7_1242900,PF3D7_1201800,PF3D7_1421500,PF3D7_1404100,PF3D7_1324400
GO:CC	spliceosomal snRNP complex	GO:0097525	6.7597e-06	5.17007	47	377	19	3609	PF3D7_1350200,PF3D7_1325000,PF3D7_1107000,PF3D7_0520300,PF3D7_0218500,PF3D7_1443300,PF3D7_1355800,PF3D7_1209200,PF3D7_0822300,PF3D7_1126900,PF3D7_0819900,PF3D7_1018500,PF3D7_0829300,PF3D7_1125500,PF3D7_1231500,PF3D7_0909800,PF3D7_1224900,PF3D7_1414800,PF3D7_1123900
GO:CC	small nuclear ribonucleoprotein complex	GO:0030532	6.7597e-06	5.17007	47	377	19	3609	PF3D7_1350200,PF3D7_1325000,PF3D7_1107000,PF3D7_0520300,PF3D7_0218500,PF3D7_1443300,PF3D7_1355800,PF3D7_1209200,PF3D7_0822300,PF3D7_1126900,PF3D7_0819900,PF3D7_1018500,PF3D7_0829300,PF3D7_1125500,PF3D7_1231500,PF3D7_0909800,PF3D7_1224900,PF3D7_1414800,PF3D7_1123900
GO:CC	U6 snRNP	GO:0005688	1.33906e-05	4.8732	7	377	7	3609	PF3D7_1325000,PF3D7_1107000,PF3D7_0520300,PF3D7_1443300,PF3D7_1209200,PF3D7_0819900,PF3D7_0829300
GO:CC	precatalytic spliceosome	GO:0071011	6.86478e-05	4.16337	23	377	12	3609	PF3D7_1350200,PF3D7_0520300,PF3D7_0218500,PF3D7_1355800,PF3D7_0822300,PF3D7_0819900,PF3D7_1018500,PF3D7_0829300,PF3D7_1125500,PF3D7_0909800,PF3D7_1224900,PF3D7_1123900
GO:CC	mitochondrial protein-containing complex	GO:0098798	0.000119937	3.92105	81	377	24	3609	PF3D7_0622600,PF3D7_0715500,PF3D7_0604200,PF3D7_1208600,PF3D7_1434700,PF3D7_1368600,PF3D7_0724400,PF3D7_1426900,PF3D7_1339500,PF3D7_0718400,PF3D7_1010000,PF3D7_1356200,PF3D7_0519100,PF3D7_1447300,PF3D7_0513500,PF3D7_0306000,PF3D7_1404400,PF3D7_1421500,PF3D7_1140100,PF3D7_1144100,PF3D7_0627400,PF3D7_1310000,PF3D7_1110600,PF3D7_0705900
GO:CC	inner mitochondrial membrane protein complex	GO:0098800	0.000192495	3.71558	33	377	14	3609	PF3D7_0622600,PF3D7_0715500,PF3D7_1208600,PF3D7_1434700,PF3D7_1368600,PF3D7_0724400,PF3D7_1426900,PF3D7_1356200,PF3D7_0513500,PF3D7_0306000,PF3D7_1140100,PF3D7_0627400,PF3D7_1310000,PF3D7_0705900
GO:CC	organelle envelope	GO:0031967	0.000366064	3.43644	115	377	29	3609	PF3D7_0622600,PF3D7_0715500,PF3D7_0524700,PF3D7_1025600,PF3D7_1208600,PF3D7_1434700,PF3D7_0706200,PF3D7_1368600,PF3D7_1242900,PF3D7_0724400,PF3D7_1325600,PF3D7_1426900,PF3D7_1201800,PF3D7_1356200,PF3D7_1470400,PF3D7_0513500,PF3D7_0829200,PF3D7_1340800,PF3D7_0306000,PF3D7_1421500,PF3D7_1140100,PF3D7_0627400,PF3D7_1310000,PF3D7_1475300,PF3D7_1412300,PF3D7_1404100,PF3D7_1203600,PF3D7_1324400,PF3D7_0…
GO:CC	nucleosome	GO:0000786	0.000399353	3.39864	9	377	7	3609	PF3D7_1105000,PF3D7_0320900,PF3D7_0714000,PF3D7_0617900,PF3D7_0617800,PF3D7_1105100,PF3D7_0610400
GO:CC	envelope	GO:0031975	0.000441797	3.35478	116	377	29	3609	PF3D7_0622600,PF3D7_0715500,PF3D7_0524700,PF3D7_1025600,PF3D7_1208600,PF3D7_1434700,PF3D7_0706200,PF3D7_1368600,PF3D7_1242900,PF3D7_0724400,PF3D7_1325600,PF3D7_1426900,PF3D7_1201800,PF3D7_1356200,PF3D7_1470400,PF3D7_0513500,PF3D7_0829200,PF3D7_1340800,PF3D7_0306000,PF3D7_1421500,PF3D7_1140100,PF3D7_0627400,PF3D7_1310000,PF3D7_1475300,PF3D7_1412300,PF3D7_1404100,PF3D7_1203600,PF3D7_1324400,PF3D7_0…
GO:CC	U4/U6 x U5 tri-snRNP complex	GO:0046540	0.000555816	3.25507	19	377	10	3609	PF3D7_1350200,PF3D7_1325000,PF3D7_0520300,PF3D7_0218500,PF3D7_1443300,PF3D7_0819900,PF3D7_0829300,PF3D7_1231500,PF3D7_1414800,PF3D7_1123900
GO:CC	mitochondrial membrane	GO:0031966	0.000892315	3.04948	84	377	23	3609	PF3D7_0622600,PF3D7_0715500,PF3D7_0524700,PF3D7_1208600,PF3D7_1434700,PF3D7_1368600,PF3D7_1242900,PF3D7_0724400,PF3D7_1325600,PF3D7_1426900,PF3D7_1356200,PF3D7_1470400,PF3D7_0513500,PF3D7_0829200,PF3D7_1340800,PF3D7_0306000,PF3D7_1140100,PF3D7_0627400,PF3D7_1310000,PF3D7_1475300,PF3D7_1404100,PF3D7_1203600,PF3D7_0705900
GO:CC	mitochondrion	GO:0005739	0.000904112	3.04378	342	377	61	3609	PF3D7_0622600,PF3D7_0715500,PF3D7_0709800,PF3D7_0524700,PF3D7_0502900,PF3D7_1365100,PF3D7_0604200,PF3D7_1458100,PF3D7_1025600,PF3D7_1208600,PF3D7_1434700,PF3D7_0706200,PF3D7_1215300,PF3D7_1368600,PF3D7_1467700,PF3D7_1242900,PF3D7_1311000,PF3D7_0825600,PF3D7_0724400,PF3D7_1325600,PF3D7_1426900,PF3D7_1201800,PF3D7_1339500,PF3D7_1474100,PF3D7_0718400,PF3D7_1010000,PF3D7_1356200,PF3D7_1214600,PF3D7_0…
GO:CC	U5 snRNP	GO:0005682	0.00121185	2.91655	10	377	7	3609	PF3D7_1350200,PF3D7_0218500,PF3D7_0822300,PF3D7_1125500,PF3D7_1231500,PF3D7_0909800,PF3D7_1414800
GO:CC	Lsm1-7-Pat1 complex	GO:1990726	0.00125989	2.89967	5	377	5	3609	PF3D7_0520300,PF3D7_1443300,PF3D7_1209200,PF3D7_0819900,PF3D7_1124400
GO:CC	intracellular anatomical structure	GO:0005622	0.0014115	2.85032	2540	377	300	3609	PF3D7_0210400,PF3D7_1342700,PF3D7_1144300,PF3D7_0622600,PF3D7_0715500,PF3D7_0709800,PF3D7_1460300,PF3D7_1433000,PF3D7_0611700,PF3D7_0532500,PF3D7_1441900,PF3D7_1461300,PF3D7_1350200,PF3D7_1313000,PF3D7_1120900,PF3D7_1457200,PF3D7_0524700,PF3D7_0303300,PF3D7_0502900,PF3D7_1003500,PF3D7_1365100,PF3D7_0604200,PF3D7_1105500,PF3D7_1458100,PF3D7_0935100,PF3D7_0705700,PF3D7_1147400,PF3D7_1217800,PF3D7_1…
GO:CC	cytoplasm	GO:0005737	0.00200976	2.69686	1856	377	232	3609	PF3D7_0622600,PF3D7_0715500,PF3D7_0709800,PF3D7_1460300,PF3D7_0611700,PF3D7_0532500,PF3D7_1461300,PF3D7_1313000,PF3D7_1120900,PF3D7_1457200,PF3D7_0524700,PF3D7_0502900,PF3D7_1003500,PF3D7_1365100,PF3D7_0604200,PF3D7_1458100,PF3D7_0935100,PF3D7_0705700,PF3D7_1147400,PF3D7_1217800,PF3D7_1325000,PF3D7_1025600,PF3D7_1203200,PF3D7_1107000,PF3D7_0520300,PF3D7_1402500,PF3D7_0414300,PF3D7_0904500,PF3D7_1…
GO:CC	mitochondrial inner membrane	GO:0005743	0.00361763	2.44158	79	377	21	3609	PF3D7_0622600,PF3D7_0715500,PF3D7_1208600,PF3D7_1434700,PF3D7_1368600,PF3D7_1242900,PF3D7_0724400,PF3D7_1426900,PF3D7_1356200,PF3D7_1470400,PF3D7_0513500,PF3D7_0829200,PF3D7_1340800,PF3D7_0306000,PF3D7_1140100,PF3D7_0627400,PF3D7_1310000,PF3D7_1475300,PF3D7_1404100,PF3D7_1203600,PF3D7_0705900
GO:CC	U2 snRNP	GO:0005686	0.00497864	2.30289	19	377	9	3609	PF3D7_1350200,PF3D7_0218500,PF3D7_1355800,PF3D7_0822300,PF3D7_1018500,PF3D7_1125500,PF3D7_0909800,PF3D7_1224900,PF3D7_1414800
GO:CC	U4 snRNP	GO:0005687	0.00690913	2.16058	6	377	5	3609	PF3D7_1350200,PF3D7_0822300,PF3D7_1125500,PF3D7_0909800,PF3D7_1414800
GO:CC	sno(s)RNA-containing ribonucleoprotein complex	GO:0005732	0.00728246	2.13772	24	377	10	3609	PF3D7_1433000,PF3D7_1350200,PF3D7_1325000,PF3D7_1443300,PF3D7_1209200,PF3D7_0822300,PF3D7_1126900,PF3D7_0819900,PF3D7_0829300,PF3D7_1123900
GO:CC	organelle inner membrane	GO:0019866	0.0080098	2.09638	83	377	21	3609	PF3D7_0622600,PF3D7_0715500,PF3D7_1208600,PF3D7_1434700,PF3D7_1368600,PF3D7_1242900,PF3D7_0724400,PF3D7_1426900,PF3D7_1356200,PF3D7_1470400,PF3D7_0513500,PF3D7_0829200,PF3D7_1340800,PF3D7_0306000,PF3D7_1140100,PF3D7_0627400,PF3D7_1310000,PF3D7_1475300,PF3D7_1404100,PF3D7_1203600,PF3D7_0705900
GO:CC	TIM23 mitochondrial import inner membrane translocase complex	GO:0005744	0.00828342	2.08179	9	377	6	3609	PF3D7_1208600,PF3D7_1434700,PF3D7_0724400,PF3D7_1356200,PF3D7_0513500,PF3D7_0627400
GO:CC	spliceosomal complex	GO:0005681	0.010902	1.96249	97	377	23	3609	PF3D7_1350200,PF3D7_1325000,PF3D7_1107000,PF3D7_0520300,PF3D7_0218500,PF3D7_1443300,PF3D7_1355800,PF3D7_1209200,PF3D7_0822300,PF3D7_1126900,PF3D7_0819900,PF3D7_1018500,PF3D7_0829300,PF3D7_1125500,PF3D7_1451500,PF3D7_1231500,PF3D7_0909800,PF3D7_0522800,PF3D7_1224900,PF3D7_1348200,PF3D7_1414800,PF3D7_1472000,PF3D7_1123900
GO:CC	membrane protein complex	GO:0098796	0.0109901	1.959	163	377	33	3609	PF3D7_0622600,PF3D7_0715500,PF3D7_0721900,PF3D7_0414300,PF3D7_0821800,PF3D7_1208600,PF3D7_1324700,PF3D7_1434700,PF3D7_0726800,PF3D7_1368600,PF3D7_1467700,PF3D7_0724400,PF3D7_1433600,PF3D7_1426900,PF3D7_0210000,PF3D7_1356200,PF3D7_1250500,PF3D7_1406700,PF3D7_0513500,PF3D7_0306000,PF3D7_1118100,PF3D7_0217300,PF3D7_1140100,PF3D7_1323200,PF3D7_0627400,PF3D7_1310000,PF3D7_1243500,PF3D7_1452500,PF3D7_0…
GO:CC	U1 snRNP	GO:0005685	0.0238381	1.62273	14	377	7	3609	PF3D7_1350200,PF3D7_0218500,PF3D7_0822300,PF3D7_1126900,PF3D7_1125500,PF3D7_0909800,PF3D7_1414800
GO:CC	DNA packaging complex	GO:0044815	0.0238381	1.62273	14	377	7	3609	PF3D7_1105000,PF3D7_0320900,PF3D7_0714000,PF3D7_0617900,PF3D7_0617800,PF3D7_1105100,PF3D7_0610400
KEGG	Ribosome	KEGG:03010	6.61117e-25	24.1797	93	148	54	1053	PF3D7_1144300,PF3D7_1460300,PF3D7_0611700,PF3D7_1461300,PF3D7_1003500,PF3D7_1365100,PF3D7_0705700,PF3D7_1402500,PF3D7_1421200,PF3D7_1308300,PF3D7_0219200,PF3D7_1144000,PF3D7_0217800,PF3D7_1142600,PF3D7_1365900,PF3D7_0903900,PF3D7_0309600,PF3D7_0516200,PF3D7_1130100,PF3D7_0719700,PF3D7_1474100,PF3D7_1142500,PF3D7_1019400,PF3D7_0503800,PF3D7_0618300,PF3D7_1109900,PF3D7_0706400,PF3D7_1103100,PF3D7_1…
KEGG	Spliceosome	KEGG:03040	0.00106544	2.97247	87	148	26	1053	PF3D7_1350200,PF3D7_1325000,PF3D7_1107000,PF3D7_0520300,PF3D7_0218500,PF3D7_1443300,PF3D7_1355800,PF3D7_1209200,PF3D7_0822300,PF3D7_1126900,PF3D7_0819900,PF3D7_1406000,PF3D7_1018500,PF3D7_0829300,PF3D7_1125500,PF3D7_1451500,PF3D7_0725200,PF3D7_1231500,PF3D7_0909800,PF3D7_0522800,PF3D7_1224900,PF3D7_1414800,PF3D7_1369700,PF3D7_1472000,PF3D7_0528700,PF3D7_1123900
REAC	SRP-dependent cotranslational protein targeting to membrane	REAC:R-PFA-1799339	3.34454e-16	15.4757	100	147	51	898	PF3D7_1144300,PF3D7_1460300,PF3D7_0611700,PF3D7_1461300,PF3D7_1003500,PF3D7_0705700,PF3D7_1203200,PF3D7_1402500,PF3D7_1421200,PF3D7_0821800,PF3D7_1308300,PF3D7_0219200,PF3D7_1144000,PF3D7_0729000,PF3D7_1142600,PF3D7_1365900,PF3D7_0903900,PF3D7_1433600,PF3D7_0309600,PF3D7_0210000,PF3D7_1130100,PF3D7_0718400,PF3D7_1142500,PF3D7_1019400,PF3D7_0934600,PF3D7_0503800,PF3D7_0618300,PF3D7_1109900,PF3D7_0…
REAC	Eukaryotic Translation Termination	REAC:R-PFA-72764	2.08631e-15	14.6806	86	147	46	898	PF3D7_1144300,PF3D7_1460300,PF3D7_0611700,PF3D7_1461300,PF3D7_1003500,PF3D7_0705700,PF3D7_1402500,PF3D7_1421200,PF3D7_1308300,PF3D7_0219200,PF3D7_1144000,PF3D7_1142600,PF3D7_1365900,PF3D7_0903900,PF3D7_0309600,PF3D7_1130100,PF3D7_0718400,PF3D7_1142500,PF3D7_1019400,PF3D7_0934600,PF3D7_0503800,PF3D7_0618300,PF3D7_1109900,PF3D7_0706400,PF3D7_1407500,PF3D7_1103100,PF3D7_1126200,PF3D7_0312800,PF3D7_1…
REAC	Peptide chain elongation	REAC:R-PFA-156902	4.78827e-15	14.3198	84	147	45	898	PF3D7_1144300,PF3D7_1460300,PF3D7_0611700,PF3D7_1461300,PF3D7_1003500,PF3D7_0705700,PF3D7_1402500,PF3D7_1421200,PF3D7_1308300,PF3D7_0219200,PF3D7_1144000,PF3D7_1142600,PF3D7_1365900,PF3D7_0903900,PF3D7_0309600,PF3D7_1130100,PF3D7_0718400,PF3D7_1142500,PF3D7_1019400,PF3D7_0934600,PF3D7_0503800,PF3D7_0618300,PF3D7_1109900,PF3D7_0706400,PF3D7_1103100,PF3D7_1126200,PF3D7_0312800,PF3D7_1358800,PF3D7_0…
REAC	Nonsense-Mediated Decay (NMD)	REAC:R-PFA-927802	1.01312e-14	13.9943	92	147	47	898	PF3D7_1144300,PF3D7_1460300,PF3D7_0611700,PF3D7_1461300,PF3D7_1003500,PF3D7_0705700,PF3D7_1402500,PF3D7_1421200,PF3D7_1308300,PF3D7_0219200,PF3D7_1144000,PF3D7_1142600,PF3D7_1365900,PF3D7_0903900,PF3D7_0309600,PF3D7_1130100,PF3D7_1406000,PF3D7_0718400,PF3D7_1142500,PF3D7_1019400,PF3D7_0934600,PF3D7_0725200,PF3D7_0503800,PF3D7_0618300,PF3D7_1109900,PF3D7_0706400,PF3D7_1103100,PF3D7_1126200,PF3D7_0…
REAC	Nonsense Mediated Decay (NMD) enhanced by the Exon Junction Complex (EJC)	REAC:R-PFA-975957	1.01312e-14	13.9943	92	147	47	898	PF3D7_1144300,PF3D7_1460300,PF3D7_0611700,PF3D7_1461300,PF3D7_1003500,PF3D7_0705700,PF3D7_1402500,PF3D7_1421200,PF3D7_1308300,PF3D7_0219200,PF3D7_1144000,PF3D7_1142600,PF3D7_1365900,PF3D7_0903900,PF3D7_0309600,PF3D7_1130100,PF3D7_1406000,PF3D7_0718400,PF3D7_1142500,PF3D7_1019400,PF3D7_0934600,PF3D7_0725200,PF3D7_0503800,PF3D7_0618300,PF3D7_1109900,PF3D7_0706400,PF3D7_1103100,PF3D7_1126200,PF3D7_0…
REAC	Eukaryotic Translation Elongation	REAC:R-PFA-156842	1.30221e-14	13.8853	89	147	46	898	PF3D7_1144300,PF3D7_1460300,PF3D7_0611700,PF3D7_1461300,PF3D7_1003500,PF3D7_0705700,PF3D7_1402500,PF3D7_1421200,PF3D7_1308300,PF3D7_0219200,PF3D7_0319600,PF3D7_1144000,PF3D7_1142600,PF3D7_1365900,PF3D7_0903900,PF3D7_0309600,PF3D7_1130100,PF3D7_0718400,PF3D7_1142500,PF3D7_1019400,PF3D7_0934600,PF3D7_0503800,PF3D7_0618300,PF3D7_1109900,PF3D7_0706400,PF3D7_1103100,PF3D7_1126200,PF3D7_0312800,PF3D7_1…
REAC	Selenocysteine synthesis	REAC:R-PFA-2408557	1.64476e-14	13.7839	86	147	45	898	PF3D7_1144300,PF3D7_1460300,PF3D7_0611700,PF3D7_1461300,PF3D7_1003500,PF3D7_0705700,PF3D7_1402500,PF3D7_1421200,PF3D7_1308300,PF3D7_0219200,PF3D7_1144000,PF3D7_1142600,PF3D7_1365900,PF3D7_0903900,PF3D7_0309600,PF3D7_1130100,PF3D7_0718400,PF3D7_1142500,PF3D7_1019400,PF3D7_0934600,PF3D7_0503800,PF3D7_0618300,PF3D7_1109900,PF3D7_0706400,PF3D7_1103100,PF3D7_1126200,PF3D7_0312800,PF3D7_1358800,PF3D7_0…
REAC	Nonsense Mediated Decay (NMD) independent of the Exon Junction Complex (EJC)	REAC:R-PFA-975956	2.99019e-14	13.5243	87	147	45	898	PF3D7_1144300,PF3D7_1460300,PF3D7_0611700,PF3D7_1461300,PF3D7_1003500,PF3D7_0705700,PF3D7_1402500,PF3D7_1421200,PF3D7_1308300,PF3D7_0219200,PF3D7_1144000,PF3D7_1142600,PF3D7_1365900,PF3D7_0903900,PF3D7_0309600,PF3D7_1130100,PF3D7_0718400,PF3D7_1142500,PF3D7_1019400,PF3D7_0934600,PF3D7_0503800,PF3D7_0618300,PF3D7_1109900,PF3D7_0706400,PF3D7_1103100,PF3D7_1126200,PF3D7_0312800,PF3D7_1358800,PF3D7_0…
REAC	Selenoamino acid metabolism	REAC:R-PFA-2408522	2.99019e-14	13.5243	87	147	45	898	PF3D7_1144300,PF3D7_1460300,PF3D7_0611700,PF3D7_1461300,PF3D7_1003500,PF3D7_0705700,PF3D7_1402500,PF3D7_1421200,PF3D7_1308300,PF3D7_0219200,PF3D7_1144000,PF3D7_1142600,PF3D7_1365900,PF3D7_0903900,PF3D7_0309600,PF3D7_1130100,PF3D7_0718400,PF3D7_1142500,PF3D7_1019400,PF3D7_0934600,PF3D7_0503800,PF3D7_0618300,PF3D7_1109900,PF3D7_0706400,PF3D7_1103100,PF3D7_1126200,PF3D7_0312800,PF3D7_1358800,PF3D7_0…
REAC	Formation of a pool of free 40S subunits	REAC:R-PFA-72689	1.42308e-12	11.8468	94	147	45	898	PF3D7_1144300,PF3D7_1460300,PF3D7_0611700,PF3D7_1461300,PF3D7_1003500,PF3D7_0705700,PF3D7_1402500,PF3D7_1421200,PF3D7_1308300,PF3D7_0219200,PF3D7_1144000,PF3D7_1142600,PF3D7_1365900,PF3D7_0903900,PF3D7_0309600,PF3D7_1130100,PF3D7_0718400,PF3D7_1142500,PF3D7_1019400,PF3D7_0934600,PF3D7_0503800,PF3D7_0618300,PF3D7_1109900,PF3D7_0706400,PF3D7_1103100,PF3D7_1126200,PF3D7_0312800,PF3D7_1358800,PF3D7_0…
REAC	L13a-mediated translational silencing of Ceruloplasmin expression	REAC:R-PFA-156827	2.37012e-12	11.6252	95	147	45	898	PF3D7_1144300,PF3D7_1460300,PF3D7_0611700,PF3D7_1461300,PF3D7_1003500,PF3D7_0705700,PF3D7_1402500,PF3D7_1421200,PF3D7_1308300,PF3D7_0219200,PF3D7_1144000,PF3D7_1142600,PF3D7_1365900,PF3D7_0903900,PF3D7_0309600,PF3D7_1130100,PF3D7_0718400,PF3D7_1142500,PF3D7_1019400,PF3D7_0934600,PF3D7_0503800,PF3D7_0618300,PF3D7_1109900,PF3D7_0706400,PF3D7_1103100,PF3D7_1126200,PF3D7_0312800,PF3D7_1358800,PF3D7_0…
REAC	Cap-dependent Translation Initiation	REAC:R-PFA-72737	6.39165e-12	11.1944	97	147	45	898	PF3D7_1144300,PF3D7_1460300,PF3D7_0611700,PF3D7_1461300,PF3D7_1003500,PF3D7_0705700,PF3D7_1402500,PF3D7_1421200,PF3D7_1308300,PF3D7_0219200,PF3D7_1144000,PF3D7_1142600,PF3D7_1365900,PF3D7_0903900,PF3D7_0309600,PF3D7_1130100,PF3D7_0718400,PF3D7_1142500,PF3D7_1019400,PF3D7_0934600,PF3D7_0503800,PF3D7_0618300,PF3D7_1109900,PF3D7_0706400,PF3D7_1103100,PF3D7_1126200,PF3D7_0312800,PF3D7_1358800,PF3D7_0…
REAC	Eukaryotic Translation Initiation	REAC:R-PFA-72613	6.39165e-12	11.1944	97	147	45	898	PF3D7_1144300,PF3D7_1460300,PF3D7_0611700,PF3D7_1461300,PF3D7_1003500,PF3D7_0705700,PF3D7_1402500,PF3D7_1421200,PF3D7_1308300,PF3D7_0219200,PF3D7_1144000,PF3D7_1142600,PF3D7_1365900,PF3D7_0903900,PF3D7_0309600,PF3D7_1130100,PF3D7_0718400,PF3D7_1142500,PF3D7_1019400,PF3D7_0934600,PF3D7_0503800,PF3D7_0618300,PF3D7_1109900,PF3D7_0706400,PF3D7_1103100,PF3D7_1126200,PF3D7_0312800,PF3D7_1358800,PF3D7_0…
REAC	GTP hydrolysis and joining of the 60S ribosomal subunit	REAC:R-PFA-72706	6.39165e-12	11.1944	97	147	45	898	PF3D7_1144300,PF3D7_1460300,PF3D7_0611700,PF3D7_1461300,PF3D7_1003500,PF3D7_0705700,PF3D7_1402500,PF3D7_1421200,PF3D7_1308300,PF3D7_0219200,PF3D7_1144000,PF3D7_1142600,PF3D7_1365900,PF3D7_0903900,PF3D7_0309600,PF3D7_1130100,PF3D7_0718400,PF3D7_1142500,PF3D7_1019400,PF3D7_0934600,PF3D7_0503800,PF3D7_0618300,PF3D7_1109900,PF3D7_0706400,PF3D7_1103100,PF3D7_1126200,PF3D7_0312800,PF3D7_1358800,PF3D7_0…
REAC	Metabolism of amino acids and derivatives	REAC:R-PFA-71291	1.41137e-11	10.8504	110	147	48	898	PF3D7_1144300,PF3D7_1460300,PF3D7_0611700,PF3D7_1461300,PF3D7_1003500,PF3D7_0705700,PF3D7_1402500,PF3D7_1421200,PF3D7_1308300,PF3D7_0219200,PF3D7_1144000,PF3D7_1142600,PF3D7_1365900,PF3D7_0903900,PF3D7_0309600,PF3D7_1130100,PF3D7_0718400,PF3D7_1142500,PF3D7_1019400,PF3D7_0934600,PF3D7_0503800,PF3D7_0618300,PF3D7_1109900,PF3D7_0706400,PF3D7_1103100,PF3D7_1126200,PF3D7_0312800,PF3D7_1358800,PF3D7_0…
REAC	Translation	REAC:R-PFA-72766	6.08602e-10	9.21567	140	147	53	898	PF3D7_1144300,PF3D7_1460300,PF3D7_0611700,PF3D7_1461300,PF3D7_1003500,PF3D7_0705700,PF3D7_1203200,PF3D7_1402500,PF3D7_1421200,PF3D7_0821800,PF3D7_1308300,PF3D7_0219200,PF3D7_0319600,PF3D7_1144000,PF3D7_0729000,PF3D7_1142600,PF3D7_1365900,PF3D7_0903900,PF3D7_1433600,PF3D7_0309600,PF3D7_0210000,PF3D7_1130100,PF3D7_0718400,PF3D7_1142500,PF3D7_1019400,PF3D7_0934600,PF3D7_0503800,PF3D7_0618300,PF3D7_1…
REAC	Metabolism of RNA	REAC:R-PFA-8953854	7.39956e-10	9.13079	209	147	68	898	PF3D7_1342700,PF3D7_1144300,PF3D7_1460300,PF3D7_0611700,PF3D7_1441900,PF3D7_1461300,PF3D7_1350200,PF3D7_0303300,PF3D7_1003500,PF3D7_0705700,PF3D7_1107000,PF3D7_0520300,PF3D7_1402500,PF3D7_1421200,PF3D7_1443300,PF3D7_1308300,PF3D7_0219200,PF3D7_1144000,PF3D7_1209200,PF3D7_1142600,PF3D7_0708100,PF3D7_1126900,PF3D7_1365900,PF3D7_0903900,PF3D7_0309600,PF3D7_0819900,PF3D7_1130100,PF3D7_1406000,PF3D7_0…
REAC	Major pathway of rRNA processing in the nucleolus and cytosol	REAC:R-PFA-6791226	5.1591e-08	7.28743	132	147	48	898	PF3D7_1144300,PF3D7_1460300,PF3D7_0611700,PF3D7_1461300,PF3D7_1003500,PF3D7_0705700,PF3D7_1402500,PF3D7_1421200,PF3D7_1308300,PF3D7_0219200,PF3D7_1144000,PF3D7_1142600,PF3D7_1365900,PF3D7_0903900,PF3D7_0309600,PF3D7_1130100,PF3D7_0718400,PF3D7_1142500,PF3D7_1019400,PF3D7_0934600,PF3D7_0503800,PF3D7_0618300,PF3D7_1109900,PF3D7_0706400,PF3D7_1103100,PF3D7_1126200,PF3D7_0312800,PF3D7_1358800,PF3D7_0…
REAC	rRNA processing	REAC:R-PFA-72312	5.1591e-08	7.28743	132	147	48	898	PF3D7_1144300,PF3D7_1460300,PF3D7_0611700,PF3D7_1461300,PF3D7_1003500,PF3D7_0705700,PF3D7_1402500,PF3D7_1421200,PF3D7_1308300,PF3D7_0219200,PF3D7_1144000,PF3D7_1142600,PF3D7_1365900,PF3D7_0903900,PF3D7_0309600,PF3D7_1130100,PF3D7_0718400,PF3D7_1142500,PF3D7_1019400,PF3D7_0934600,PF3D7_0503800,PF3D7_0618300,PF3D7_1109900,PF3D7_0706400,PF3D7_1103100,PF3D7_1126200,PF3D7_0312800,PF3D7_1358800,PF3D7_0…
REAC	rRNA processing in the nucleus and cytosol	REAC:R-PFA-8868773	5.1591e-08	7.28743	132	147	48	898	PF3D7_1144300,PF3D7_1460300,PF3D7_0611700,PF3D7_1461300,PF3D7_1003500,PF3D7_0705700,PF3D7_1402500,PF3D7_1421200,PF3D7_1308300,PF3D7_0219200,PF3D7_1144000,PF3D7_1142600,PF3D7_1365900,PF3D7_0903900,PF3D7_0309600,PF3D7_1130100,PF3D7_0718400,PF3D7_1142500,PF3D7_1019400,PF3D7_0934600,PF3D7_0503800,PF3D7_0618300,PF3D7_1109900,PF3D7_0706400,PF3D7_1103100,PF3D7_1126200,PF3D7_0312800,PF3D7_1358800,PF3D7_0…
REAC	Formation of the ternary complex, and subsequently, the 43S complex	REAC:R-PFA-72695	0.0118927	1.92472	51	147	19	898	PF3D7_1461300,PF3D7_1003500,PF3D7_0705700,PF3D7_1402500,PF3D7_1421200,PF3D7_1308300,PF3D7_0219200,PF3D7_1144000,PF3D7_0718400,PF3D7_0934600,PF3D7_1126200,PF3D7_1358800,PF3D7_0520000,PF3D7_1242700,PF3D7_1317800,PF3D7_0316800,PF3D7_0519400,PF3D7_0307100,PF3D7_0306900
REAC	Ribosomal scanning and start codon recognition	REAC:R-PFA-72702	0.0215664	1.66622	53	147	19	898	PF3D7_1461300,PF3D7_1003500,PF3D7_0705700,PF3D7_1402500,PF3D7_1421200,PF3D7_1308300,PF3D7_0219200,PF3D7_1144000,PF3D7_0718400,PF3D7_0934600,PF3D7_1126200,PF3D7_1358800,PF3D7_0520000,PF3D7_1242700,PF3D7_1317800,PF3D7_0316800,PF3D7_0519400,PF3D7_0307100,PF3D7_0306900
REAC	Metabolism	REAC:R-PFA-1430728	0.0298812	1.5246	253	147	59	898	PF3D7_1144300,PF3D7_1460300,PF3D7_0611700,PF3D7_1461300,PF3D7_1003500,PF3D7_0705700,PF3D7_1402500,PF3D7_1421200,PF3D7_1308300,PF3D7_0219200,PF3D7_0306300,PF3D7_1144000,PF3D7_1142600,PF3D7_1365900,PF3D7_0903900,PF3D7_0309600,PF3D7_1130100,PF3D7_0718400,PF3D7_1142500,PF3D7_1019400,PF3D7_1214600,PF3D7_0934600,PF3D7_0503800,PF3D7_0618300,PF3D7_1109900,PF3D7_0706400,PF3D7_1407500,PF3D7_1103100,PF3D7_1…

## Sheet: gProfiler_Tier2
source	term_name	term_id	adjusted_p_value	negative_log10_of_adjusted_p_value	term_size	query_size	intersection_size	effective_domain_size	intersections
GO:MF	structural constituent of ribosome	GO:0003735	2.2645e-28	27.645	148	285	66	2920	PF3D7_0210400,PF3D7_1144300,PF3D7_1460300,PF3D7_0611700,PF3D7_1461300,PF3D7_1003500,PF3D7_1365100,PF3D7_0604200,PF3D7_0705700,PF3D7_1402500,PF3D7_1421200,PF3D7_1308300,PF3D7_0219200,PF3D7_1144000,PF3D7_0217800,PF3D7_1142600,PF3D7_1365900,PF3D7_0903900,PF3D7_0309600,PF3D7_0516200,PF3D7_1130100,PF3D7_0719700,PF3D7_1339500,PF3D7_1474100,PF3D7_0718400,PF3D7_1142500,PF3D7_1010000,PF3D7_1019400,PF3D7_0…
GO:MF	structural molecule activity	GO:0005198	5.31393e-23	22.2746	181	285	67	2920	PF3D7_0210400,PF3D7_1144300,PF3D7_1460300,PF3D7_0611700,PF3D7_1461300,PF3D7_1003500,PF3D7_1365100,PF3D7_0604200,PF3D7_0705700,PF3D7_1402500,PF3D7_1421200,PF3D7_1308300,PF3D7_0219200,PF3D7_1144000,PF3D7_0217800,PF3D7_1142600,PF3D7_1365900,PF3D7_0903900,PF3D7_0309600,PF3D7_0516200,PF3D7_1130100,PF3D7_0719700,PF3D7_1339500,PF3D7_1474100,PF3D7_0718400,PF3D7_1142500,PF3D7_1010000,PF3D7_1019400,PF3D7_0…
GO:MF	protein heterodimerization activity	GO:0046982	0.00362641	2.44052	19	285	9	2920	PF3D7_1105000,PF3D7_0320900,PF3D7_0714000,PF3D7_1407500,PF3D7_1308100,PF3D7_0617900,PF3D7_0617800,PF3D7_1105100,PF3D7_0610400
GO:MF	protein transmembrane transporter activity	GO:0008320	0.0107164	1.96995	13	285	7	2920	PF3D7_1208600,PF3D7_1434700,PF3D7_1368600,PF3D7_1242900,PF3D7_0210000,PF3D7_1356200,PF3D7_0627400
GO:MF	macromolecule transmembrane transporter activity	GO:0022884	0.0107164	1.96995	13	285	7	2920	PF3D7_1208600,PF3D7_1434700,PF3D7_1368600,PF3D7_1242900,PF3D7_0210000,PF3D7_1356200,PF3D7_0627400
GO:MF	protein transporter activity	GO:0140318	0.0107164	1.96995	13	285	7	2920	PF3D7_1208600,PF3D7_1434700,PF3D7_1368600,PF3D7_1242900,PF3D7_0210000,PF3D7_1356200,PF3D7_0627400
GO:MF	protein tag	GO:0031386	0.0203354	1.69175	7	285	5	2920	PF3D7_1313000,PF3D7_1402500,PF3D7_1237800,PF3D7_1365900,PF3D7_0505800
GO:MF	rRNA binding	GO:0019843	0.0208728	1.68042	38	285	12	2920	PF3D7_0516200,PF3D7_1474100,PF3D7_0519100,PF3D7_0706400,PF3D7_1358800,PF3D7_1404400,PF3D7_0520000,PF3D7_0517000,PF3D7_1323100,PF3D7_1323400,PF3D7_1110600,PF3D7_1331800
GO:MF	protein dimerization activity	GO:0046983	0.0304772	1.51603	45	285	13	2920	PF3D7_1105000,PF3D7_0320900,PF3D7_1415200,PF3D7_0714000,PF3D7_1407500,PF3D7_1304900,PF3D7_1308100,PF3D7_0617900,PF3D7_0617800,PF3D7_1438900,PF3D7_1302100,PF3D7_1105100,PF3D7_0610400
GO:BP	translation	GO:0006412	1.11019e-12	11.9546	317	296	77	2940	PF3D7_0210400,PF3D7_1144300,PF3D7_1460300,PF3D7_0611700,PF3D7_1461300,PF3D7_1003500,PF3D7_1365100,PF3D7_0604200,PF3D7_0705700,PF3D7_1217800,PF3D7_1402500,PF3D7_1421200,PF3D7_1308300,PF3D7_0219200,PF3D7_0319600,PF3D7_1144000,PF3D7_1243600,PF3D7_1143400,PF3D7_1030000,PF3D7_0217800,PF3D7_1142600,PF3D7_1365900,PF3D7_0903900,PF3D7_0309600,PF3D7_0516200,PF3D7_1130100,PF3D7_0719700,PF3D7_1339500,PF3D7_1…
GO:BP	peptide biosynthetic process	GO:0043043	1.62765e-12	11.7884	319	296	77	2940	PF3D7_0210400,PF3D7_1144300,PF3D7_1460300,PF3D7_0611700,PF3D7_1461300,PF3D7_1003500,PF3D7_1365100,PF3D7_0604200,PF3D7_0705700,PF3D7_1217800,PF3D7_1402500,PF3D7_1421200,PF3D7_1308300,PF3D7_0219200,PF3D7_0319600,PF3D7_1144000,PF3D7_1243600,PF3D7_1143400,PF3D7_1030000,PF3D7_0217800,PF3D7_1142600,PF3D7_1365900,PF3D7_0903900,PF3D7_0309600,PF3D7_0516200,PF3D7_1130100,PF3D7_0719700,PF3D7_1339500,PF3D7_1…
GO:BP	peptide metabolic process	GO:0006518	2.66665e-12	11.574	335	296	79	2940	PF3D7_0210400,PF3D7_1144300,PF3D7_1460300,PF3D7_0611700,PF3D7_1461300,PF3D7_1003500,PF3D7_1365100,PF3D7_0604200,PF3D7_0705700,PF3D7_1217800,PF3D7_1402500,PF3D7_1421200,PF3D7_1308300,PF3D7_0219200,PF3D7_0319600,PF3D7_1144000,PF3D7_1243600,PF3D7_1143400,PF3D7_1030000,PF3D7_0217800,PF3D7_1142600,PF3D7_1365900,PF3D7_0903900,PF3D7_1433600,PF3D7_0309600,PF3D7_0516200,PF3D7_1130100,PF3D7_0719700,PF3D7_1…
GO:BP	amide biosynthetic process	GO:0043604	1.48601e-11	10.828	331	296	77	2940	PF3D7_0210400,PF3D7_1144300,PF3D7_1460300,PF3D7_0611700,PF3D7_1461300,PF3D7_1003500,PF3D7_1365100,PF3D7_0604200,PF3D7_0705700,PF3D7_1217800,PF3D7_1402500,PF3D7_1421200,PF3D7_1308300,PF3D7_0219200,PF3D7_0319600,PF3D7_1144000,PF3D7_1243600,PF3D7_1143400,PF3D7_1030000,PF3D7_0217800,PF3D7_1142600,PF3D7_1365900,PF3D7_0903900,PF3D7_0309600,PF3D7_0516200,PF3D7_1130100,PF3D7_0719700,PF3D7_1339500,PF3D7_1…
GO:BP	cellular amide metabolic process	GO:0043603	8.68724e-11	10.0611	355	296	79	2940	PF3D7_0210400,PF3D7_1144300,PF3D7_1460300,PF3D7_0611700,PF3D7_1461300,PF3D7_1003500,PF3D7_1365100,PF3D7_0604200,PF3D7_0705700,PF3D7_1217800,PF3D7_1402500,PF3D7_1421200,PF3D7_1308300,PF3D7_0219200,PF3D7_0319600,PF3D7_1144000,PF3D7_1243600,PF3D7_1143400,PF3D7_1030000,PF3D7_0217800,PF3D7_1142600,PF3D7_1365900,PF3D7_0903900,PF3D7_1433600,PF3D7_0309600,PF3D7_0516200,PF3D7_1130100,PF3D7_0719700,PF3D7_1…
GO:BP	organonitrogen compound biosynthetic process	GO:1901566	4.26878e-08	7.3697	495	296	92	2940	PF3D7_0210400,PF3D7_1144300,PF3D7_0715500,PF3D7_1460300,PF3D7_0611700,PF3D7_1461300,PF3D7_1003500,PF3D7_1365100,PF3D7_0604200,PF3D7_0705700,PF3D7_1217800,PF3D7_1402500,PF3D7_1421200,PF3D7_1308300,PF3D7_0530750,PF3D7_0219200,PF3D7_0319600,PF3D7_1144000,PF3D7_1243600,PF3D7_1037700,PF3D7_1143400,PF3D7_0726800,PF3D7_1030000,PF3D7_0217800,PF3D7_1142600,PF3D7_1365900,PF3D7_0903900,PF3D7_1108300,PF3D7_0…
GO:BP	cellular macromolecule biosynthetic process	GO:0034645	5.55694e-08	7.25516	451	296	86	2940	PF3D7_0210400,PF3D7_1144300,PF3D7_1460300,PF3D7_0611700,PF3D7_1461300,PF3D7_1003500,PF3D7_1365100,PF3D7_0604200,PF3D7_0705700,PF3D7_1217800,PF3D7_1402500,PF3D7_1421200,PF3D7_0709500,PF3D7_1308300,PF3D7_0530750,PF3D7_0219200,PF3D7_0319600,PF3D7_1144000,PF3D7_1243600,PF3D7_1143400,PF3D7_0726800,PF3D7_1030000,PF3D7_1442100,PF3D7_0217800,PF3D7_1142600,PF3D7_1365900,PF3D7_0903900,PF3D7_0309600,PF3D7_0…
GO:BP	cellular process	GO:0009987	1.59748e-06	5.79656	2649	296	291	2940	PF3D7_0210400,PF3D7_1342700,PF3D7_1144300,PF3D7_0622600,PF3D7_0715500,PF3D7_0709800,PF3D7_1460300,PF3D7_1433000,PF3D7_0611700,PF3D7_1441900,PF3D7_1461300,PF3D7_1350200,PF3D7_1313000,PF3D7_0721900,PF3D7_1120900,PF3D7_1457200,PF3D7_0524700,PF3D7_0303300,PF3D7_1003500,PF3D7_0719000,PF3D7_1365100,PF3D7_0604200,PF3D7_1105500,PF3D7_0935100,PF3D7_0705700,PF3D7_1147400,PF3D7_1217800,PF3D7_1325000,PF3D7_1…
GO:BP	cellular nitrogen compound biosynthetic process	GO:0044271	2.04586e-06	5.68912	636	296	105	2940	PF3D7_0210400,PF3D7_1342700,PF3D7_1144300,PF3D7_0715500,PF3D7_1460300,PF3D7_0611700,PF3D7_1441900,PF3D7_1461300,PF3D7_1120900,PF3D7_0303300,PF3D7_1003500,PF3D7_1365100,PF3D7_0604200,PF3D7_0705700,PF3D7_1217800,PF3D7_1105000,PF3D7_1402500,PF3D7_1202900,PF3D7_1421200,PF3D7_1308300,PF3D7_0219200,PF3D7_0319600,PF3D7_1144000,PF3D7_1243600,PF3D7_1037700,PF3D7_1143400,PF3D7_1030000,PF3D7_0817900,PF3D7_0…
GO:BP	macromolecule biosynthetic process	GO:0009059	1.045e-05	4.98088	620	296	101	2940	PF3D7_0210400,PF3D7_1342700,PF3D7_1144300,PF3D7_1460300,PF3D7_0611700,PF3D7_1441900,PF3D7_1461300,PF3D7_1120900,PF3D7_0303300,PF3D7_1003500,PF3D7_1365100,PF3D7_0604200,PF3D7_0705700,PF3D7_1217800,PF3D7_1105000,PF3D7_1402500,PF3D7_1202900,PF3D7_1421200,PF3D7_0709500,PF3D7_1308300,PF3D7_0530750,PF3D7_0219200,PF3D7_0319600,PF3D7_1144000,PF3D7_1243600,PF3D7_1143400,PF3D7_0726800,PF3D7_1030000,PF3D7_0…
GO:BP	cellular component assembly	GO:0022607	1.35158e-05	4.86916	265	296	55	2940	PF3D7_0709800,PF3D7_1441900,PF3D7_1461300,PF3D7_1350200,PF3D7_0719000,PF3D7_1105500,PF3D7_1105000,PF3D7_1107000,PF3D7_0414300,PF3D7_0218500,PF3D7_1308300,PF3D7_1339800,PF3D7_0706200,PF3D7_0822300,PF3D7_0512000,PF3D7_1347400,PF3D7_1311000,PF3D7_0825600,PF3D7_1126900,PF3D7_1446600,PF3D7_0819900,PF3D7_0516200,PF3D7_1130100,PF3D7_0719700,PF3D7_1201800,PF3D7_1361600,PF3D7_1474100,PF3D7_1125500,PF3D7_1…
GO:BP	gene expression	GO:0010467	2.72337e-05	4.56489	947	296	137	2940	PF3D7_0210400,PF3D7_1342700,PF3D7_1144300,PF3D7_1460300,PF3D7_1433000,PF3D7_0611700,PF3D7_1441900,PF3D7_1461300,PF3D7_1350200,PF3D7_1120900,PF3D7_0303300,PF3D7_1003500,PF3D7_1365100,PF3D7_0604200,PF3D7_0705700,PF3D7_1217800,PF3D7_1325000,PF3D7_1105000,PF3D7_1107000,PF3D7_0520300,PF3D7_1402500,PF3D7_0218500,PF3D7_1202900,PF3D7_1421200,PF3D7_1237800,PF3D7_1443300,PF3D7_1308300,PF3D7_0219200,PF3D7_0…
GO:BP	protein-containing complex assembly	GO:0065003	0.000799202	3.09734	203	296	42	2940	PF3D7_0709800,PF3D7_1441900,PF3D7_1461300,PF3D7_1350200,PF3D7_0719000,PF3D7_1105000,PF3D7_1107000,PF3D7_0218500,PF3D7_1308300,PF3D7_1339800,PF3D7_0706200,PF3D7_0822300,PF3D7_0512000,PF3D7_1347400,PF3D7_0825600,PF3D7_1126900,PF3D7_0516200,PF3D7_1130100,PF3D7_0719700,PF3D7_1201800,PF3D7_1474100,PF3D7_1125500,PF3D7_1231500,PF3D7_0529500,PF3D7_0714000,PF3D7_1209800,PF3D7_0909800,PF3D7_0528000,PF3D7_0…
GO:BP	RNA splicing, via transesterification reactions with bulged adenosine as nucleophile	GO:0000377	0.000904599	3.04354	105	296	27	2940	PF3D7_1350200,PF3D7_1325000,PF3D7_1107000,PF3D7_0520300,PF3D7_0218500,PF3D7_1237800,PF3D7_1443300,PF3D7_1355800,PF3D7_1209200,PF3D7_0822300,PF3D7_1131000,PF3D7_1126900,PF3D7_0819900,PF3D7_1406000,PF3D7_1018500,PF3D7_1320900,PF3D7_0829300,PF3D7_1125500,PF3D7_1231500,PF3D7_0909800,PF3D7_0522800,PF3D7_1224900,PF3D7_1348200,PF3D7_1414800,PF3D7_1369700,PF3D7_1472000,PF3D7_1123900
GO:BP	mRNA splicing, via spliceosome	GO:0000398	0.000904599	3.04354	105	296	27	2940	PF3D7_1350200,PF3D7_1325000,PF3D7_1107000,PF3D7_0520300,PF3D7_0218500,PF3D7_1237800,PF3D7_1443300,PF3D7_1355800,PF3D7_1209200,PF3D7_0822300,PF3D7_1131000,PF3D7_1126900,PF3D7_0819900,PF3D7_1406000,PF3D7_1018500,PF3D7_1320900,PF3D7_0829300,PF3D7_1125500,PF3D7_1231500,PF3D7_0909800,PF3D7_0522800,PF3D7_1224900,PF3D7_1348200,PF3D7_1414800,PF3D7_1369700,PF3D7_1472000,PF3D7_1123900
GO:BP	cellular protein metabolic process	GO:0044267	0.00218918	2.65972	855	296	120	2940	PF3D7_0210400,PF3D7_1144300,PF3D7_1460300,PF3D7_0611700,PF3D7_1441900,PF3D7_1461300,PF3D7_1313000,PF3D7_1003500,PF3D7_1365100,PF3D7_0604200,PF3D7_0705700,PF3D7_1147400,PF3D7_1217800,PF3D7_1402500,PF3D7_1421200,PF3D7_1237800,PF3D7_1308300,PF3D7_0530750,PF3D7_0219200,PF3D7_0319600,PF3D7_1144000,PF3D7_1243600,PF3D7_1143400,PF3D7_0726800,PF3D7_1030000,PF3D7_0217800,PF3D7_0319100,PF3D7_1142600,PF3D7_1…
GO:BP	RNA splicing	GO:0008380	0.00232376	2.63381	129	296	30	2940	PF3D7_1350200,PF3D7_1325000,PF3D7_1107000,PF3D7_0520300,PF3D7_0218500,PF3D7_1237800,PF3D7_1443300,PF3D7_1355800,PF3D7_1209200,PF3D7_0822300,PF3D7_1131000,PF3D7_1126900,PF3D7_1454100,PF3D7_0819900,PF3D7_1429000,PF3D7_1406000,PF3D7_1018500,PF3D7_1320900,PF3D7_0829300,PF3D7_1125500,PF3D7_0725200,PF3D7_1231500,PF3D7_0909800,PF3D7_0522800,PF3D7_1224900,PF3D7_1348200,PF3D7_1414800,PF3D7_1369700,PF3D7_1…
GO:BP	RNA splicing, via transesterification reactions	GO:0000375	0.00237719	2.62394	110	296	27	2940	PF3D7_1350200,PF3D7_1325000,PF3D7_1107000,PF3D7_0520300,PF3D7_0218500,PF3D7_1237800,PF3D7_1443300,PF3D7_1355800,PF3D7_1209200,PF3D7_0822300,PF3D7_1131000,PF3D7_1126900,PF3D7_0819900,PF3D7_1406000,PF3D7_1018500,PF3D7_1320900,PF3D7_0829300,PF3D7_1125500,PF3D7_1231500,PF3D7_0909800,PF3D7_0522800,PF3D7_1224900,PF3D7_1348200,PF3D7_1414800,PF3D7_1369700,PF3D7_1472000,PF3D7_1123900
GO:BP	mitochondrion organization	GO:0007005	0.00284316	2.5462	58	296	18	2940	PF3D7_0709800,PF3D7_1208600,PF3D7_1434700,PF3D7_0706200,PF3D7_1368600,PF3D7_1242900,PF3D7_0825600,PF3D7_0724400,PF3D7_1325600,PF3D7_1201800,PF3D7_1356200,PF3D7_1209800,PF3D7_1470000,PF3D7_0513500,PF3D7_0829200,PF3D7_1234900,PF3D7_1421500,PF3D7_0627400
GO:BP	ribonucleoprotein complex assembly	GO:0022618	0.00483237	2.31584	89	296	23	2940	PF3D7_1461300,PF3D7_1350200,PF3D7_1107000,PF3D7_0218500,PF3D7_1308300,PF3D7_0822300,PF3D7_1126900,PF3D7_0516200,PF3D7_1130100,PF3D7_0719700,PF3D7_1474100,PF3D7_1125500,PF3D7_1231500,PF3D7_0529500,PF3D7_0909800,PF3D7_0719600,PF3D7_1317800,PF3D7_1309100,PF3D7_0205500,PF3D7_1472000,PF3D7_0517000,PF3D7_1323400,PF3D7_1110600
GO:BP	cellular component biogenesis	GO:0044085	0.00613784	2.21198	445	296	71	2940	PF3D7_0709800,PF3D7_1433000,PF3D7_1441900,PF3D7_1461300,PF3D7_1350200,PF3D7_0719000,PF3D7_1105500,PF3D7_1325000,PF3D7_1105000,PF3D7_1107000,PF3D7_0414300,PF3D7_0218500,PF3D7_1308300,PF3D7_1144000,PF3D7_1339800,PF3D7_1464400,PF3D7_0706200,PF3D7_0822300,PF3D7_1142600,PF3D7_0512000,PF3D7_1347400,PF3D7_1311000,PF3D7_0825600,PF3D7_1126900,PF3D7_1446600,PF3D7_0819900,PF3D7_0516200,PF3D7_1130100,PF3D7_0…
GO:BP	cellular biosynthetic process	GO:0044249	0.00621874	2.2063	817	296	114	2940	PF3D7_0210400,PF3D7_1342700,PF3D7_1144300,PF3D7_0715500,PF3D7_1460300,PF3D7_0611700,PF3D7_1441900,PF3D7_1461300,PF3D7_1120900,PF3D7_0303300,PF3D7_1003500,PF3D7_1365100,PF3D7_0604200,PF3D7_0705700,PF3D7_1217800,PF3D7_1105000,PF3D7_1402500,PF3D7_1202900,PF3D7_1421200,PF3D7_0709500,PF3D7_1308300,PF3D7_0530750,PF3D7_0219200,PF3D7_0319600,PF3D7_1144000,PF3D7_1243600,PF3D7_1037700,PF3D7_1143400,PF3D7_0…
GO:BP	protein transmembrane transport	GO:0071806	0.00831912	2.07992	31	296	12	2940	PF3D7_0821800,PF3D7_1208600,PF3D7_1434700,PF3D7_0729000,PF3D7_1368600,PF3D7_1242900,PF3D7_0724400,PF3D7_0210000,PF3D7_1356200,PF3D7_0513500,PF3D7_0627400,PF3D7_1216300
GO:BP	ribonucleoprotein complex subunit organization	GO:0071826	0.0087206	2.05945	92	296	23	2940	PF3D7_1461300,PF3D7_1350200,PF3D7_1107000,PF3D7_0218500,PF3D7_1308300,PF3D7_0822300,PF3D7_1126900,PF3D7_0516200,PF3D7_1130100,PF3D7_0719700,PF3D7_1474100,PF3D7_1125500,PF3D7_1231500,PF3D7_0529500,PF3D7_0909800,PF3D7_0719600,PF3D7_1317800,PF3D7_1309100,PF3D7_0205500,PF3D7_1472000,PF3D7_0517000,PF3D7_1323400,PF3D7_1110600
GO:BP	protein-containing complex organization	GO:0043933	0.00899449	2.04602	237	296	44	2940	PF3D7_0709800,PF3D7_1441900,PF3D7_1461300,PF3D7_1350200,PF3D7_0719000,PF3D7_1105000,PF3D7_1107000,PF3D7_0218500,PF3D7_1308300,PF3D7_1339800,PF3D7_0706200,PF3D7_0822300,PF3D7_0512000,PF3D7_1347400,PF3D7_0825600,PF3D7_1126900,PF3D7_0516200,PF3D7_1130100,PF3D7_0719700,PF3D7_1201800,PF3D7_1474100,PF3D7_1125500,PF3D7_1231500,PF3D7_0529500,PF3D7_0714000,PF3D7_1209800,PF3D7_0909800,PF3D7_1308100,PF3D7_0…
GO:BP	cellular component organization	GO:0016043	0.011301	1.94688	562	296	84	2940	PF3D7_0709800,PF3D7_1441900,PF3D7_1461300,PF3D7_1350200,PF3D7_0719000,PF3D7_1105500,PF3D7_1105000,PF3D7_1107000,PF3D7_0414300,PF3D7_0218500,PF3D7_1202900,PF3D7_1308300,PF3D7_1208600,PF3D7_1324700,PF3D7_1434700,PF3D7_1030000,PF3D7_1145300,PF3D7_1339800,PF3D7_0817900,PF3D7_0706200,PF3D7_0822300,PF3D7_1368600,PF3D7_1242900,PF3D7_0512000,PF3D7_1347400,PF3D7_1311000,PF3D7_0809500,PF3D7_0825600,PF3D7_0…
GO:BP	non-membrane-bounded organelle assembly	GO:0140694	0.0119302	1.92335	58	296	17	2940	PF3D7_1461300,PF3D7_1105500,PF3D7_1107000,PF3D7_1308300,PF3D7_1339800,PF3D7_1446600,PF3D7_0819900,PF3D7_0516200,PF3D7_0719700,PF3D7_1474100,PF3D7_0719600,PF3D7_1317800,PF3D7_1466700,PF3D7_1309100,PF3D7_0517000,PF3D7_1323400,PF3D7_1110600
GO:BP	organic substance biosynthetic process	GO:1901576	0.012257	1.91162	828	296	114	2940	PF3D7_0210400,PF3D7_1342700,PF3D7_1144300,PF3D7_0715500,PF3D7_1460300,PF3D7_0611700,PF3D7_1441900,PF3D7_1461300,PF3D7_1120900,PF3D7_0303300,PF3D7_1003500,PF3D7_1365100,PF3D7_0604200,PF3D7_0705700,PF3D7_1217800,PF3D7_1105000,PF3D7_1402500,PF3D7_1202900,PF3D7_1421200,PF3D7_0709500,PF3D7_1308300,PF3D7_0530750,PF3D7_0219200,PF3D7_0319600,PF3D7_1144000,PF3D7_1243600,PF3D7_1037700,PF3D7_1143400,PF3D7_0…
GO:BP	biosynthetic process	GO:0009058	0.0165321	1.78167	833	296	114	2940	PF3D7_0210400,PF3D7_1342700,PF3D7_1144300,PF3D7_0715500,PF3D7_1460300,PF3D7_0611700,PF3D7_1441900,PF3D7_1461300,PF3D7_1120900,PF3D7_0303300,PF3D7_1003500,PF3D7_1365100,PF3D7_0604200,PF3D7_0705700,PF3D7_1217800,PF3D7_1105000,PF3D7_1402500,PF3D7_1202900,PF3D7_1421200,PF3D7_0709500,PF3D7_1308300,PF3D7_0530750,PF3D7_0219200,PF3D7_0319600,PF3D7_1144000,PF3D7_1243600,PF3D7_1037700,PF3D7_1143400,PF3D7_0…
GO:BP	mRNA processing	GO:0006397	0.0200577	1.69772	143	296	30	2940	PF3D7_1350200,PF3D7_1325000,PF3D7_1107000,PF3D7_0520300,PF3D7_0218500,PF3D7_1237800,PF3D7_1443300,PF3D7_1355800,PF3D7_1030000,PF3D7_1209200,PF3D7_0822300,PF3D7_1131000,PF3D7_1126900,PF3D7_0819900,PF3D7_1406000,PF3D7_1018500,PF3D7_1320900,PF3D7_0829300,PF3D7_1125500,PF3D7_1231500,PF3D7_0909800,PF3D7_0522800,PF3D7_1224900,PF3D7_1348200,PF3D7_1414800,PF3D7_1124400,PF3D7_0205500,PF3D7_1369700,PF3D7_1…
GO:BP	mitochondrial transport	GO:0006839	0.023201	1.63449	29	296	11	2940	PF3D7_0715500,PF3D7_1208600,PF3D7_1434700,PF3D7_1368600,PF3D7_1242900,PF3D7_0724400,PF3D7_1356200,PF3D7_0513500,PF3D7_1421500,PF3D7_0627400,PF3D7_1310000
GO:BP	cellular nitrogen compound metabolic process	GO:0034641	0.0250889	1.60052	1207	296	153	2940	PF3D7_0210400,PF3D7_1342700,PF3D7_1144300,PF3D7_0715500,PF3D7_1460300,PF3D7_1433000,PF3D7_0611700,PF3D7_1441900,PF3D7_1461300,PF3D7_1350200,PF3D7_1120900,PF3D7_0303300,PF3D7_1003500,PF3D7_1365100,PF3D7_0604200,PF3D7_0705700,PF3D7_1217800,PF3D7_1325000,PF3D7_1105000,PF3D7_1107000,PF3D7_0520300,PF3D7_1402500,PF3D7_0218500,PF3D7_1202900,PF3D7_1421200,PF3D7_1237800,PF3D7_1443300,PF3D7_0709500,PF3D7_1…
GO:BP	protein metabolic process	GO:0019538	0.0298339	1.52529	926	296	123	2940	PF3D7_0210400,PF3D7_1144300,PF3D7_1460300,PF3D7_0611700,PF3D7_1441900,PF3D7_1461300,PF3D7_1313000,PF3D7_1003500,PF3D7_1365100,PF3D7_0604200,PF3D7_0705700,PF3D7_1147400,PF3D7_1217800,PF3D7_1402500,PF3D7_1421200,PF3D7_1237800,PF3D7_1308300,PF3D7_0530750,PF3D7_0219200,PF3D7_0319600,PF3D7_1144000,PF3D7_1243600,PF3D7_1143400,PF3D7_0726800,PF3D7_1030000,PF3D7_0217800,PF3D7_0319100,PF3D7_1142600,PF3D7_1…
GO:BP	spliceosomal snRNP assembly	GO:0000387	0.0387414	1.41182	13	296	7	2940	PF3D7_1350200,PF3D7_1107000,PF3D7_0218500,PF3D7_0822300,PF3D7_1126900,PF3D7_1125500,PF3D7_0909800
GO:CC	cytosolic ribosome	GO:0022626	3.94683e-25	24.4038	93	377	51	3609	PF3D7_1460300,PF3D7_0611700,PF3D7_1461300,PF3D7_1003500,PF3D7_1365100,PF3D7_0705700,PF3D7_1421200,PF3D7_1308300,PF3D7_0219200,PF3D7_1144000,PF3D7_0217800,PF3D7_1142600,PF3D7_1365900,PF3D7_0903900,PF3D7_0309600,PF3D7_0516200,PF3D7_1130100,PF3D7_0719700,PF3D7_0718400,PF3D7_1142500,PF3D7_1019400,PF3D7_0529500,PF3D7_0503800,PF3D7_0618300,PF3D7_1109900,PF3D7_0706400,PF3D7_1103100,PF3D7_1223900,PF3D7_0…
GO:CC	ribosomal subunit	GO:0044391	3.62942e-24	23.4402	140	377	62	3609	PF3D7_1460300,PF3D7_0611700,PF3D7_1461300,PF3D7_1003500,PF3D7_1365100,PF3D7_0604200,PF3D7_0705700,PF3D7_1421200,PF3D7_1308300,PF3D7_0219200,PF3D7_1144000,PF3D7_0217800,PF3D7_1142600,PF3D7_1365900,PF3D7_0903900,PF3D7_0309600,PF3D7_0516200,PF3D7_1130100,PF3D7_0719700,PF3D7_1339500,PF3D7_1474100,PF3D7_0718400,PF3D7_1142500,PF3D7_1010000,PF3D7_1019400,PF3D7_0519100,PF3D7_1447300,PF3D7_0529500,PF3D7_0…
GO:CC	ribosome	GO:0005840	4.77432e-24	23.3211	167	377	68	3609	PF3D7_0210400,PF3D7_1144300,PF3D7_1460300,PF3D7_0611700,PF3D7_1461300,PF3D7_1003500,PF3D7_1365100,PF3D7_0604200,PF3D7_0705700,PF3D7_1402500,PF3D7_1421200,PF3D7_1308300,PF3D7_0219200,PF3D7_1144000,PF3D7_0217800,PF3D7_1142600,PF3D7_1365900,PF3D7_0903900,PF3D7_0309600,PF3D7_0516200,PF3D7_1130100,PF3D7_0719700,PF3D7_1339500,PF3D7_1474100,PF3D7_0718400,PF3D7_1142500,PF3D7_1010000,PF3D7_1019400,PF3D7_0…
GO:CC	protein-containing complex	GO:0032991	3.03894e-16	15.5173	1107	377	192	3609	PF3D7_1342700,PF3D7_0622600,PF3D7_0715500,PF3D7_1460300,PF3D7_1433000,PF3D7_0611700,PF3D7_1441900,PF3D7_1461300,PF3D7_1350200,PF3D7_0721900,PF3D7_0303300,PF3D7_1003500,PF3D7_1365100,PF3D7_0604200,PF3D7_0705700,PF3D7_1147400,PF3D7_1325000,PF3D7_1203200,PF3D7_1105000,PF3D7_1107000,PF3D7_0520300,PF3D7_0414300,PF3D7_0218500,PF3D7_0904500,PF3D7_1421200,PF3D7_1443300,PF3D7_0821800,PF3D7_1308300,PF3D7_0…
GO:CC	ribonucleoprotein complex	GO:1990904	5.87681e-15	14.2309	395	377	95	3609	PF3D7_1460300,PF3D7_1433000,PF3D7_0611700,PF3D7_1461300,PF3D7_1350200,PF3D7_1003500,PF3D7_1365100,PF3D7_0604200,PF3D7_0705700,PF3D7_1325000,PF3D7_1203200,PF3D7_1107000,PF3D7_0520300,PF3D7_0218500,PF3D7_1421200,PF3D7_1443300,PF3D7_1308300,PF3D7_0219200,PF3D7_1144000,PF3D7_1143400,PF3D7_1355800,PF3D7_1209200,PF3D7_0729000,PF3D7_1464400,PF3D7_0822300,PF3D7_0217800,PF3D7_1142600,PF3D7_1126900,PF3D7_1…
GO:CC	cytosolic large ribosomal subunit	GO:0022625	1.93811e-13	12.7126	54	377	29	3609	PF3D7_1460300,PF3D7_0611700,PF3D7_1142600,PF3D7_1365900,PF3D7_0903900,PF3D7_0309600,PF3D7_1130100,PF3D7_1142500,PF3D7_1019400,PF3D7_0503800,PF3D7_0618300,PF3D7_1109900,PF3D7_0706400,PF3D7_1103100,PF3D7_1223900,PF3D7_0312800,PF3D7_0605000,PF3D7_0719600,PF3D7_0710600,PF3D7_0415900,PF3D7_1124900,PF3D7_1309100,PF3D7_1431700,PF3D7_0821700,PF3D7_0517000,PF3D7_1323100,PF3D7_1323400,PF3D7_1460700,PF3D7_1…
GO:CC	large ribosomal subunit	GO:0015934	2.11888e-13	12.6739	90	377	38	3609	PF3D7_1460300,PF3D7_0611700,PF3D7_0604200,PF3D7_1142600,PF3D7_1365900,PF3D7_0903900,PF3D7_0309600,PF3D7_1130100,PF3D7_1339500,PF3D7_1474100,PF3D7_1142500,PF3D7_1010000,PF3D7_1019400,PF3D7_0519100,PF3D7_0503800,PF3D7_0618300,PF3D7_1109900,PF3D7_0706400,PF3D7_1103100,PF3D7_1223900,PF3D7_0312800,PF3D7_0605000,PF3D7_1404400,PF3D7_0719600,PF3D7_0710600,PF3D7_0415900,PF3D7_1144100,PF3D7_1124900,PF3D7_1…
GO:CC	cytosolic small ribosomal subunit	GO:0022627	5.32956e-12	11.2733	38	377	23	3609	PF3D7_1461300,PF3D7_1003500,PF3D7_1365100,PF3D7_0705700,PF3D7_1421200,PF3D7_1308300,PF3D7_0219200,PF3D7_1144000,PF3D7_0217800,PF3D7_0516200,PF3D7_0719700,PF3D7_0718400,PF3D7_0529500,PF3D7_1358800,PF3D7_0520000,PF3D7_1242700,PF3D7_1317800,PF3D7_0813900,PF3D7_1431700,PF3D7_0316800,PF3D7_0519400,PF3D7_0307100,PF3D7_0306900
GO:CC	intracellular non-membrane-bounded organelle	GO:0043232	4.9976e-11	10.3012	558	377	110	3609	PF3D7_0210400,PF3D7_1342700,PF3D7_1144300,PF3D7_1460300,PF3D7_1433000,PF3D7_0611700,PF3D7_1461300,PF3D7_0303300,PF3D7_1003500,PF3D7_1365100,PF3D7_0604200,PF3D7_1105500,PF3D7_0705700,PF3D7_1325000,PF3D7_1105000,PF3D7_1107000,PF3D7_0520300,PF3D7_1402500,PF3D7_1202900,PF3D7_1421200,PF3D7_1308300,PF3D7_0219200,PF3D7_1144000,PF3D7_1339800,PF3D7_0817900,PF3D7_1442100,PF3D7_0822300,PF3D7_0217800,PF3D7_1…
GO:CC	non-membrane-bounded organelle	GO:0043228	5.6865e-11	10.2452	559	377	110	3609	PF3D7_0210400,PF3D7_1342700,PF3D7_1144300,PF3D7_1460300,PF3D7_1433000,PF3D7_0611700,PF3D7_1461300,PF3D7_0303300,PF3D7_1003500,PF3D7_1365100,PF3D7_0604200,PF3D7_1105500,PF3D7_0705700,PF3D7_1325000,PF3D7_1105000,PF3D7_1107000,PF3D7_0520300,PF3D7_1402500,PF3D7_1202900,PF3D7_1421200,PF3D7_1308300,PF3D7_0219200,PF3D7_1144000,PF3D7_1339800,PF3D7_0817900,PF3D7_1442100,PF3D7_0822300,PF3D7_0217800,PF3D7_1…
GO:CC	small ribosomal subunit	GO:0015935	2.78864e-10	9.55461	51	377	25	3609	PF3D7_1461300,PF3D7_1003500,PF3D7_1365100,PF3D7_0705700,PF3D7_1421200,PF3D7_1308300,PF3D7_0219200,PF3D7_1144000,PF3D7_0217800,PF3D7_0516200,PF3D7_0719700,PF3D7_0718400,PF3D7_1447300,PF3D7_0529500,PF3D7_1126200,PF3D7_1358800,PF3D7_0520000,PF3D7_1242700,PF3D7_1317800,PF3D7_0813900,PF3D7_1431700,PF3D7_0316800,PF3D7_0519400,PF3D7_0307100,PF3D7_0306900
GO:CC	cytosol	GO:0005829	8.03461e-10	9.09504	352	377	78	3609	PF3D7_1460300,PF3D7_0611700,PF3D7_1461300,PF3D7_1120900,PF3D7_1457200,PF3D7_1003500,PF3D7_1365100,PF3D7_0705700,PF3D7_1217800,PF3D7_1202900,PF3D7_1421200,PF3D7_1308300,PF3D7_0219200,PF3D7_0319600,PF3D7_1144000,PF3D7_0817900,PF3D7_0217800,PF3D7_1142600,PF3D7_1311000,PF3D7_0708300,PF3D7_1365900,PF3D7_0903900,PF3D7_0309600,PF3D7_0515800,PF3D7_0516200,PF3D7_1130100,PF3D7_0719700,PF3D7_0909300,PF3D7_0…
GO:CC	spliceosomal tri-snRNP complex	GO:0097526	8.30547e-08	7.08064	24	377	15	3609	PF3D7_1350200,PF3D7_1325000,PF3D7_1107000,PF3D7_0520300,PF3D7_0218500,PF3D7_1443300,PF3D7_1209200,PF3D7_0822300,PF3D7_0819900,PF3D7_0829300,PF3D7_1125500,PF3D7_1231500,PF3D7_0909800,PF3D7_1414800,PF3D7_1123900
GO:CC	organelle	GO:0043226	2.64907e-07	6.57691	2238	377	285	3609	PF3D7_0210400,PF3D7_1342700,PF3D7_1144300,PF3D7_0622600,PF3D7_0715500,PF3D7_0709800,PF3D7_1460300,PF3D7_1433000,PF3D7_0611700,PF3D7_0532500,PF3D7_1441900,PF3D7_1461300,PF3D7_1350200,PF3D7_1313000,PF3D7_1120900,PF3D7_0524700,PF3D7_0303300,PF3D7_0502900,PF3D7_1003500,PF3D7_1365100,PF3D7_0604200,PF3D7_1105500,PF3D7_1458100,PF3D7_0935100,PF3D7_0705700,PF3D7_1217800,PF3D7_1325000,PF3D7_1102700,PF3D7_1…
GO:CC	Sm-like protein family complex	GO:0120114	1.61606e-06	5.79154	48	377	20	3609	PF3D7_1350200,PF3D7_1325000,PF3D7_1107000,PF3D7_0520300,PF3D7_0218500,PF3D7_1443300,PF3D7_1355800,PF3D7_1209200,PF3D7_0822300,PF3D7_1126900,PF3D7_0819900,PF3D7_1018500,PF3D7_0829300,PF3D7_1125500,PF3D7_1231500,PF3D7_0909800,PF3D7_1224900,PF3D7_1414800,PF3D7_1124400,PF3D7_1123900
GO:CC	intracellular organelle	GO:0043229	5.03077e-06	5.29837	2189	377	276	3609	PF3D7_0210400,PF3D7_1342700,PF3D7_1144300,PF3D7_0622600,PF3D7_0715500,PF3D7_0709800,PF3D7_1460300,PF3D7_1433000,PF3D7_0611700,PF3D7_0532500,PF3D7_1441900,PF3D7_1461300,PF3D7_1350200,PF3D7_1313000,PF3D7_1120900,PF3D7_0524700,PF3D7_0303300,PF3D7_0502900,PF3D7_1003500,PF3D7_1365100,PF3D7_0604200,PF3D7_1105500,PF3D7_1458100,PF3D7_0935100,PF3D7_0705700,PF3D7_1217800,PF3D7_1325000,PF3D7_1025600,PF3D7_1…
GO:CC	mitochondrial envelope	GO:0005740	6.03344e-06	5.21943	91	377	28	3609	PF3D7_0622600,PF3D7_0715500,PF3D7_0524700,PF3D7_1025600,PF3D7_1208600,PF3D7_1434700,PF3D7_0706200,PF3D7_1368600,PF3D7_1242900,PF3D7_0724400,PF3D7_1325600,PF3D7_1426900,PF3D7_1201800,PF3D7_1356200,PF3D7_1470400,PF3D7_0513500,PF3D7_0829200,PF3D7_1340800,PF3D7_0306000,PF3D7_1421500,PF3D7_1140100,PF3D7_0627400,PF3D7_1310000,PF3D7_1475300,PF3D7_1404100,PF3D7_1203600,PF3D7_1324400,PF3D7_0705900
GO:CC	organelle envelope lumen	GO:0031970	6.39191e-06	5.19437	11	377	9	3609	PF3D7_1025600,PF3D7_1208600,PF3D7_0706200,PF3D7_1368600,PF3D7_1242900,PF3D7_1201800,PF3D7_1421500,PF3D7_1404100,PF3D7_1324400
GO:CC	mitochondrial intermembrane space	GO:0005758	6.39191e-06	5.19437	11	377	9	3609	PF3D7_1025600,PF3D7_1208600,PF3D7_0706200,PF3D7_1368600,PF3D7_1242900,PF3D7_1201800,PF3D7_1421500,PF3D7_1404100,PF3D7_1324400
GO:CC	spliceosomal snRNP complex	GO:0097525	6.7597e-06	5.17007	47	377	19	3609	PF3D7_1350200,PF3D7_1325000,PF3D7_1107000,PF3D7_0520300,PF3D7_0218500,PF3D7_1443300,PF3D7_1355800,PF3D7_1209200,PF3D7_0822300,PF3D7_1126900,PF3D7_0819900,PF3D7_1018500,PF3D7_0829300,PF3D7_1125500,PF3D7_1231500,PF3D7_0909800,PF3D7_1224900,PF3D7_1414800,PF3D7_1123900
GO:CC	small nuclear ribonucleoprotein complex	GO:0030532	6.7597e-06	5.17007	47	377	19	3609	PF3D7_1350200,PF3D7_1325000,PF3D7_1107000,PF3D7_0520300,PF3D7_0218500,PF3D7_1443300,PF3D7_1355800,PF3D7_1209200,PF3D7_0822300,PF3D7_1126900,PF3D7_0819900,PF3D7_1018500,PF3D7_0829300,PF3D7_1125500,PF3D7_1231500,PF3D7_0909800,PF3D7_1224900,PF3D7_1414800,PF3D7_1123900
GO:CC	U6 snRNP	GO:0005688	1.33906e-05	4.8732	7	377	7	3609	PF3D7_1325000,PF3D7_1107000,PF3D7_0520300,PF3D7_1443300,PF3D7_1209200,PF3D7_0819900,PF3D7_0829300
GO:CC	precatalytic spliceosome	GO:0071011	6.86478e-05	4.16337	23	377	12	3609	PF3D7_1350200,PF3D7_0520300,PF3D7_0218500,PF3D7_1355800,PF3D7_0822300,PF3D7_0819900,PF3D7_1018500,PF3D7_0829300,PF3D7_1125500,PF3D7_0909800,PF3D7_1224900,PF3D7_1123900
GO:CC	mitochondrial protein-containing complex	GO:0098798	0.000119937	3.92105	81	377	24	3609	PF3D7_0622600,PF3D7_0715500,PF3D7_0604200,PF3D7_1208600,PF3D7_1434700,PF3D7_1368600,PF3D7_0724400,PF3D7_1426900,PF3D7_1339500,PF3D7_0718400,PF3D7_1010000,PF3D7_1356200,PF3D7_0519100,PF3D7_1447300,PF3D7_0513500,PF3D7_0306000,PF3D7_1404400,PF3D7_1421500,PF3D7_1140100,PF3D7_1144100,PF3D7_0627400,PF3D7_1310000,PF3D7_1110600,PF3D7_0705900
GO:CC	inner mitochondrial membrane protein complex	GO:0098800	0.000192495	3.71558	33	377	14	3609	PF3D7_0622600,PF3D7_0715500,PF3D7_1208600,PF3D7_1434700,PF3D7_1368600,PF3D7_0724400,PF3D7_1426900,PF3D7_1356200,PF3D7_0513500,PF3D7_0306000,PF3D7_1140100,PF3D7_0627400,PF3D7_1310000,PF3D7_0705900
GO:CC	organelle envelope	GO:0031967	0.000366064	3.43644	115	377	29	3609	PF3D7_0622600,PF3D7_0715500,PF3D7_0524700,PF3D7_1025600,PF3D7_1208600,PF3D7_1434700,PF3D7_0706200,PF3D7_1368600,PF3D7_1242900,PF3D7_0724400,PF3D7_1325600,PF3D7_1426900,PF3D7_1201800,PF3D7_1356200,PF3D7_1470400,PF3D7_0513500,PF3D7_0829200,PF3D7_1340800,PF3D7_0306000,PF3D7_1421500,PF3D7_1140100,PF3D7_0627400,PF3D7_1310000,PF3D7_1475300,PF3D7_1412300,PF3D7_1404100,PF3D7_1203600,PF3D7_1324400,PF3D7_0…
GO:CC	nucleosome	GO:0000786	0.000399353	3.39864	9	377	7	3609	PF3D7_1105000,PF3D7_0320900,PF3D7_0714000,PF3D7_0617900,PF3D7_0617800,PF3D7_1105100,PF3D7_0610400
GO:CC	envelope	GO:0031975	0.000441797	3.35478	116	377	29	3609	PF3D7_0622600,PF3D7_0715500,PF3D7_0524700,PF3D7_1025600,PF3D7_1208600,PF3D7_1434700,PF3D7_0706200,PF3D7_1368600,PF3D7_1242900,PF3D7_0724400,PF3D7_1325600,PF3D7_1426900,PF3D7_1201800,PF3D7_1356200,PF3D7_1470400,PF3D7_0513500,PF3D7_0829200,PF3D7_1340800,PF3D7_0306000,PF3D7_1421500,PF3D7_1140100,PF3D7_0627400,PF3D7_1310000,PF3D7_1475300,PF3D7_1412300,PF3D7_1404100,PF3D7_1203600,PF3D7_1324400,PF3D7_0…
GO:CC	U4/U6 x U5 tri-snRNP complex	GO:0046540	0.000555816	3.25507	19	377	10	3609	PF3D7_1350200,PF3D7_1325000,PF3D7_0520300,PF3D7_0218500,PF3D7_1443300,PF3D7_0819900,PF3D7_0829300,PF3D7_1231500,PF3D7_1414800,PF3D7_1123900
GO:CC	mitochondrial membrane	GO:0031966	0.000892315	3.04948	84	377	23	3609	PF3D7_0622600,PF3D7_0715500,PF3D7_0524700,PF3D7_1208600,PF3D7_1434700,PF3D7_1368600,PF3D7_1242900,PF3D7_0724400,PF3D7_1325600,PF3D7_1426900,PF3D7_1356200,PF3D7_1470400,PF3D7_0513500,PF3D7_0829200,PF3D7_1340800,PF3D7_0306000,PF3D7_1140100,PF3D7_0627400,PF3D7_1310000,PF3D7_1475300,PF3D7_1404100,PF3D7_1203600,PF3D7_0705900
GO:CC	mitochondrion	GO:0005739	0.000904112	3.04378	342	377	61	3609	PF3D7_0622600,PF3D7_0715500,PF3D7_0709800,PF3D7_0524700,PF3D7_0502900,PF3D7_1365100,PF3D7_0604200,PF3D7_1458100,PF3D7_1025600,PF3D7_1208600,PF3D7_1434700,PF3D7_0706200,PF3D7_1215300,PF3D7_1368600,PF3D7_1467700,PF3D7_1242900,PF3D7_1311000,PF3D7_0825600,PF3D7_0724400,PF3D7_1325600,PF3D7_1426900,PF3D7_1201800,PF3D7_1339500,PF3D7_1474100,PF3D7_0718400,PF3D7_1010000,PF3D7_1356200,PF3D7_1214600,PF3D7_0…
GO:CC	U5 snRNP	GO:0005682	0.00121185	2.91655	10	377	7	3609	PF3D7_1350200,PF3D7_0218500,PF3D7_0822300,PF3D7_1125500,PF3D7_1231500,PF3D7_0909800,PF3D7_1414800
GO:CC	Lsm1-7-Pat1 complex	GO:1990726	0.00125989	2.89967	5	377	5	3609	PF3D7_0520300,PF3D7_1443300,PF3D7_1209200,PF3D7_0819900,PF3D7_1124400
GO:CC	intracellular anatomical structure	GO:0005622	0.0014115	2.85032	2540	377	300	3609	PF3D7_0210400,PF3D7_1342700,PF3D7_1144300,PF3D7_0622600,PF3D7_0715500,PF3D7_0709800,PF3D7_1460300,PF3D7_1433000,PF3D7_0611700,PF3D7_0532500,PF3D7_1441900,PF3D7_1461300,PF3D7_1350200,PF3D7_1313000,PF3D7_1120900,PF3D7_1457200,PF3D7_0524700,PF3D7_0303300,PF3D7_0502900,PF3D7_1003500,PF3D7_1365100,PF3D7_0604200,PF3D7_1105500,PF3D7_1458100,PF3D7_0935100,PF3D7_0705700,PF3D7_1147400,PF3D7_1217800,PF3D7_1…
GO:CC	cytoplasm	GO:0005737	0.00200976	2.69686	1856	377	232	3609	PF3D7_0622600,PF3D7_0715500,PF3D7_0709800,PF3D7_1460300,PF3D7_0611700,PF3D7_0532500,PF3D7_1461300,PF3D7_1313000,PF3D7_1120900,PF3D7_1457200,PF3D7_0524700,PF3D7_0502900,PF3D7_1003500,PF3D7_1365100,PF3D7_0604200,PF3D7_1458100,PF3D7_0935100,PF3D7_0705700,PF3D7_1147400,PF3D7_1217800,PF3D7_1325000,PF3D7_1025600,PF3D7_1203200,PF3D7_1107000,PF3D7_0520300,PF3D7_1402500,PF3D7_0414300,PF3D7_0904500,PF3D7_1…
GO:CC	mitochondrial inner membrane	GO:0005743	0.00361763	2.44158	79	377	21	3609	PF3D7_0622600,PF3D7_0715500,PF3D7_1208600,PF3D7_1434700,PF3D7_1368600,PF3D7_1242900,PF3D7_0724400,PF3D7_1426900,PF3D7_1356200,PF3D7_1470400,PF3D7_0513500,PF3D7_0829200,PF3D7_1340800,PF3D7_0306000,PF3D7_1140100,PF3D7_0627400,PF3D7_1310000,PF3D7_1475300,PF3D7_1404100,PF3D7_1203600,PF3D7_0705900
GO:CC	U2 snRNP	GO:0005686	0.00497864	2.30289	19	377	9	3609	PF3D7_1350200,PF3D7_0218500,PF3D7_1355800,PF3D7_0822300,PF3D7_1018500,PF3D7_1125500,PF3D7_0909800,PF3D7_1224900,PF3D7_1414800
GO:CC	U4 snRNP	GO:0005687	0.00690913	2.16058	6	377	5	3609	PF3D7_1350200,PF3D7_0822300,PF3D7_1125500,PF3D7_0909800,PF3D7_1414800
GO:CC	sno(s)RNA-containing ribonucleoprotein complex	GO:0005732	0.00728246	2.13772	24	377	10	3609	PF3D7_1433000,PF3D7_1350200,PF3D7_1325000,PF3D7_1443300,PF3D7_1209200,PF3D7_0822300,PF3D7_1126900,PF3D7_0819900,PF3D7_0829300,PF3D7_1123900
GO:CC	organelle inner membrane	GO:0019866	0.0080098	2.09638	83	377	21	3609	PF3D7_0622600,PF3D7_0715500,PF3D7_1208600,PF3D7_1434700,PF3D7_1368600,PF3D7_1242900,PF3D7_0724400,PF3D7_1426900,PF3D7_1356200,PF3D7_1470400,PF3D7_0513500,PF3D7_0829200,PF3D7_1340800,PF3D7_0306000,PF3D7_1140100,PF3D7_0627400,PF3D7_1310000,PF3D7_1475300,PF3D7_1404100,PF3D7_1203600,PF3D7_0705900
GO:CC	TIM23 mitochondrial import inner membrane translocase complex	GO:0005744	0.00828342	2.08179	9	377	6	3609	PF3D7_1208600,PF3D7_1434700,PF3D7_0724400,PF3D7_1356200,PF3D7_0513500,PF3D7_0627400
GO:CC	spliceosomal complex	GO:0005681	0.010902	1.96249	97	377	23	3609	PF3D7_1350200,PF3D7_1325000,PF3D7_1107000,PF3D7_0520300,PF3D7_0218500,PF3D7_1443300,PF3D7_1355800,PF3D7_1209200,PF3D7_0822300,PF3D7_1126900,PF3D7_0819900,PF3D7_1018500,PF3D7_0829300,PF3D7_1125500,PF3D7_1451500,PF3D7_1231500,PF3D7_0909800,PF3D7_0522800,PF3D7_1224900,PF3D7_1348200,PF3D7_1414800,PF3D7_1472000,PF3D7_1123900
GO:CC	membrane protein complex	GO:0098796	0.0109901	1.959	163	377	33	3609	PF3D7_0622600,PF3D7_0715500,PF3D7_0721900,PF3D7_0414300,PF3D7_0821800,PF3D7_1208600,PF3D7_1324700,PF3D7_1434700,PF3D7_0726800,PF3D7_1368600,PF3D7_1467700,PF3D7_0724400,PF3D7_1433600,PF3D7_1426900,PF3D7_0210000,PF3D7_1356200,PF3D7_1250500,PF3D7_1406700,PF3D7_0513500,PF3D7_0306000,PF3D7_1118100,PF3D7_0217300,PF3D7_1140100,PF3D7_1323200,PF3D7_0627400,PF3D7_1310000,PF3D7_1243500,PF3D7_1452500,PF3D7_0…
GO:CC	U1 snRNP	GO:0005685	0.0238381	1.62273	14	377	7	3609	PF3D7_1350200,PF3D7_0218500,PF3D7_0822300,PF3D7_1126900,PF3D7_1125500,PF3D7_0909800,PF3D7_1414800
GO:CC	DNA packaging complex	GO:0044815	0.0238381	1.62273	14	377	7	3609	PF3D7_1105000,PF3D7_0320900,PF3D7_0714000,PF3D7_0617900,PF3D7_0617800,PF3D7_1105100,PF3D7_0610400
KEGG	Ribosome	KEGG:03010	6.61117e-25	24.1797	93	148	54	1053	PF3D7_1144300,PF3D7_1460300,PF3D7_0611700,PF3D7_1461300,PF3D7_1003500,PF3D7_1365100,PF3D7_0705700,PF3D7_1402500,PF3D7_1421200,PF3D7_1308300,PF3D7_0219200,PF3D7_1144000,PF3D7_0217800,PF3D7_1142600,PF3D7_1365900,PF3D7_0903900,PF3D7_0309600,PF3D7_0516200,PF3D7_1130100,PF3D7_0719700,PF3D7_1474100,PF3D7_1142500,PF3D7_1019400,PF3D7_0503800,PF3D7_0618300,PF3D7_1109900,PF3D7_0706400,PF3D7_1103100,PF3D7_1…
KEGG	Spliceosome	KEGG:03040	0.00106544	2.97247	87	148	26	1053	PF3D7_1350200,PF3D7_1325000,PF3D7_1107000,PF3D7_0520300,PF3D7_0218500,PF3D7_1443300,PF3D7_1355800,PF3D7_1209200,PF3D7_0822300,PF3D7_1126900,PF3D7_0819900,PF3D7_1406000,PF3D7_1018500,PF3D7_0829300,PF3D7_1125500,PF3D7_1451500,PF3D7_0725200,PF3D7_1231500,PF3D7_0909800,PF3D7_0522800,PF3D7_1224900,PF3D7_1414800,PF3D7_1369700,PF3D7_1472000,PF3D7_0528700,PF3D7_1123900
REAC	SRP-dependent cotranslational protein targeting to membrane	REAC:R-PFA-1799339	3.34454e-16	15.4757	100	147	51	898	PF3D7_1144300,PF3D7_1460300,PF3D7_0611700,PF3D7_1461300,PF3D7_1003500,PF3D7_0705700,PF3D7_1203200,PF3D7_1402500,PF3D7_1421200,PF3D7_0821800,PF3D7_1308300,PF3D7_0219200,PF3D7_1144000,PF3D7_0729000,PF3D7_1142600,PF3D7_1365900,PF3D7_0903900,PF3D7_1433600,PF3D7_0309600,PF3D7_0210000,PF3D7_1130100,PF3D7_0718400,PF3D7_1142500,PF3D7_1019400,PF3D7_0934600,PF3D7_0503800,PF3D7_0618300,PF3D7_1109900,PF3D7_0…
REAC	Eukaryotic Translation Termination	REAC:R-PFA-72764	2.08631e-15	14.6806	86	147	46	898	PF3D7_1144300,PF3D7_1460300,PF3D7_0611700,PF3D7_1461300,PF3D7_1003500,PF3D7_0705700,PF3D7_1402500,PF3D7_1421200,PF3D7_1308300,PF3D7_0219200,PF3D7_1144000,PF3D7_1142600,PF3D7_1365900,PF3D7_0903900,PF3D7_0309600,PF3D7_1130100,PF3D7_0718400,PF3D7_1142500,PF3D7_1019400,PF3D7_0934600,PF3D7_0503800,PF3D7_0618300,PF3D7_1109900,PF3D7_0706400,PF3D7_1407500,PF3D7_1103100,PF3D7_1126200,PF3D7_0312800,PF3D7_1…
REAC	Peptide chain elongation	REAC:R-PFA-156902	4.78827e-15	14.3198	84	147	45	898	PF3D7_1144300,PF3D7_1460300,PF3D7_0611700,PF3D7_1461300,PF3D7_1003500,PF3D7_0705700,PF3D7_1402500,PF3D7_1421200,PF3D7_1308300,PF3D7_0219200,PF3D7_1144000,PF3D7_1142600,PF3D7_1365900,PF3D7_0903900,PF3D7_0309600,PF3D7_1130100,PF3D7_0718400,PF3D7_1142500,PF3D7_1019400,PF3D7_0934600,PF3D7_0503800,PF3D7_0618300,PF3D7_1109900,PF3D7_0706400,PF3D7_1103100,PF3D7_1126200,PF3D7_0312800,PF3D7_1358800,PF3D7_0…
REAC	Nonsense-Mediated Decay (NMD)	REAC:R-PFA-927802	1.01312e-14	13.9943	92	147	47	898	PF3D7_1144300,PF3D7_1460300,PF3D7_0611700,PF3D7_1461300,PF3D7_1003500,PF3D7_0705700,PF3D7_1402500,PF3D7_1421200,PF3D7_1308300,PF3D7_0219200,PF3D7_1144000,PF3D7_1142600,PF3D7_1365900,PF3D7_0903900,PF3D7_0309600,PF3D7_1130100,PF3D7_1406000,PF3D7_0718400,PF3D7_1142500,PF3D7_1019400,PF3D7_0934600,PF3D7_0725200,PF3D7_0503800,PF3D7_0618300,PF3D7_1109900,PF3D7_0706400,PF3D7_1103100,PF3D7_1126200,PF3D7_0…
REAC	Nonsense Mediated Decay (NMD) enhanced by the Exon Junction Complex (EJC)	REAC:R-PFA-975957	1.01312e-14	13.9943	92	147	47	898	PF3D7_1144300,PF3D7_1460300,PF3D7_0611700,PF3D7_1461300,PF3D7_1003500,PF3D7_0705700,PF3D7_1402500,PF3D7_1421200,PF3D7_1308300,PF3D7_0219200,PF3D7_1144000,PF3D7_1142600,PF3D7_1365900,PF3D7_0903900,PF3D7_0309600,PF3D7_1130100,PF3D7_1406000,PF3D7_0718400,PF3D7_1142500,PF3D7_1019400,PF3D7_0934600,PF3D7_0725200,PF3D7_0503800,PF3D7_0618300,PF3D7_1109900,PF3D7_0706400,PF3D7_1103100,PF3D7_1126200,PF3D7_0…
REAC	Eukaryotic Translation Elongation	REAC:R-PFA-156842	1.30221e-14	13.8853	89	147	46	898	PF3D7_1144300,PF3D7_1460300,PF3D7_0611700,PF3D7_1461300,PF3D7_1003500,PF3D7_0705700,PF3D7_1402500,PF3D7_1421200,PF3D7_1308300,PF3D7_0219200,PF3D7_0319600,PF3D7_1144000,PF3D7_1142600,PF3D7_1365900,PF3D7_0903900,PF3D7_0309600,PF3D7_1130100,PF3D7_0718400,PF3D7_1142500,PF3D7_1019400,PF3D7_0934600,PF3D7_0503800,PF3D7_0618300,PF3D7_1109900,PF3D7_0706400,PF3D7_1103100,PF3D7_1126200,PF3D7_0312800,PF3D7_1…
REAC	Selenocysteine synthesis	REAC:R-PFA-2408557	1.64476e-14	13.7839	86	147	45	898	PF3D7_1144300,PF3D7_1460300,PF3D7_0611700,PF3D7_1461300,PF3D7_1003500,PF3D7_0705700,PF3D7_1402500,PF3D7_1421200,PF3D7_1308300,PF3D7_0219200,PF3D7_1144000,PF3D7_1142600,PF3D7_1365900,PF3D7_0903900,PF3D7_0309600,PF3D7_1130100,PF3D7_0718400,PF3D7_1142500,PF3D7_1019400,PF3D7_0934600,PF3D7_0503800,PF3D7_0618300,PF3D7_1109900,PF3D7_0706400,PF3D7_1103100,PF3D7_1126200,PF3D7_0312800,PF3D7_1358800,PF3D7_0…
REAC	Nonsense Mediated Decay (NMD) independent of the Exon Junction Complex (EJC)	REAC:R-PFA-975956	2.99019e-14	13.5243	87	147	45	898	PF3D7_1144300,PF3D7_1460300,PF3D7_0611700,PF3D7_1461300,PF3D7_1003500,PF3D7_0705700,PF3D7_1402500,PF3D7_1421200,PF3D7_1308300,PF3D7_0219200,PF3D7_1144000,PF3D7_1142600,PF3D7_1365900,PF3D7_0903900,PF3D7_0309600,PF3D7_1130100,PF3D7_0718400,PF3D7_1142500,PF3D7_1019400,PF3D7_0934600,PF3D7_0503800,PF3D7_0618300,PF3D7_1109900,PF3D7_0706400,PF3D7_1103100,PF3D7_1126200,PF3D7_0312800,PF3D7_1358800,PF3D7_0…
REAC	Selenoamino acid metabolism	REAC:R-PFA-2408522	2.99019e-14	13.5243	87	147	45	898	PF3D7_1144300,PF3D7_1460300,PF3D7_0611700,PF3D7_1461300,PF3D7_1003500,PF3D7_0705700,PF3D7_1402500,PF3D7_1421200,PF3D7_1308300,PF3D7_0219200,PF3D7_1144000,PF3D7_1142600,PF3D7_1365900,PF3D7_0903900,PF3D7_0309600,PF3D7_1130100,PF3D7_0718400,PF3D7_1142500,PF3D7_1019400,PF3D7_0934600,PF3D7_0503800,PF3D7_0618300,PF3D7_1109900,PF3D7_0706400,PF3D7_1103100,PF3D7_1126200,PF3D7_0312800,PF3D7_1358800,PF3D7_0…
REAC	Formation of a pool of free 40S subunits	REAC:R-PFA-72689	1.42308e-12	11.8468	94	147	45	898	PF3D7_1144300,PF3D7_1460300,PF3D7_0611700,PF3D7_1461300,PF3D7_1003500,PF3D7_0705700,PF3D7_1402500,PF3D7_1421200,PF3D7_1308300,PF3D7_0219200,PF3D7_1144000,PF3D7_1142600,PF3D7_1365900,PF3D7_0903900,PF3D7_0309600,PF3D7_1130100,PF3D7_0718400,PF3D7_1142500,PF3D7_1019400,PF3D7_0934600,PF3D7_0503800,PF3D7_0618300,PF3D7_1109900,PF3D7_0706400,PF3D7_1103100,PF3D7_1126200,PF3D7_0312800,PF3D7_1358800,PF3D7_0…
REAC	L13a-mediated translational silencing of Ceruloplasmin expression	REAC:R-PFA-156827	2.37012e-12	11.6252	95	147	45	898	PF3D7_1144300,PF3D7_1460300,PF3D7_0611700,PF3D7_1461300,PF3D7_1003500,PF3D7_0705700,PF3D7_1402500,PF3D7_1421200,PF3D7_1308300,PF3D7_0219200,PF3D7_1144000,PF3D7_1142600,PF3D7_1365900,PF3D7_0903900,PF3D7_0309600,PF3D7_1130100,PF3D7_0718400,PF3D7_1142500,PF3D7_1019400,PF3D7_0934600,PF3D7_0503800,PF3D7_0618300,PF3D7_1109900,PF3D7_0706400,PF3D7_1103100,PF3D7_1126200,PF3D7_0312800,PF3D7_1358800,PF3D7_0…
REAC	Cap-dependent Translation Initiation	REAC:R-PFA-72737	6.39165e-12	11.1944	97	147	45	898	PF3D7_1144300,PF3D7_1460300,PF3D7_0611700,PF3D7_1461300,PF3D7_1003500,PF3D7_0705700,PF3D7_1402500,PF3D7_1421200,PF3D7_1308300,PF3D7_0219200,PF3D7_1144000,PF3D7_1142600,PF3D7_1365900,PF3D7_0903900,PF3D7_0309600,PF3D7_1130100,PF3D7_0718400,PF3D7_1142500,PF3D7_1019400,PF3D7_0934600,PF3D7_0503800,PF3D7_0618300,PF3D7_1109900,PF3D7_0706400,PF3D7_1103100,PF3D7_1126200,PF3D7_0312800,PF3D7_1358800,PF3D7_0…
REAC	Eukaryotic Translation Initiation	REAC:R-PFA-72613	6.39165e-12	11.1944	97	147	45	898	PF3D7_1144300,PF3D7_1460300,PF3D7_0611700,PF3D7_1461300,PF3D7_1003500,PF3D7_0705700,PF3D7_1402500,PF3D7_1421200,PF3D7_1308300,PF3D7_0219200,PF3D7_1144000,PF3D7_1142600,PF3D7_1365900,PF3D7_0903900,PF3D7_0309600,PF3D7_1130100,PF3D7_0718400,PF3D7_1142500,PF3D7_1019400,PF3D7_0934600,PF3D7_0503800,PF3D7_0618300,PF3D7_1109900,PF3D7_0706400,PF3D7_1103100,PF3D7_1126200,PF3D7_0312800,PF3D7_1358800,PF3D7_0…
REAC	GTP hydrolysis and joining of the 60S ribosomal subunit	REAC:R-PFA-72706	6.39165e-12	11.1944	97	147	45	898	PF3D7_1144300,PF3D7_1460300,PF3D7_0611700,PF3D7_1461300,PF3D7_1003500,PF3D7_0705700,PF3D7_1402500,PF3D7_1421200,PF3D7_1308300,PF3D7_0219200,PF3D7_1144000,PF3D7_1142600,PF3D7_1365900,PF3D7_0903900,PF3D7_0309600,PF3D7_1130100,PF3D7_0718400,PF3D7_1142500,PF3D7_1019400,PF3D7_0934600,PF3D7_0503800,PF3D7_0618300,PF3D7_1109900,PF3D7_0706400,PF3D7_1103100,PF3D7_1126200,PF3D7_0312800,PF3D7_1358800,PF3D7_0…
REAC	Metabolism of amino acids and derivatives	REAC:R-PFA-71291	1.41137e-11	10.8504	110	147	48	898	PF3D7_1144300,PF3D7_1460300,PF3D7_0611700,PF3D7_1461300,PF3D7_1003500,PF3D7_0705700,PF3D7_1402500,PF3D7_1421200,PF3D7_1308300,PF3D7_0219200,PF3D7_1144000,PF3D7_1142600,PF3D7_1365900,PF3D7_0903900,PF3D7_0309600,PF3D7_1130100,PF3D7_0718400,PF3D7_1142500,PF3D7_1019400,PF3D7_0934600,PF3D7_0503800,PF3D7_0618300,PF3D7_1109900,PF3D7_0706400,PF3D7_1103100,PF3D7_1126200,PF3D7_0312800,PF3D7_1358800,PF3D7_0…
REAC	Translation	REAC:R-PFA-72766	6.08602e-10	9.21567	140	147	53	898	PF3D7_1144300,PF3D7_1460300,PF3D7_0611700,PF3D7_1461300,PF3D7_1003500,PF3D7_0705700,PF3D7_1203200,PF3D7_1402500,PF3D7_1421200,PF3D7_0821800,PF3D7_1308300,PF3D7_0219200,PF3D7_0319600,PF3D7_1144000,PF3D7_0729000,PF3D7_1142600,PF3D7_1365900,PF3D7_0903900,PF3D7_1433600,PF3D7_0309600,PF3D7_0210000,PF3D7_1130100,PF3D7_0718400,PF3D7_1142500,PF3D7_1019400,PF3D7_0934600,PF3D7_0503800,PF3D7_0618300,PF3D7_1…
REAC	Metabolism of RNA	REAC:R-PFA-8953854	7.39956e-10	9.13079	209	147	68	898	PF3D7_1342700,PF3D7_1144300,PF3D7_1460300,PF3D7_0611700,PF3D7_1441900,PF3D7_1461300,PF3D7_1350200,PF3D7_0303300,PF3D7_1003500,PF3D7_0705700,PF3D7_1107000,PF3D7_0520300,PF3D7_1402500,PF3D7_1421200,PF3D7_1443300,PF3D7_1308300,PF3D7_0219200,PF3D7_1144000,PF3D7_1209200,PF3D7_1142600,PF3D7_0708100,PF3D7_1126900,PF3D7_1365900,PF3D7_0903900,PF3D7_0309600,PF3D7_0819900,PF3D7_1130100,PF3D7_1406000,PF3D7_0…
REAC	Major pathway of rRNA processing in the nucleolus and cytosol	REAC:R-PFA-6791226	5.1591e-08	7.28743	132	147	48	898	PF3D7_1144300,PF3D7_1460300,PF3D7_0611700,PF3D7_1461300,PF3D7_1003500,PF3D7_0705700,PF3D7_1402500,PF3D7_1421200,PF3D7_1308300,PF3D7_0219200,PF3D7_1144000,PF3D7_1142600,PF3D7_1365900,PF3D7_0903900,PF3D7_0309600,PF3D7_1130100,PF3D7_0718400,PF3D7_1142500,PF3D7_1019400,PF3D7_0934600,PF3D7_0503800,PF3D7_0618300,PF3D7_1109900,PF3D7_0706400,PF3D7_1103100,PF3D7_1126200,PF3D7_0312800,PF3D7_1358800,PF3D7_0…
REAC	rRNA processing	REAC:R-PFA-72312	5.1591e-08	7.28743	132	147	48	898	PF3D7_1144300,PF3D7_1460300,PF3D7_0611700,PF3D7_1461300,PF3D7_1003500,PF3D7_0705700,PF3D7_1402500,PF3D7_1421200,PF3D7_1308300,PF3D7_0219200,PF3D7_1144000,PF3D7_1142600,PF3D7_1365900,PF3D7_0903900,PF3D7_0309600,PF3D7_1130100,PF3D7_0718400,PF3D7_1142500,PF3D7_1019400,PF3D7_0934600,PF3D7_0503800,PF3D7_0618300,PF3D7_1109900,PF3D7_0706400,PF3D7_1103100,PF3D7_1126200,PF3D7_0312800,PF3D7_1358800,PF3D7_0…
REAC	rRNA processing in the nucleus and cytosol	REAC:R-PFA-8868773	5.1591e-08	7.28743	132	147	48	898	PF3D7_1144300,PF3D7_1460300,PF3D7_0611700,PF3D7_1461300,PF3D7_1003500,PF3D7_0705700,PF3D7_1402500,PF3D7_1421200,PF3D7_1308300,PF3D7_0219200,PF3D7_1144000,PF3D7_1142600,PF3D7_1365900,PF3D7_0903900,PF3D7_0309600,PF3D7_1130100,PF3D7_0718400,PF3D7_1142500,PF3D7_1019400,PF3D7_0934600,PF3D7_0503800,PF3D7_0618300,PF3D7_1109900,PF3D7_0706400,PF3D7_1103100,PF3D7_1126200,PF3D7_0312800,PF3D7_1358800,PF3D7_0…
REAC	Formation of the ternary complex, and subsequently, the 43S complex	REAC:R-PFA-72695	0.0118927	1.92472	51	147	19	898	PF3D7_1461300,PF3D7_1003500,PF3D7_0705700,PF3D7_1402500,PF3D7_1421200,PF3D7_1308300,PF3D7_0219200,PF3D7_1144000,PF3D7_0718400,PF3D7_0934600,PF3D7_1126200,PF3D7_1358800,PF3D7_0520000,PF3D7_1242700,PF3D7_1317800,PF3D7_0316800,PF3D7_0519400,PF3D7_0307100,PF3D7_0306900
REAC	Ribosomal scanning and start codon recognition	REAC:R-PFA-72702	0.0215664	1.66622	53	147	19	898	PF3D7_1461300,PF3D7_1003500,PF3D7_0705700,PF3D7_1402500,PF3D7_1421200,PF3D7_1308300,PF3D7_0219200,PF3D7_1144000,PF3D7_0718400,PF3D7_0934600,PF3D7_1126200,PF3D7_1358800,PF3D7_0520000,PF3D7_1242700,PF3D7_1317800,PF3D7_0316800,PF3D7_0519400,PF3D7_0307100,PF3D7_0306900
REAC	Metabolism	REAC:R-PFA-1430728	0.0298812	1.5246	253	147	59	898	PF3D7_1144300,PF3D7_1460300,PF3D7_0611700,PF3D7_1461300,PF3D7_1003500,PF3D7_0705700,PF3D7_1402500,PF3D7_1421200,PF3D7_1308300,PF3D7_0219200,PF3D7_0306300,PF3D7_1144000,PF3D7_1142600,PF3D7_1365900,PF3D7_0903900,PF3D7_0309600,PF3D7_1130100,PF3D7_0718400,PF3D7_1142500,PF3D7_1019400,PF3D7_1214600,PF3D7_0934600,PF3D7_0503800,PF3D7_0618300,PF3D7_1109900,PF3D7_0706400,PF3D7_1407500,PF3D7_1103100,PF3D7_1…

## Sheet: gProfiler_Tier3
source	term_name	term_id	adjusted_p_value	negative_log10_of_adjusted_p_value	term_size	query_size	intersection_size	effective_domain_size	intersections
GO:MF	catalytic activity	GO:0003824	0.0013465	2.8708	1540	432	269	2920	PF3D7_0908000,PF3D7_1330600,PF3D7_1105700,PF3D7_1462700,PF3D7_0308000,PF3D7_1363200,PF3D7_0422700,PF3D7_0105900,PF3D7_1362200,PF3D7_1408000,PF3D7_0509500,PF3D7_1237400,PF3D7_0715800,PF3D7_0506300,PF3D7_0934800,PF3D7_1325100,PF3D7_1452300,PF3D7_1115300,PF3D7_1338300,PF3D7_0415100,PF3D7_0610600,PF3D7_0922200,PF3D7_1032400,PF3D7_0403500,PF3D7_1344800,PF3D7_1423200,PF3D7_0903700,PF3D7_0312400,PF3D7_0…
GO:MF	ligase activity, forming carbon-oxygen bonds	GO:0016875	0.0111175	1.95399	40	432	16	2920	PF3D7_1350100,PF3D7_0211800,PF3D7_0717700,PF3D7_1117500,PF3D7_0603700,PF3D7_0109800,PF3D7_1232000,PF3D7_1218600,PF3D7_0925300,PF3D7_1104000,PF3D7_1251700,PF3D7_1216000,PF3D7_1336900,PF3D7_1357200,PF3D7_0102900,PF3D7_0934000
GO:MF	aminoacyl-tRNA ligase activity	GO:0004812	0.0111175	1.95399	40	432	16	2920	PF3D7_1350100,PF3D7_0211800,PF3D7_0717700,PF3D7_1117500,PF3D7_0603700,PF3D7_0109800,PF3D7_1232000,PF3D7_1218600,PF3D7_0925300,PF3D7_1104000,PF3D7_1251700,PF3D7_1216000,PF3D7_1336900,PF3D7_1357200,PF3D7_0102900,PF3D7_0934000
GO:MF	nucleobase-containing compound transmembrane transporter activity	GO:0015932	0.0185448	1.73178	16	432	9	2920	PF3D7_0103200,PF3D7_1113300,PF3D7_1347200,PF3D7_0811100,PF3D7_0515700,PF3D7_0824400,PF3D7_1036800,PF3D7_0505300,PF3D7_0908800
GO:MF	tRNA binding	GO:0000049	0.0199815	1.69937	30	432	13	2920	PF3D7_1350100,PF3D7_1203500,PF3D7_0717700,PF3D7_0103700,PF3D7_0603700,PF3D7_0109800,PF3D7_1232000,PF3D7_1410600,PF3D7_1205100,PF3D7_1441000,PF3D7_1028000,PF3D7_0612600,PF3D7_1357200
GO:BP	cellular amino acid metabolic process	GO:0006520	7.71049e-05	4.11292	83	412	30	2940	PF3D7_1344800,PF3D7_1320800,PF3D7_0520900,PF3D7_0608800,PF3D7_1350100,PF3D7_0211800,PF3D7_1327800,PF3D7_1235600,PF3D7_0717700,PF3D7_1117500,PF3D7_1142400,PF3D7_0603700,PF3D7_0727200,PF3D7_1416500,PF3D7_0109800,PF3D7_0623000,PF3D7_1232000,PF3D7_0922600,PF3D7_1218600,PF3D7_0925300,PF3D7_1104000,PF3D7_1012600,PF3D7_1251700,PF3D7_1216000,PF3D7_1336900,PF3D7_0309500,PF3D7_1357200,PF3D7_1233700,PF3D7_0…
GO:BP	oxoacid metabolic process	GO:0043436	0.00196763	2.70606	164	412	44	2940	PF3D7_1344800,PF3D7_1320800,PF3D7_0520900,PF3D7_0608800,PF3D7_1350100,PF3D7_0211800,PF3D7_1327800,PF3D7_1450900,PF3D7_1015900,PF3D7_1235600,PF3D7_0717700,PF3D7_1467300,PF3D7_0626800,PF3D7_0922500,PF3D7_1009300,PF3D7_1117500,PF3D7_1142400,PF3D7_0603700,PF3D7_1402000,PF3D7_0616800,PF3D7_0624000,PF3D7_0727200,PF3D7_1416500,PF3D7_0109800,PF3D7_0623000,PF3D7_1232000,PF3D7_1324800,PF3D7_0922600,PF3D7_1…
GO:BP	organic acid metabolic process	GO:0006082	0.00196763	2.70606	164	412	44	2940	PF3D7_1344800,PF3D7_1320800,PF3D7_0520900,PF3D7_0608800,PF3D7_1350100,PF3D7_0211800,PF3D7_1327800,PF3D7_1450900,PF3D7_1015900,PF3D7_1235600,PF3D7_0717700,PF3D7_1467300,PF3D7_0626800,PF3D7_0922500,PF3D7_1009300,PF3D7_1117500,PF3D7_1142400,PF3D7_0603700,PF3D7_1402000,PF3D7_0616800,PF3D7_0624000,PF3D7_0727200,PF3D7_1416500,PF3D7_0109800,PF3D7_0623000,PF3D7_1232000,PF3D7_1324800,PF3D7_0922600,PF3D7_1…
GO:BP	carboxylic acid metabolic process	GO:0019752	0.00340827	2.46747	162	412	43	2940	PF3D7_1344800,PF3D7_1320800,PF3D7_0520900,PF3D7_0608800,PF3D7_1350100,PF3D7_0211800,PF3D7_1327800,PF3D7_1450900,PF3D7_1015900,PF3D7_1235600,PF3D7_0717700,PF3D7_1467300,PF3D7_0626800,PF3D7_0922500,PF3D7_1009300,PF3D7_1117500,PF3D7_1142400,PF3D7_0603700,PF3D7_0616800,PF3D7_0624000,PF3D7_0727200,PF3D7_1416500,PF3D7_0109800,PF3D7_0623000,PF3D7_1232000,PF3D7_1324800,PF3D7_0922600,PF3D7_1124500,PF3D7_1…
GO:BP	cellular process	GO:0009987	0.00657557	2.18207	2649	412	393	2940	PF3D7_0908000,PF3D7_1330600,PF3D7_0528200,PF3D7_1105700,PF3D7_1422800,PF3D7_1443800,PF3D7_1462700,PF3D7_0308000,PF3D7_0507100,PF3D7_1363200,PF3D7_1432000,PF3D7_0422700,PF3D7_0714500,PF3D7_0105900,PF3D7_0616200,PF3D7_1114200,PF3D7_1362200,PF3D7_1408000,PF3D7_0509500,PF3D7_0826300,PF3D7_0911900,PF3D7_1113400,PF3D7_1457300,PF3D7_0710900,PF3D7_1454000,PF3D7_0506300,PF3D7_0934800,PF3D7_1325100,PF3D7_1…
GO:BP	tRNA aminoacylation	GO:0043039	0.0184891	1.73308	41	412	16	2940	PF3D7_1350100,PF3D7_0211800,PF3D7_0717700,PF3D7_1117500,PF3D7_0603700,PF3D7_0109800,PF3D7_1232000,PF3D7_1218600,PF3D7_0925300,PF3D7_1104000,PF3D7_1251700,PF3D7_1216000,PF3D7_1336900,PF3D7_1357200,PF3D7_0102900,PF3D7_0934000
GO:BP	amino acid activation	GO:0043038	0.0184891	1.73308	41	412	16	2940	PF3D7_1350100,PF3D7_0211800,PF3D7_0717700,PF3D7_1117500,PF3D7_0603700,PF3D7_0109800,PF3D7_1232000,PF3D7_1218600,PF3D7_0925300,PF3D7_1104000,PF3D7_1251700,PF3D7_1216000,PF3D7_1336900,PF3D7_1357200,PF3D7_0102900,PF3D7_0934000
GO:BP	tRNA aminoacylation for protein translation	GO:0006418	0.0184891	1.73308	41	412	16	2940	PF3D7_1350100,PF3D7_0211800,PF3D7_0717700,PF3D7_1117500,PF3D7_0603700,PF3D7_0109800,PF3D7_1232000,PF3D7_1218600,PF3D7_0925300,PF3D7_1104000,PF3D7_1251700,PF3D7_1216000,PF3D7_1336900,PF3D7_1357200,PF3D7_0102900,PF3D7_0934000
GO:BP	anion transport	GO:0006820	0.0258144	1.58814	30	412	13	2940	PF3D7_0603500,PF3D7_0709000,PF3D7_1113300,PF3D7_0415000,PF3D7_0210300,PF3D7_0811100,PF3D7_1116500,PF3D7_0828600,PF3D7_0607400,PF3D7_1036800,PF3D7_0926400,PF3D7_0505300,PF3D7_0908800
GO:BP	small molecule metabolic process	GO:0044281	0.0275719	1.55953	294	412	64	2940	PF3D7_1462700,PF3D7_1325100,PF3D7_0922200,PF3D7_1344800,PF3D7_1320800,PF3D7_0520900,PF3D7_0608800,PF3D7_1350100,PF3D7_0211800,PF3D7_1327800,PF3D7_1450900,PF3D7_1015900,PF3D7_1235600,PF3D7_0717700,PF3D7_1342800,PF3D7_1467300,PF3D7_0626800,PF3D7_0616000,PF3D7_1420600,PF3D7_0922500,PF3D7_1009300,PF3D7_1117500,PF3D7_1142400,PF3D7_1311900,PF3D7_0603700,PF3D7_1402000,PF3D7_0616800,PF3D7_0624000,PF3D7_0…
GO:BP	tRNA metabolic process	GO:0006399	0.043961	1.35693	120	412	32	2940	PF3D7_1105700,PF3D7_1350100,PF3D7_0211800,PF3D7_0717700,PF3D7_1364500,PF3D7_1117500,PF3D7_1432500,PF3D7_0603700,PF3D7_0804600,PF3D7_0912800,PF3D7_0908600,PF3D7_0109800,PF3D7_1232000,PF3D7_1030600,PF3D7_1218600,PF3D7_1409000,PF3D7_1205100,PF3D7_0925300,PF3D7_1104000,PF3D7_1343200,PF3D7_1441000,PF3D7_0918800,PF3D7_1251700,PF3D7_1216000,PF3D7_1028000,PF3D7_1336900,PF3D7_0612600,PF3D7_1357200,PF3D7_1…
GO:CC	intracellular anatomical structure	GO:0005622	5.84e-11	10.2336	2540	453	381	3609	PF3D7_1330600,PF3D7_0528200,PF3D7_1122300,PF3D7_1105700,PF3D7_1422800,PF3D7_1443800,PF3D7_1462700,PF3D7_0308000,PF3D7_0507100,PF3D7_1432000,PF3D7_0422700,PF3D7_0714500,PF3D7_0105900,PF3D7_0616200,PF3D7_1305100,PF3D7_1362200,PF3D7_1408000,PF3D7_0509500,PF3D7_0826300,PF3D7_0911900,PF3D7_1113400,PF3D7_1457300,PF3D7_0710900,PF3D7_1325100,PF3D7_1452300,PF3D7_1461000,PF3D7_0719800,PF3D7_1115300,PF3D7_1…
GO:CC	cytoplasm	GO:0005737	1.18103e-06	5.92774	1856	453	289	3609	PF3D7_1330600,PF3D7_0528200,PF3D7_1122300,PF3D7_1462700,PF3D7_0507100,PF3D7_1432000,PF3D7_0422700,PF3D7_0105900,PF3D7_1305100,PF3D7_1408000,PF3D7_0911900,PF3D7_1113400,PF3D7_1457300,PF3D7_0710900,PF3D7_1325100,PF3D7_1452300,PF3D7_0719800,PF3D7_1115300,PF3D7_1242400,PF3D7_1338300,PF3D7_0415100,PF3D7_0610600,PF3D7_0922200,PF3D7_1245800,PF3D7_1032400,PF3D7_1344800,PF3D7_0903700,PF3D7_1427600,PF3D7_0…
GO:CC	chaperone complex	GO:0101031	0.00041198	3.38512	8	453	7	3609	PF3D7_0320300,PF3D7_0308200,PF3D7_0306800,PF3D7_0608700,PF3D7_1229500,PF3D7_1357800,PF3D7_1132200
GO:CC	chaperonin-containing T-complex	GO:0005832	0.00041198	3.38512	8	453	7	3609	PF3D7_0320300,PF3D7_0308200,PF3D7_0306800,PF3D7_0608700,PF3D7_1229500,PF3D7_1357800,PF3D7_1132200
GO:CC	intracellular membrane-bounded organelle	GO:0043231	0.00108437	2.96482	1970	453	290	3609	PF3D7_1330600,PF3D7_0528200,PF3D7_1122300,PF3D7_1105700,PF3D7_1422800,PF3D7_1443800,PF3D7_1462700,PF3D7_0308000,PF3D7_0422700,PF3D7_0714500,PF3D7_0105900,PF3D7_1305100,PF3D7_1362200,PF3D7_1408000,PF3D7_0509500,PF3D7_0826300,PF3D7_1113400,PF3D7_0710900,PF3D7_1452300,PF3D7_1461000,PF3D7_0719800,PF3D7_1115300,PF3D7_1242400,PF3D7_1338300,PF3D7_0610600,PF3D7_1245800,PF3D7_1032400,PF3D7_1344800,PF3D7_0…
GO:CC	membrane-bounded organelle	GO:0043227	0.0132638	1.87733	2050	453	294	3609	PF3D7_1330600,PF3D7_0528200,PF3D7_1122300,PF3D7_1105700,PF3D7_1422800,PF3D7_1443800,PF3D7_1462700,PF3D7_0308000,PF3D7_0422700,PF3D7_0714500,PF3D7_0105900,PF3D7_1305100,PF3D7_1362200,PF3D7_1408000,PF3D7_0509500,PF3D7_0826300,PF3D7_1113400,PF3D7_0710900,PF3D7_1452300,PF3D7_1461000,PF3D7_0719800,PF3D7_1115300,PF3D7_1242400,PF3D7_1338300,PF3D7_0610600,PF3D7_1245800,PF3D7_1032400,PF3D7_1344800,PF3D7_0…
KEGG	Metabolic pathways	KEGG:01100	7.43034e-07	6.12899	279	143	66	1053	PF3D7_1462700,PF3D7_1325100,PF3D7_0922200,PF3D7_1032400,PF3D7_1344800,PF3D7_1320800,PF3D7_0520900,PF3D7_0608800,PF3D7_1327800,PF3D7_1450900,PF3D7_1124600,PF3D7_1015900,PF3D7_1471400,PF3D7_0918000,PF3D7_1235600,PF3D7_1342800,PF3D7_1467300,PF3D7_1012500,PF3D7_0626800,PF3D7_0616000,PF3D7_0912400,PF3D7_1247300,PF3D7_1420600,PF3D7_0922500,PF3D7_0406100,PF3D7_1142400,PF3D7_1435000,PF3D7_0919600,PF3D7_1…
KEGG	Aminoacyl-tRNA biosynthesis	KEGG:00970	3.42547e-05	4.46528	38	143	17	1053	PF3D7_1350100,PF3D7_0211800,PF3D7_0717700,PF3D7_1117500,PF3D7_0603700,PF3D7_0109800,PF3D7_1232000,PF3D7_1218600,PF3D7_1205100,PF3D7_0925300,PF3D7_1104000,PF3D7_1251700,PF3D7_1216000,PF3D7_1336900,PF3D7_1357200,PF3D7_0102900,PF3D7_0934000
KEGG	Biosynthesis of secondary metabolites	KEGG:01110	5.79411e-05	4.23701	108	143	32	1053	PF3D7_1325100,PF3D7_0922200,PF3D7_1320800,PF3D7_0608800,PF3D7_1327800,PF3D7_1450900,PF3D7_1015900,PF3D7_1471400,PF3D7_1235600,PF3D7_1342800,PF3D7_1467300,PF3D7_1012500,PF3D7_0626800,PF3D7_0922500,PF3D7_1142400,PF3D7_1435000,PF3D7_0503100,PF3D7_0616800,PF3D7_0624000,PF3D7_0920800,PF3D7_0623000,PF3D7_0511800,PF3D7_1232200,PF3D7_1124500,PF3D7_1436000,PF3D7_1212500,PF3D7_0104400,PF3D7_0309500,PF3D7_1…
KEGG	Carbon metabolism	KEGG:01200	0.00121826	2.91426	43	143	16	1053	PF3D7_1325100,PF3D7_1320800,PF3D7_1327800,PF3D7_1450900,PF3D7_1015900,PF3D7_1235600,PF3D7_1342800,PF3D7_0626800,PF3D7_0922500,PF3D7_0616800,PF3D7_0624000,PF3D7_1232200,PF3D7_1124500,PF3D7_1436000,PF3D7_1022500,PF3D7_1034400
KEGG	Biosynthesis of amino acids	KEGG:01230	0.00508305	2.29388	26	143	11	1053	PF3D7_1325100,PF3D7_0922200,PF3D7_1327800,PF3D7_1015900,PF3D7_1235600,PF3D7_0626800,PF3D7_0922500,PF3D7_0623000,PF3D7_0922600,PF3D7_0309500,PF3D7_1022500
KEGG	Glycolysis / Gluconeogenesis	KEGG:00010	0.0111699	1.95195	20	143	9	1053	PF3D7_1015900,PF3D7_1342800,PF3D7_1012500,PF3D7_0626800,PF3D7_0922500,PF3D7_0624000,PF3D7_1232200,PF3D7_1124500,PF3D7_1436000
KEGG	Starch and sucrose metabolism	KEGG:00500	0.0499841	1.30117	3	143	3	1053	PF3D7_1012500,PF3D7_0624000,PF3D7_1436000
REAC	Chaperonin-mediated protein folding	REAC:R-PFA-390466	0.0157448	1.80286	10	148	7	898	PF3D7_0320300,PF3D7_0308200,PF3D7_0306800,PF3D7_0608700,PF3D7_1229500,PF3D7_1357800,PF3D7_1132200
REAC	Protein folding	REAC:R-PFA-391251	0.0157448	1.80286	10	148	7	898	PF3D7_0320300,PF3D7_0308200,PF3D7_0306800,PF3D7_0608700,PF3D7_1229500,PF3D7_1357800,PF3D7_1132200
REAC	Cooperation of PDCL (PhLP1) and TRiC/CCT in G-protein beta folding	REAC:R-PFA-6814122	0.0157448	1.80286	10	148	7	898	PF3D7_0320300,PF3D7_0308200,PF3D7_0306800,PF3D7_0608700,PF3D7_1229500,PF3D7_1357800,PF3D7_1132200
REAC	Carboxyterminal post-translational modifications of tubulin	REAC:R-PFA-8955332	0.0269013	1.57023	8	148	6	898	PF3D7_0903700,PF3D7_0422300,PF3D7_0514000,PF3D7_0803700,PF3D7_1009700,PF3D7_1008700
