# Supplementary material for: The in vivo RNA structurome of the malaria parasite Plasmodium falciparum, a protozoan with an A/U-rich transcriptome
Source: PLoS One. 2022 Sep 1;17(9):e0270863. doi: 10.1371/journal.pone.0270863 (PMC9436142; doi:10.1371/journal.pone.0270863)
Supplement: S4 Table — (XLSX) [file pone.0270863.s009.xlsx]

## Sheet: nai_combined_summary
							Structure-seq							in silico
Gene ID	Trancript ID	Product Description	Gene Type	Length	Divergence'	Divergence'/length	MFEDEN	MAXSTRUCTS	FREE	STEM/length	HAIRPIN/length	MULTI/length	BULGE/length	MFEDEN	MAXSTRUCTS	FREE	STEM/length	HAIRPIN/length	MULTI/length	BULGE/length
mal_mito_1:mRNA	mal_mito_1:mRNA			786	638	0.811705	-24.0515	9	0	0.656489	0.111959	0.0776081	0.0776081	12.4625	9	5	0.56743	0.160305	0.169211	0.0966921
mal_mito_2:mRNA	mal_mito_2:mRNA			1527	1356	0.888016	-28.407	9	1	0.688933	0.106745	0.0635232	0.0635232	8.49541	9	14	0.612967	0.134905	0.109365	0.133595
mal_mito_3:mRNA	mal_mito_3:mRNA			1131	846	0.748011	-28.6126	9	0	0.648983	0.11229	0.0946065	0.0946065	9.99927	9	11	0.581786	0.152962	0.132626	0.1229
mal_mito_RNA19:rRNA	mal_mito_RNA19:rRNA			30	0	0	-39.3	1	6	0.533333	0.133333	0	0	-9.3	1	6	0.533333	0.133333	0	0.133333
mal_rna_10:rRNA	mal_rna_10:rRNA			81	32	0.395062	-7.52259	6	11	0.493827	0.135802	0.0246914	0.0246914	12.107	5	11	0.395062	0.0493827	0	0.419753
mal_rna_11:rRNA	mal_rna_11:rRNA			108	28	0.259259	-14.6087	7	8	0.648148	0.0648148	0.00925926	0.00925926	2.24315	7	8	0.611111	0.0648148	0.00925926	0.240741
mal_rna_12:rRNA	mal_rna_12:rRNA			33	18	0.545455	-29.2573	1	6	0.424242	0.363636	0.030303	0.030303	-0.469394	1	8	0.424242	0.272727	0	0.0606061
mal_rna_13:rRNA	mal_rna_13:rRNA			30	24	0.8	-31.6333	2	3	0.533333	0.2	0	0	-0.3	1	2	0.333333	0.566667	0.0333333	0
mal_rna_14:rRNA	mal_rna_14:rRNA			176	156	0.886364	-16.6374	9	0	0.625	0.0625	0.0340909	0.0340909	11.9422	9	13	0.602273	0.0795455	0.0909091	0.153409
mal_rna_15:rRNA	mal_rna_15:rRNA			68	42	0.617647	-35.5079	4	5	0.676471	0.102941	0.0147059	0.0147059	-6.24324	4	7	0.617647	0.147059	0.0882353	0.0441176
mal_rna_17:rRNA	mal_rna_17:rRNA			195	54	0.276923	-18.7997	9	9	0.553846	0.148718	0.123077	0.123077	4.99513	9	23	0.492308	0.164103	0.14359	0.0820513
mal_rna_18:rRNA	mal_rna_18:rRNA			83	74	0.891566	-12.7348	7	10	0.578313	0.13253	0.0120482	0.0120482	8.83145	5	6	0.457831	0.0481928	0	0.421687
mal_rna_19:rRNA	mal_rna_19:rRNA			100	34	0.34	-30.671	6	16	0.58	0.14	0.02	0.02	-1.171	5	34	0.46	0.07	0.01	0.12
mal_rna_8:rRNA	mal_rna_8:rRNA			43	24	0.55814	-34.0416	2	5	0.511628	0.27907	0.0232558	0.0232558	-4.97186	3	6	0.511628	0.0930233	0	0.255814
mal_rna_9:rRNA	mal_rna_9:rRNA			66	42	0.636364	-28.1345	2	12	0.515152	0.0909091	0	0	0.198788	4	4	0.545455	0.166667	0.0151515	0.212121
malmito_rna_1:rRNA	malmito_rna_1:rRNA			88	46	0.522727	-21.0357	5	2	0.568182	0.284091	0.0681818	0.0681818	10.2143	3	6	0.454545	0.227273	0.25	0
malmito_rna_10:rRNA	malmito_rna_10:rRNA			100	44	0.44	-10.471	6	10	0.56	0.16	0.01	0.01	10.229	4	7	0.42	0.16	0.04	0.31
malmito_rna_15:rRNA	malmito_rna_15:rRNA			31	2	0.0645161	-27.0268	0	17	0.322581	0.129032	0	0	-7.02677	0	16	0.322581	0.16129	0	0
malmito_rna_16:rRNA	malmito_rna_16:rRNA			31	32	1.03226	-27.0268	1	8	0.516129	0.0967742	0	0				0	0	0	0
malmito_rna_17:rRNA	malmito_rna_17:rRNA			40	42	1.05	-27.9325	2	3	0.6	0.175	0.075	0.075	0.5675	0	12	0.3	0.4	0	0
malmito_rna_20:rRNA	malmito_rna_20:rRNA			38	14	0.368421	-38.9379	2	1	0.631579	0.210526	0.0789474	0.0789474	1.58842	2	4	0.526316	0.263158	0.0263158	0.0789474
malmito_rna_23	malmito_rna_23.1	unspecified product	rRNA encoding	33	16	0.484848	-1.37848	1	15	0.242424	0.242424	0	0				0	0	0	0
malmito_rna_24	malmito_rna_24.1	unspecified product	rRNA encoding	37	26	0.702703	-18.4003	1	8	0.486486	0.0810811	0	0	8.62676	1	10	0.432432	0.216216	0	0.0810811
malmito_rna_26	malmito_rna_26.1	unspecified product	rRNA encoding	43	24	0.55814	-19.8556	2	5	0.55814	0.186047	0.0697674	0.0697674	7.35372	0	26	0.27907	0.116279	0	0
malmito_rna_27	malmito_rna_27.1	unspecified product	rRNA encoding	54	42	0.777778	-22.2393	5	2	0.592593	0.12963	0	0	3.87185	0	25	0.259259	0.277778	0	0
malmito_rna_9:rRNA	malmito_rna_9:rRNA			54	42	0.777778	-15.5726	3	11	0.518519	0.185185	0.0925926	0.0925926	5.7237	1	25	0.296296	0.203704	0	0.037037
malmito_rna_LSUF:rRNA	malmito_rna_LSUF:rRNA			115	48	0.417391	-23.3004	8	7	0.626087	0.104348	0.0521739	0.0521739	0.873478	6	25	0.53913	0.0608696	0	0.182609
malmito_rna_LSUG:rRNA	malmito_rna_LSUG:rRNA			107	76	0.71028	-25.7842	7	11	0.635514	0.0654206	0.00934579	0.00934579	0.290561	7	2	0.654206	0.140187	0.0934579	0.0934579
malmito_rna_RNA11:rRNA	malmito_rna_RNA11:rRNA			57	16	0.280702	-26.0949	2	13	0.45614	0.140351	0.157895	0.157895	7.76474	2	11	0.45614	0.298246	0.0350877	0.0175439
malmito_rna_RNA12:rRNA	malmito_rna_RNA12:rRNA			59	32	0.542373	-37.3741	3	13	0.576271	0.0508475	0	0	4.99881	2	13	0.474576	0.254237	0.0169492	0.0338983
malmito_rna_RNA14:rRNA	malmito_rna_RNA14:rRNA			39	20	0.512821	-36.1146	1	15	0.410256	0.128205	0	0	-4.31974	2	7	0.461538	0.307692	0	0.0512821
malmito_rna_RNA18:rRNA	malmito_rna_RNA18:rRNA			25	16	0.64	-56.594	1	2	0.72	0.12	0	0	-13.394	0	12	0.4	0.12	0	0
malmito_rna_RNA22:rRNA	malmito_rna_RNA22:rRNA			38	0	0	-24.9905	2	6	0.473684	0.210526	0	0	1.85158	2	6	0.473684	0.210526	0	0.157895
malmito_rna_RNA4:rRNA	malmito_rna_RNA4:rRNA			72	64	0.888889	-19.8592	5	14	0.555556	0.138889	0	0	7.08528	3	9	0.472222	0.236111	0.0555556	0.111111
malmito_rna_RNA5:rRNA	malmito_rna_RNA5:rRNA			87	16	0.183908	-22.5553	5	9	0.643678	0.172414	0	0	3.53667	3	9	0.551724	0.229885	0.0689655	0.045977
malmito_rna_RNA6:rRNA	malmito_rna_RNA6:rRNA			58	38	0.655172	-13.5559	1	22	0.310345	0.258621	0	0	10.7545	4	10	0.482759	0.206897	0.0172414	0.12069
malmito_rna_RNA7:rRNA	malmito_rna_RNA7:rRNA			82	62	0.756098	-26.319	5	15	0.585366	0.109756	0	0	2.09561	4	20	0.463415	0.121951	0	0.170732
malmito_rna_SSUF:rRNA	malmito_rna_SSUF:rRNA			61	8	0.131148	-23.8152	4	9	0.590164	0.147541	0.0163934	0.0163934	2.5782	4	13	0.557377	0.147541	0.0163934	0.0655738
malmito_SSUB:rRNA	malmito_SSUB:rRNA			116	44	0.37931	-18.6067	7	14	0.568966	0.163793	0.0689655	0.0689655	6.82431	6	18	0.517241	0.146552	0.0862069	0.0948276
PF3D7_0102300	PF3D7_0102300.1	Plasmodium exported protein, unknown function	protein coding	354	168	0.474576	-16.384	9	6	0.587571	0.115819	0.135593	0.135593	15.9042	9	6	0.519774	0.132768	0.20339	0.127119
PF3D7_0102700	PF3D7_0102700.1	merozoite-associated tryptophan-rich antigen	protein coding	831	562	0.676294	-18.5582	9	2	0.613718	0.143201	0.0794224	0.0794224	13.8967	9	4	0.56077	0.129964	0.154031	0.150421
PF3D7_0102800	PF3D7_0102800.1	seipin domain-containing protein, putative	protein coding	1824	1494	0.819079	-31.1733	9	2	0.689693	0.0833333	0.0723684	0.0723684	14.9835	9	27	0.627193	0.0811404	0.155702	0.121162
PF3D7_0102900	PF3D7_0102900.1	aspartate--tRNA ligase	protein coding	1881	1608	0.854864	-23.2022	9	4	0.66454	0.0845295	0.0760234	0.0760234	12.9913	9	8	0.611377	0.113238	0.132908	0.138224
PF3D7_0103000	PF3D7_0103000.1	vacuolar protein sorting-associated protein VTA1, putative	protein coding	780	686	0.879487	-22.066	9	6	0.607692	0.0692308	0.115385	0.115385	15.4981	9	12	0.558974	0.115385	0.120513	0.189744
PF3D7_0103200	PF3D7_0103200.1	nucleoside transporter 4	protein coding	1305	1008	0.772414	-26.1971	9	1	0.715709	0.0773946	0.0429119	0.0429119	12.5462	9	6	0.603831	0.127969	0.118774	0.144828
PF3D7_0103700	PF3D7_0103700.1	L-seryl-tRNA(Sec) kinase, putative	protein coding	1608	1126	0.700249	-20.2194	9	3	0.603234	0.0995025	0.116294	0.116294	18.2632	9	1	0.504975	0.0982587	0.242537	0.153607
PF3D7_0103900	PF3D7_0103900.1	parasite-infected erythrocyte surface protein	protein coding	1728	1416	0.819444	-18.0743	9	20	0.604167	0.118634	0.132523	0.132523	16.185	9	18	0.50463	0.0978009	0.243056	0.144097
PF3D7_0104200	PF3D7_0104200.1	StAR-related lipid transfer protein	protein coding	1401	1206	0.860814	-21.7023	9	5	0.635261	0.0985011	0.0927909	0.0927909	13.9865	9	4	0.598144	0.0778016	0.13419	0.187009
PF3D7_0104400	PF3D7_0104400.1	4-hydroxy-3-methylbut-2-enyl diphosphate reductase	protein coding	1608	1378	0.856965	-18.2293	9	14	0.621891	0.0982587	0.107587	0.107587	14.4635	9	19	0.552239	0.132463	0.171642	0.131841
PF3D7_0104500	PF3D7_0104500.1	conserved protein, unknown function	protein coding	834	464	0.556355	-22.0364	9	5	0.666667	0.127098	0.08753	0.08753	14.2826	9	9	0.58753	0.116307	0.148681	0.136691
PF3D7_0104800	PF3D7_0104800.1	novel putative transporter 1, putative	protein coding	1734	1072	0.618224	-22.2637	9	0	0.679354	0.094579	0.0784314	0.0784314	13.0996	9	3	0.598616	0.0911188	0.147059	0.161476
PF3D7_0104900	PF3D7_0104900.1	RNase MRP	non protein coding	308	162	0.525974	-33.129	9	8	0.733766	0.100649	0.0454545	0.0454545	6.05929	9	3	0.649351	0.0551948	0.0909091	0.194805
PF3D7_0105000	PF3D7_0105000.1	unspecified product	non protein coding	330	122	0.369697	-25.4182	9	0	0.709091	0.109091	0.0575758	0.0575758	15.2182	9	1	0.630303	0.109091	0.151515	0.106061
PF3D7_0105100	PF3D7_0105100.1	conserved Apicomplexan protein, unknown function	protein coding	432	254	0.587963	-23.6543	9	6	0.592593	0.145833	0.125	0.125	13.3364	9	6	0.560185	0.175926	0.0972222	0.152778
PF3D7_0105200	PF3D7_0105200.1	heptatricopeptide repeat and RAP domain-containing protein, putative	protein coding	1707	1094	0.64089	-21.041	9	20	0.649092	0.0984183	0.0796719	0.0796719	14.9462	9	4	0.595196	0.124194	0.131224	0.147042
PF3D7_0105300	PF3D7_0105300.1	cyclase-associated protein	protein coding	489	396	0.809816	-18.4294	9	9	0.625767	0.0961145	0.118609	0.118609	13.677	9	19	0.613497	0.128834	0.102249	0.116564
PF3D7_0105400	PF3D7_0105400.1	conserved Plasmodium protein, unknown function	protein coding	402	226	0.562189	-24.5607	9	6	0.686567	0.0870647	0.0547264	0.0547264	12.2792	9	6	0.59204	0.10199	0.119403	0.171642
PF3D7_0105400	PF3D7_0105400.2	conserved Plasmodium protein, unknown function	protein coding	402	264	0.656716	-22.2482	9	10	0.656716	0.0597015	0.0323383	0.0323383	11.9404	9	6	0.606965	0.0970149	0.119403	0.21393
PF3D7_0105900	PF3D7_0105900.1	3'-5' exonuclease, putative	protein coding	1347	964	0.715664	-17.3557	9	2	0.620638	0.127691	0.109874	0.109874	17.7817	9	17	0.503341	0.187082	0.192279	0.104677
PF3D7_0106100	PF3D7_0106100.1	V-type proton ATPase subunit C, putative	protein coding	1152	816	0.708333	-21.5072	9	1	0.65625	0.0989583	0.0598958	0.0598958	13.2671	9	26	0.557292	0.155382	0.134549	0.130208
PF3D7_0106200	PF3D7_0106200.1	EF hand domain-containing protein, putative	protein coding	648	538	0.830247	-22.1079	9	3	0.595679	0.108025	0.115741	0.115741	17.4291	9	28	0.518519	0.123457	0.188272	0.126543
PF3D7_0106400	PF3D7_0106400.1	pre-rRNA-processing protein TSR2, putative	protein coding	471	290	0.615711	-20.1975	9	9	0.619958	0.129512	0.0658174	0.0658174	13.9001	9	15	0.552017	0.123142	0.142251	0.150743
PF3D7_0106800	PF3D7_0106800.1	ras-related protein Rab-5C	protein coding	645	482	0.747287	-21.9526	9	2	0.63876	0.110078	0.0589147	0.0589147	11.0086	9	29	0.548837	0.0992248	0.144186	0.162791
PF3D7_0107000	PF3D7_0107000.1	centrin-1	protein coding	507	386	0.761341	-12.8026	9	2	0.571992	0.149901	0.122288	0.122288	17.3355	9	7	0.508876	0.106509	0.116371	0.254438
PF3D7_0107100	PF3D7_0107100.1	conserved protein, unknown function	protein coding	1632	830	0.508578	-27.3068	9	30	0.642157	0.123162	0.120098	0.120098	16.7006	9	31	0.545343	0.112132	0.190564	0.132966
PF3D7_0107200	PF3D7_0107200.1	CCR4 domain-containing protein 3, putative	protein coding	1014	806	0.794872	-27.2364	9	5	0.650888	0.0828402	0.0956607	0.0956607	13.6906	9	0	0.599606	0.120316	0.115385	0.164694
PF3D7_0107400	PF3D7_0107400.1	ATP synthase-associated protein, putative	protein coding	462	296	0.640693	-26.999	9	4	0.675325	0.114719	0.0865801	0.0865801	12.2434	9	19	0.601732	0.12987	0.12987	0.0974026
PF3D7_0107700	PF3D7_0107700.1	dolichyl-diphosphooligosaccharide--protein glycosyltransferase subunit OST3/OST6, putative	protein coding	1341	1124	0.83818	-32.7182	9	1	0.711409	0.0760626	0.0887397	0.0887397	15.6412	9	3	0.58613	0.170022	0.103654	0.137957
PF3D7_0107900	PF3D7_0107900.1	conserved Plasmodium protein, unknown function	protein coding	828	480	0.57971	-21.6127	9	1	0.642512	0.123188	0.0954106	0.0954106	16.2979	9	7	0.55314	0.169082	0.130435	0.138889
PF3D7_0108000	PF3D7_0108000.1	proteasome subunit beta type-3, putative	protein coding	657	542	0.824962	-25.6551	9	4	0.678843	0.0989346	0.0745814	0.0745814	11.0877	9	15	0.560122	0.0913242	0.123288	0.202435
PF3D7_0108400	PF3D7_0108400.1	mitochondrial carrier protein, putative	protein coding	993	354	0.356495	-26.669	9	1	0.668681	0.0674723	0.0986908	0.0986908	11.9715	9	11	0.60423	0.0906344	0.13998	0.154079
PF3D7_0108500	PF3D7_0108500.1	conserved Plasmodium protein, unknown function	protein coding	540	322	0.596296	-1.81907	9	6	0.403704	0.151852	0.212963	0.212963	19.2735	9	43	0.333333	0.231481	0.244444	0.111111
PF3D7_0108600	PF3D7_0108600.1	conserved protein, unknown function	protein coding	921	754	0.818675	-17.2601	9	0	0.608035	0.117264	0.132465	0.132465	15.2155	9	6	0.51683	0.117264	0.194354	0.165038
PF3D7_0108800	PF3D7_0108800.1	mitochondrial carrier protein, putative	protein coding	1083	646	0.596491	-24.0692	9	2	0.662973	0.0914127	0.0674054	0.0674054	13.1145	9	2	0.585411	0.108033	0.163435	0.141274
PF3D7_0108900	PF3D7_0108900.1	unspecified product	non protein coding	600	316	0.526667	-24.1368	9	4	0.686667	0.085	0.0416667	0.0416667	14.0298	9	11	0.626667	0.135	0.0983333	0.121667
PF3D7_0109000	PF3D7_0109000.1	photosensitized INA-labeled protein PHIL1	protein coding	675	484	0.717037	-23.9027	9	6	0.654815	0.0903704	0.0503704	0.0503704	11.9343	9	4	0.580741	0.143704	0.100741	0.168889
PF3D7_0109200	PF3D7_0109200.1	cleavage and polyadenylation specificity factor subunit 5, putative	protein coding	699	482	0.689557	-23.1706	9	3	0.618026	0.100143	0.0758226	0.0758226	13.8108	9	17	0.546495	0.1402	0.160229	0.128755
PF3D7_0109400	PF3D7_0109400.1	tubulin-specific chaperone a, putative	protein coding	501	358	0.714571	-15.2054	9	5	0.562874	0.143713	0.153693	0.153693	13.6169	9	15	0.526946	0.139721	0.183633	0.11976
PF3D7_0109500	PF3D7_0109500.1	N-acetyltransferase, GNAT family, putative	protein coding	468	260	0.555556	-21.7234	9	2	0.632479	0.117521	0.0448718	0.0448718	12.08	9	13	0.598291	0.111111	0.0769231	0.185897
PF3D7_0109600	PF3D7_0109600.1	cold-shock protein, putative	protein coding	453	366	0.807947	-19.8766	9	3	0.600442	0.121413	0.11479	0.11479	17.6952	9	21	0.441501	0.260486	0.19426	0.0573951
PF3D7_0109700	PF3D7_0109700.1	rRNA biogenesis protein RRP36, putative	protein coding	552	352	0.637681	-2.85917	9	2	0.445652	0.137681	0.128623	0.128623	21.6155	9	12	0.333333	0.184783	0.333333	0.126812
PF3D7_0109800	PF3D7_0109800.1	phenylalanine--tRNA ligase alpha subunit	protein coding	1728	1232	0.712963	-21.5176	9	4	0.637731	0.0978009	0.0850694	0.0850694	15.4963	9	3	0.556713	0.108796	0.140625	0.19213
PF3D7_0109850	PF3D7_0109850.1	phosphatidate cytidylyltransferase, putative	protein coding	1791	1334	0.744835	-24.2427	9	3	0.693467	0.0670017	0.0826354	0.0826354	13.4514	9	19	0.603015	0.103294	0.154662	0.12842
PF3D7_0109950	PF3D7_0109950.1	conserved protein, unknown function	protein coding	504	436	0.865079	-24.8699	9	3	0.650794	0.136905	0.0575397	0.0575397	10.5865	9	4	0.579365	0.172619	0.174603	0.0654762
PF3D7_0110000	PF3D7_0110000.1	conserved Plasmodium protein, unknown function	protein coding	705	412	0.584397	-22.155	9	3	0.641135	0.129078	0.0468085	0.0468085	11.377	9	5	0.604255	0.124823	0.0780142	0.185816
PF3D7_0110200	PF3D7_0110200.1	FAD-linked sulfhydryl oxidase ERV1, putative	protein coding	432	354	0.819444	-25.4367	9	1	0.625	0.113426	0.0810185	0.0810185	15.8596	9	2	0.527778	0.122685	0.199074	0.145833
PF3D7_0110400	PF3D7_0110400.1	DNA-directed RNA polymerase II subunit RPB9, putative	protein coding	750	436	0.581333	-14.6621	9	12	0.589333	0.0653333	0.104	0.104	14.1245	9	12	0.549333	0.084	0.172	0.178667
PF3D7_0110700	PF3D7_0110700.1	chromatin assembly factor 1 protein WD40 domain, putative	protein coding	1341	940	0.700969	-22.5169	9	2	0.642804	0.111857	0.122297	0.122297	11.6144	9	3	0.574198	0.143177	0.175988	0.1044
PF3D7_0110800	PF3D7_0110800.1	transcription initiation factor TFIIB, putative	protein coding	1104	776	0.702899	-14.6761	9	10	0.583333	0.130435	0.120471	0.120471	14.9887	9	13	0.518116	0.127717	0.171196	0.171196
PF3D7_0110900	PF3D7_0110900.1	adenylate kinase-like protein 1	protein coding	561	356	0.634581	-20.3168	9	2	0.623886	0.112299	0.149733	0.149733	17.8115	9	21	0.513369	0.165775	0.14082	0.142602
PF3D7_0111200	PF3D7_0111200.1	conserved protein, unknown function	protein coding	294	206	0.70068	-21.463	9	4	0.62585	0.105442	0.136054	0.136054	15.2717	9	14	0.55102	0.14966	0.102041	0.14966
PF3D7_0111500	PF3D7_0111500.1	UMP-CMP kinase, putative	protein coding	1116	724	0.648746	-20.124	9	1	0.650538	0.0824373	0.0672043	0.0672043	14.6072	9	1	0.553763	0.151434	0.175627	0.11828
PF3D7_0111600	PF3D7_0111600.1	conserved Plasmodium protein, unknown function	protein coding	747	502	0.672021	-23.3469	9	2	0.65328	0.0803213	0.0401606	0.0401606	18.4871	9	7	0.524766	0.136546	0.171352	0.157965
PF3D7_0111700	PF3D7_0111700.1	conserved protein, unknown function	protein coding	354	216	0.610169	-28.2201	9	6	0.677966	0.127119	0.0819209	0.0819209	15.7629	9	13	0.564972	0.144068	0.19209	0.0621469
PF3D7_0111800	PF3D7_0111800.1	eukaryotic translation initiation factor 4E, putative	protein coding	1863	1348	0.723564	-10.2439	9	19	0.558239	0.14278	0.111648	0.111648	19.3911	9	12	0.445518	0.200751	0.250134	0.0971551
PF3D7_0111900	PF3D7_0111900.1	conserved protein, unknown function	protein coding	246	104	0.422764	-17.993	9	15	0.569106	0.186992	0.146341	0.146341	14.568	9	23	0.487805	0.146341	0.101626	0.170732
PF3D7_0112000	PF3D7_0112000.1	TatD-like deoxyribonuclease	protein coding	1344	996	0.741071	-23.0369	9	11	0.638393	0.111607	0.0967262	0.0967262	15.2667	9	10	0.572917	0.116071	0.156994	0.146577
PF3D7_0112900	PF3D7_0112900.1	Plasmodium exported protein, unknown function	protein coding	567	468	0.825397	-15.9448	9	4	0.656085	0.134039	0.10582	0.10582	13.4732	9	3	0.613757	0.123457	0.0811287	0.176367
PF3D7_0113200	PF3D7_0113200.1	Plasmodium exported protein, unknown function	protein coding	1779	1268	0.71276	-9.11336	9	6	0.540753	0.129286	0.157954	0.157954	18.1435	9	6	0.439573	0.184935	0.264755	0.107364
PF3D7_0113700	PF3D7_0113700.1	heat shock protein 40, type II	protein coding	1209	786	0.650124	-25.591	9	8	0.651778	0.104218	0.0661704	0.0661704	12.7878	9	5	0.575682	0.132341	0.158809	0.129032
PF3D7_0115600	PF3D7_0115600.1	rifin	protein coding	1140	792	0.694737	-36.1669	9	8	0.640351	0.121053	0.0877193	0.0877193	8.65763	9	1	0.549123	0.114912	0.197368	0.137719
PF3D7_0201500	PF3D7_0201500.1	Plasmodium exported protein (hyp9), unknown function	protein coding	765	534	0.698039	-22.6916	9	2	0.645752	0.103268	0.128105	0.128105	15.4522	9	14	0.559477	0.117647	0.15817	0.146405
PF3D7_0201600	PF3D7_0201600.1	PHISTb domain-containing RESA-like protein 1	protein coding	1458	892	0.611797	-21.0962	9	9	0.62963	0.0925926	0.117284	0.117284	14.5897	9	32	0.562414	0.102881	0.154321	0.158436
PF3D7_0201800	PF3D7_0201800.1	knob associated heat shock protein 40	protein coding	1266	1006	0.794629	-24.2203	9	2	0.682464	0.0955766	0.0758294	0.0758294	12.2805	9	17	0.587678	0.134281	0.137441	0.127172
PF3D7_0202100	PF3D7_0202100.1	liver stage associated protein 2	protein coding	909	816	0.89769	-25.6662	9	2	0.679868	0.10231	0.070407	0.070407	12.0456	9	5	0.576458	0.136414	0.139714	0.141914
PF3D7_0202200	PF3D7_0202200.1	EMP1-trafficking protein	protein coding	873	720	0.824742	-16.4636	9	5	0.641466	0.0985109	0.0973654	0.0973654	15.0714	9	5	0.57732	0.101947	0.123711	0.191294
PF3D7_0202300	PF3D7_0202300.1	Plasmodium exported protein (hyp11), unknown function	protein coding	804	496	0.616915	-30.6137	9	2	0.679104	0.0559701	0.0932836	0.0932836	13.8515	9	13	0.579602	0.125622	0.152985	0.125622
PF3D7_0202500	PF3D7_0202500.1	early transcribed membrane protein 2	protein coding	321	248	0.772586	-7.53436	9	5	0.523364	0.109034	0.0716511	0.0716511	13.556	9	17	0.398754	0.23676	0.218069	0.0934579
PF3D7_0202700	PF3D7_0202700.1	octaprenyl pyrophosphate synthase	protein coding	1617	1374	0.849722	-21.566	9	2	0.62214	0.120594	0.157699	0.157699	17.3147	9	15	0.528139	0.11812	0.223253	0.121212
PF3D7_0202800	PF3D7_0202800.1	conserved Plasmodium protein, unknown function	protein coding	363	16	0.0440771	-26.8854	9	10	0.650138	0.104683	0.0413223	0.0413223	12.0402	9	10	0.650138	0.104683	0.0413223	0.176309
PF3D7_0202900	PF3D7_0202900.1	palmitoyltransferase DHHC12, putative	protein coding	864	544	0.62963	-24.2514	9	4	0.673611	0.0868056	0.0740741	0.0740741	14.4176	9	5	0.5625	0.15162	0.12037	0.159722
PF3D7_0203200	PF3D7_0203200.1	conserved Plasmodium protein, unknown function	protein coding	1524	680	0.446194	-24.0623	9	2	0.636483	0.101706	0.0787402	0.0787402	15.1831	9	10	0.587927	0.112861	0.112861	0.17979
PF3D7_0203300	PF3D7_0203300.1	ERCC1 nucleotide excision repair protein, putative	protein coding	729	470	0.644719	-24.5284	9	1	0.633745	0.130316	0.104252	0.104252	15.1561	9	8	0.510288	0.171468	0.203018	0.104252
PF3D7_0203400	PF3D7_0203400.1	conserved Plasmodium protein, unknown function	protein coding	276	212	0.768116	-16.2362	9	2	0.594203	0.148551	0.0905797	0.0905797	13.6189	9	2	0.471014	0.206522	0.188406	0.126812
PF3D7_0203700	PF3D7_0203700.1	protein MAK16, putative	protein coding	1320	814	0.616667	-7.78008	9	2	0.528788	0.144697	0.161364	0.161364	18.9623	9	12	0.472727	0.0977273	0.210606	0.209848
PF3D7_0203800	PF3D7_0203800.1	conserved Plasmodium protein, unknown function	protein coding	1629	1196	0.734193	-33.6146	9	4	0.667894	0.0908533	0.0976059	0.0976059	11.7016	9	15	0.586863	0.101289	0.17434	0.1283
PF3D7_0203900	PF3D7_0203900.1	5'-3' exonuclease, N-terminal resolvase-like domain, putative	protein coding	1734	1338	0.771626	-20.8681	9	2	0.620531	0.10323	0.128604	0.128604	14.9969	9	8	0.575548	0.150519	0.167243	0.102076
PF3D7_0204200	PF3D7_0204200.1	conserved Plasmodium protein, unknown function	protein coding	831	590	0.709988	-13.9613	9	6	0.577617	0.150421	0.115523	0.115523	15.9424	9	16	0.459687	0.200963	0.234657	0.0854392
PF3D7_0204400	PF3D7_0204400.1	dynein light chain, putative	protein coding	324	248	0.765432	-25.9106	9	2	0.648148	0.0648148	0.0833333	0.0833333	11.0339	9	2	0.567901	0.259259	0.0617284	0.104938
PF3D7_0204500	PF3D7_0204500.1	aspartate transaminase	protein coding	1218	826	0.678161	-24.5066	9	6	0.691297	0.108374	0.0607553	0.0607553	12.3078	9	17	0.614122	0.114122	0.117406	0.140394
PF3D7_0204700	PF3D7_0204700.1	hexose transporter	protein coding	1515	1032	0.681188	-29.3278	9	11	0.708911	0.0805281	0.0726073	0.0726073	8.77125	9	11	0.661386	0.10231	0.0574257	0.171617
PF3D7_0204800	PF3D7_0204800.1	3'-5' exonuclease, putative	protein coding	1251	1024	0.818545	-24.3329	9	1	0.658673	0.0767386	0.0895284	0.0895284	16.1068	9	22	0.572342	0.0847322	0.147882	0.177458
PF3D7_0204900	PF3D7_0204900.1	2-methoxy-6-polyprenyl-1,4-benzoquinol methylase, mitochondrial, putative	protein coding	1065	840	0.788732	-23.3785	9	1	0.664789	0.0957746	0.085446	0.085446	13.2225	9	5	0.580282	0.113615	0.146479	0.15493
PF3D7_0205400	PF3D7_0205400.1	PCI domain-containing protein, putative	protein coding	1374	1170	0.851528	-23.5055	9	15	0.669578	0.0829694	0.0669578	0.0669578	15.0389	9	11	0.582242	0.131732	0.155022	0.122999
PF3D7_0205500	PF3D7_0205500.1	DNA-directed RNA polymerase II 16 kDa subunit, putative	protein coding	399	314	0.786967	-24.1034	9	6	0.681704	0.135338	0.0701754	0.0701754	12.2374	9	5	0.576441	0.190476	0.140351	0.0802005
PF3D7_0205700	PF3D7_0205700.1	RNA-binding protein, putative	protein coding	618	272	0.440129	-18.7719	9	4	0.621359	0.122977	0.0987055	0.0987055	15.2734	9	8	0.533981	0.147249	0.18932	0.116505
PF3D7_0205700	PF3D7_0205700.2	RNA-binding protein, putative	protein coding	618	466	0.754045	-21.9303	9	10	0.669903	0.105178	0.113269	0.113269	15.6781	9	8	0.563107	0.147249	0.239482	0.119741
PF3D7_0205800	PF3D7_0205800.1	PH domain-containing protein, putative	protein coding	363	314	0.865014	-14.9845	9	9	0.595041	0.165289	0.146006	0.146006	15.4011	9	11	0.4573	0.206612	0.250689	0.0550964
PF3D7_0206100	PF3D7_0206100.1	cysteine desulfuration protein SufE	protein coding	750	648	0.864	-16.4088	9	1	0.605333	0.149333	0.109333	0.109333	17.5912	9	8	0.512	0.164	0.176	0.137333
PF3D7_0206200	PF3D7_0206200.1	pantothenate transporter	protein coding	1698	1180	0.694935	-19.3271	9	4	0.673734	0.110718	0.0747939	0.0747939	9.81305	9	8	0.631331	0.108363	0.108952	0.146643
PF3D7_0206600	PF3D7_0206600.1	DNA-directed RNA polymerase III subunit RPC10, putative	protein coding	321	320	0.996885	-20.4316	9	4	0.610592	0.0965732	0.102804	0.102804	14.2413	9	11	0.573209	0.0654206	0.0404984	0.286604
PF3D7_0206700	PF3D7_0206700.1	adenylosuccinate lyase	protein coding	1416	476	0.336158	-25.1535	9	2	0.670904	0.0798023	0.075565	0.075565	13.6389	9	14	0.60452	0.0882768	0.139124	0.158192
PF3D7_0206800	PF3D7_0206800.1	merozoite surface protein 2	protein coding	819	592	0.722833	-20.7764	9	4	0.608059	0.126984	0.118437	0.118437	8.53984	9	7	0.529915	0.202686	0.142857	0.115995
PF3D7_0206900	PF3D7_0206900.1	merozoite surface protein 5	protein coding	819	526	0.642247	-21.0816	9	12	0.654457	0.0964591	0.0854701	0.0854701	11.3848	9	4	0.576313	0.135531	0.164835	0.118437
PF3D7_0206900	PF3D7_0206900.2	merozoite surface protein 5	protein coding	819	538	0.656899	-19.624	9	2	0.617827	0.0952381	0.0647131	0.0647131	12.6279	9	9	0.529915	0.153846	0.153846	0.111111
PF3D7_0207000	PF3D7_0207000.1	merozoite surface protein 4	protein coding	819	470	0.573871	-20.9107	9	10	0.578755	0.112332	0.114774	0.114774	13.839	9	18	0.522589	0.125763	0.115995	0.213675
PF3D7_0207200	PF3D7_0207200.1	iron-sulfur assembly protein, putative	protein coding	483	356	0.73706	-19.4389	9	3	0.600414	0.0973085	0.136646	0.136646	17.3727	9	18	0.575569	0.161491	0.0848861	0.140787
PF3D7_0208200	PF3D7_0208200.1	KRR1 small subunit processome component, putative	protein coding	903	754	0.834994	-16.5643	9	6	0.584718	0.114064	0.0841639	0.0841639	16.8687	9	55	0.502769	0.147287	0.149502	0.139535
PF3D7_0208500	PF3D7_0208500.1	acyl carrier protein	protein coding	414	330	0.797101	-20.2167	9	14	0.608696	0.125604	0.115942	0.115942	14.59	9	14	0.555556	0.13285	0.202899	0.0748792
PF3D7_0208600	PF3D7_0208600.1	ribosome-recycling factor	protein coding	1497	898	0.599866	-12.0191	9	3	0.57181	0.133601	0.132933	0.132933	18.1278	9	18	0.503674	0.0855043	0.198397	0.200401
PF3D7_0208700	PF3D7_0208700.1	conserved Plasmodium protein, unknown function, unspecified product	protein coding	621	416	0.669887	-21.558	9	17	0.644122	0.120773	0.109501	0.109501	14.3357	9	6	0.573269	0.143317	0.154589	0.119163
PF3D7_0208700	PF3D7_0208700.2	conserved Plasmodium protein, unknown function, unspecified product	protein coding	621	520	0.837359	-20.8989	9	1	0.705314	0.0885668	0.0692432	0.0692432	14.0039	9	4	0.605475	0.136876	0.194847	0.133655
PF3D7_0208800	PF3D7_0208800.1	conserved Plasmodium protein, unknown function	protein coding	708	372	0.525424	-26.5053	9	12	0.677966	0.118644	0.0635593	0.0635593	16.0512	9	13	0.573446	0.158192	0.128531	0.121469
PF3D7_0209200	PF3D7_0209200.1	exosome complex component MTR3, putative	protein coding	828	410	0.495169	-23.4968	9	2	0.640097	0.144928	0.0809179	0.0809179	11.0322	9	2	0.615942	0.158213	0.109903	0.113527
PF3D7_0209300	PF3D7_0209300.1	2C-methyl-D-erythritol 2,4-cyclodiphosphate synthase	protein coding	723	450	0.622407	-22.4456	9	4	0.661134	0.113416	0.0857538	0.0857538	13.9306	9	2	0.594744	0.0899032	0.15491	0.157676
PF3D7_0209400	PF3D7_0209400.1	conserved protein, unknown function	protein coding	1353	1006	0.743533	-23.0902	9	6	0.665188	0.104213	0.0724316	0.0724316	12.0687	9	4	0.603104	0.109387	0.154472	0.130081
PF3D7_0209500	PF3D7_0209500.1	conserved Plasmodium protein, unknown function	protein coding	1515	1022	0.674587	-15.7238	9	5	0.563696	0.134653	0.166337	0.166337	17.6755	9	12	0.50297	0.190759	0.192739	0.105611
PF3D7_0209700	PF3D7_0209700.1	RING zinc finger protein, putative	protein coding	1707	1112	0.651435	-21.2753	9	7	0.64089	0.119508	0.100176	0.100176	13.0657	9	6	0.56942	0.110135	0.165788	0.151142
PF3D7_0209800	PF3D7_0209800.1	ATP-dependent RNA helicase UAP56	protein coding	1374	946	0.688501	-22.341	9	3	0.6623	0.106259	0.084425	0.084425	11.691	9	2	0.609898	0.128093	0.106259	0.154294
PF3D7_0209900	PF3D7_0209900.1	unspecified product	non protein coding	539	150	0.278293	-30.3775	9	0	0.615955	0.12987	0.194805	0.194805	14.2793	9	6	0.593692	0.124304	0.183673	0.0871985
PF3D7_0210000	PF3D7_0210000.1	secretory complex protein 61 gamma subunit	protein coding	246	220	0.894309	-29.1719	9	5	0.666667	0.113821	0.0731707	0.0731707	9.40537	9	14	0.626016	0.0650407	0.0365854	0.215447
PF3D7_0210100	PF3D7_0210100.2	60S ribosomal protein L37ae, putative	protein coding	108	66	0.611111	-14.4235	6	24	0.444444	0.25	0.0555556	0.0555556	13.527	9	13	1.31481	0.564815	0.277778	0.416667
PF3D7_0210100	PF3D7_0210100.1	60S ribosomal protein L37ae, putative	protein coding	108	84	0.777778	-16.2324	9	3	1.57407	0.25	0.222222	0.222222	10.5765	8	10	0.5	0.157407	0.0833333	0.166667
PF3D7_0210300	PF3D7_0210300.1	monocarboxylate transporter, putative	protein coding	1374	1096	0.797671	-27.7486	9	3	0.689956	0.0938865	0.0873362	0.0873362	10.0826	9	2	0.63901	0.110626	0.0997089	0.149199
PF3D7_0210400	PF3D7_0210400.1	50S ribosomal protein L33, putative	protein coding	360	42	0.116667	-16.9525	9	4	0.572222	0.188889	0.1	0.1	13.4919	9	4	0.544444	0.241667	0.105556	0.0972222
PF3D7_0210600	PF3D7_0210600.1	conserved protein, unknown function	protein coding	1341	932	0.695004	-14.836	9	3	0.604027	0.111111	0.133482	0.133482	14.7836	9	9	0.538404	0.178225	0.142431	0.134228
PF3D7_0210700	PF3D7_0210700.1	syntaxin, Qa-SNARE family	protein coding	945	570	0.603175	-8.37931	9	4	0.620106	0.121693	0.118519	0.118519	15.7371	9	24	0.560847	0.144974	0.198942	0.0698413
PF3D7_0210800	PF3D7_0210800.1	conserved Plasmodium protein, unknown function	protein coding	1248	778	0.623397	-24.1458	9	0	0.684295	0.0649038	0.0608974	0.0608974	15.0289	9	6	0.620192	0.107372	0.0977564	0.169872
PF3D7_0210900	PF3D7_0210900.1	conserved Plasmodium protein, unknown function	protein coding	855	482	0.563743	-15.4664	9	19	0.594152	0.125146	0.101754	0.101754	15.7149	9	30	0.54269	0.116959	0.161404	0.14386
PF3D7_0211000	PF3D7_0211000.1	unspecified product	non protein coding	785	594	0.756688	-34.8225	9	3	0.682803	0.121019	0.0675159	0.0675159	14.5278	9	11	0.654777	0.0968153	0.0993631	0.135032
PF3D7_0211200	PF3D7_0211200.1	ras-related protein Rab-5A	protein coding	708	440	0.621469	-20.6296	9	2	0.635593	0.0946328	0.0932203	0.0932203	15.571	9	6	0.531073	0.131356	0.221751	0.107345
PF3D7_0211300	PF3D7_0211300.1	ubiquinol-cytochrome-c reductase complex assembly factor 1, putative	protein coding	879	532	0.605233	-33.4877	9	6	0.691695	0.076223	0.0625711	0.0625711	9.32233	9	2	0.630262	0.0989761	0.114903	0.153584
PF3D7_0211800	PF3D7_0211800.1	asparagine--tRNA ligase	protein coding	1833	1030	0.56192	-23.1421	9	3	0.649209	0.0981997	0.0883797	0.0883797	11.6806	9	3	0.594654	0.151118	0.145663	0.106929
PF3D7_0211900	PF3D7_0211900.1	pseudouridine synthase, putative	protein coding	1353	1078	0.796748	-16.2462	9	3	0.607539	0.141907	0.135255	0.135255	16.8728	9	24	0.533629	0.120473	0.175166	0.152993
PF3D7_0212000	PF3D7_0212000.1	GDP-fructose:GMP antiporter, putative	protein coding	936	488	0.521368	-26.2489	9	5	0.700855	0.0897436	0.0544872	0.0544872	12.4049	9	20	0.628205	0.100427	0.116453	0.133547
PF3D7_0212200	PF3D7_0212200.1	ribosomal protein L12, mitochondrial, putative	protein coding	768	558	0.726562	-15.5411	9	6	0.578125	0.153646	0.102865	0.102865	16.985	9	31	0.460938	0.125	0.217448	0.15625
PF3D7_0212300	PF3D7_0212300.1	peptide chain release factor subunit 1, putative	protein coding	1284	904	0.70405	-22.2756	9	3	0.666667	0.113707	0.0864486	0.0864486	11.8833	9	11	0.598131	0.138629	0.103583	0.15109
PF3D7_0212600	PF3D7_0212600.1	secreted protein with altered thrombospondin repeat domain	protein coding	753	332	0.440903	-20.0971	9	2	0.634794	0.12749	0.0756972	0.0756972	10.6732	9	13	0.579017	0.131474	0.10757	0.164675
PF3D7_0212700	PF3D7_0212700.1	SRR1-like protein	protein coding	1344	746	0.55506	-26.1173	9	1	0.639881	0.0811012	0.0706845	0.0706845	15.5196	9	19	0.563988	0.155506	0.145089	0.12128
PF3D7_0212900	PF3D7_0212900.1	arginyl-tRNA--protein transferase	protein coding	1098	866	0.788707	-17.2399	9	1	0.619308	0.121129	0.117486	0.117486	14.2628	9	19	0.568306	0.130237	0.108379	0.175774
PF3D7_0213000	PF3D7_0213000.1	conserved protein, unknown function	protein coding	501	370	0.738523	-20.1356	9	4	0.654691	0.0578842	0.0439122	0.0439122	14.4951	9	25	0.479042	0.0958084	0.269461	0.105788
PF3D7_0213100	PF3D7_0213100.1	protein SIS1	protein coding	987	368	0.372847	-23.6467	9	2	0.632219	0.133739	0.113475	0.113475	9.45359	9	18	0.573455	0.113475	0.174265	0.120567
PF3D7_0213200	PF3D7_0213200.1	conserved protein, unknown function	protein coding	381	352	0.923885	-23.1452	9	1	0.677165	0.0498688	0.0341207	0.0341207	14.2564	9	18	0.566929	0.139108	0.110236	0.136483
PF3D7_0213300	PF3D7_0213300.1	conserved protein, unknown function	protein coding	237	160	0.675105	-17.1173	9	7	0.599156	0.0801688	0.135021	0.135021	13.8953	9	7	0.438819	0.147679	0.350211	0.0337553
PF3D7_0213400	PF3D7_0213400.1	protein kinase 7	protein coding	1032	802	0.777132	-24.5995	9	10	0.651163	0.122093	0.0891473	0.0891473	11.6021	9	7	0.598837	0.102713	0.0959302	0.195736
PF3D7_0213500	PF3D7_0213500.1	tetratricopeptide repeat protein, putative	protein coding	1383	856	0.618944	-25.7961	9	9	0.644975	0.0932755	0.115691	0.115691	14.2907	9	30	0.577007	0.113521	0.176428	0.111352
PF3D7_0213700	PF3D7_0213700.1	conserved protein, unknown function	protein coding	465	328	0.705376	-22.4087	9	11	0.580645	0.141935	0.135484	0.135484	13.3332	9	16	0.533333	0.154839	0.133333	0.144086
PF3D7_0214000	PF3D7_0214000.1	T-complex protein 1 subunit theta	protein coding	1629	838	0.514426	-20.5084	9	2	0.647023	0.118478	0.0988336	0.0988336	12.5364	9	3	0.570902	0.131369	0.161449	0.134438
PF3D7_0214200	PF3D7_0214200.1	ribosomal protein L13, mitochondrial	protein coding	639	522	0.816901	-19.3372	9	5	0.660407	0.0813772	0.0766823	0.0766823	12.1182	9	11	0.557121	0.123631	0.104851	0.197183
PF3D7_0214400	PF3D7_0214400.1	conserved protein, unknown function	protein coding	1860	1248	0.670968	-12.187	9	7	0.545161	0.123656	0.163978	0.163978	17.4742	9	15	0.475269	0.110753	0.279032	0.126882
PF3D7_0214700	PF3D7_0214700.1	conserved Plasmodium protein, unknown function	protein coding	906	530	0.584989	-3.43717	9	14	0.545254	0.189845	0.130243	0.130243	17.1147	9	11	0.479029	0.181015	0.200883	0.126932
PF3D7_0215100	PF3D7_0215100.1	RING zinc finger protein, putative	protein coding	897	566	0.630992	-20.0386	9	2	0.613155	0.105909	0.108138	0.108138	12.5813	9	9	0.57971	0.12932	0.140468	0.140468
PF3D7_0215600	PF3D7_0215600.1	conserved Plasmodium protein, unknown function	protein coding	1212	864	0.712871	-19.3862	9	6	0.607261	0.122937	0.127888	0.127888	18.4768	9	14	0.513201	0.123762	0.182343	0.169142
PF3D7_0215900	PF3D7_0215900.1	palmitoyltransferase DHHC11, putative	protein coding	783	460	0.587484	-27.3538	9	1	0.671775	0.091954	0.083014	0.083014	11.2286	9	2	0.633461	0.0970626	0.0945083	0.172414
PF3D7_0216200	PF3D7_0216200.1	conserved Plasmodium protein, unknown function	protein coding	684	240	0.350877	-12.2132	9	9	0.555556	0.133041	0.0994152	0.0994152	16.7634	9	9	0.5	0.127193	0.211988	0.147661
PF3D7_0217100	PF3D7_0217100.1	ATP synthase subunit alpha, mitochondrial	protein coding	1656	1336	0.806763	-24.702	9	5	0.667874	0.093599	0.0748792	0.0748792	10.7025	9	5	0.595411	0.132246	0.123188	0.146135
PF3D7_0217300	PF3D7_0217300.1	AP-2 complex subunit sigma, putative	protein coding	426	278	0.652582	-23.5814	9	7	0.633803	0.0751174	0.14554	0.14554	14.7285	9	7	0.525822	0.253521	0.15493	0.0492958
PF3D7_0217400	PF3D7_0217400.1	conserved protein, unknown function	protein coding	447	372	0.832215	-18.8839	9	2	0.604027	0.14094	0.10962	0.10962	15.5009	9	10	0.483221	0.134228	0.272931	0.0872483
PF3D7_0217500	PF3D7_0217500.1	calcium-dependent protein kinase 1	protein coding	1575	1126	0.714921	-23.5437	9	2	0.64127	0.106667	0.108571	0.108571	12.2023	9	2	0.571429	0.123175	0.115556	0.188571
PF3D7_0217700	PF3D7_0217700.1	E2F-associated phosphoprotein, putative	protein coding	705	478	0.678014	-19.545	9	14	0.609929	0.114894	0.0978723	0.0978723	16.8521	9	37	0.539007	0.160284	0.140426	0.107801
PF3D7_0217800	PF3D7_0217800.1	40S ribosomal protein S26	protein coding	324	186	0.574074	-12.4538	9	11	0.58642	0.108025	0.0895062	0.0895062	14.1512	9	26	0.45679	0.0925926	0.132716	0.237654
PF3D7_0217900	PF3D7_0217900.1	conserved Plasmodium protein, unknown function	protein coding	1560	1236	0.792308	-19.8326	9	8	0.657692	0.0961538	0.075641	0.075641	14.161	9	12	0.578205	0.101282	0.145513	0.167308
PF3D7_0218000	PF3D7_0218000.1	replication factor C subunit 2, putative	protein coding	993	684	0.688822	-23.7385	9	2	0.670695	0.103726	0.0745217	0.0745217	10.4911	9	2	0.622356	0.134945	0.0926485	0.148036
PF3D7_0218100	PF3D7_0218100.1	conserved protein, unknown function	protein coding	1068	692	0.64794	-23.244	9	2	0.692884	0.0833333	0.07397	0.07397	14.6119	9	2	0.608614	0.122659	0.109551	0.157303
PF3D7_0218300	PF3D7_0218300.1	rRNA methyltransferase, putative	protein coding	1065	862	0.80939	-18.0545	9	2	0.63662	0.133333	0.0995305	0.0995305	16.0112	9	4	0.51831	0.170892	0.186854	0.120188
PF3D7_0218400	PF3D7_0218400.1	ATP-dependent RNA helicase DDX47, putative	protein coding	1689	1112	0.658378	-20.0284	9	14	0.614565	0.130847	0.112493	0.112493	15.2824	9	45	0.516282	0.144464	0.179396	0.133215
PF3D7_0218500	PF3D7_0218500.1	small nuclear ribonucleoprotein Sm D2, putative	protein coding	306	150	0.490196	-17.863	9	17	0.614379	0.153595	0.0980392	0.0980392	12.5945	9	18	0.542484	0.130719	0.232026	0.0359477
PF3D7_0218700	PF3D7_0218700.1	pre-mRNA-processing protein 45, putative	protein coding	1449	1148	0.792271	-9.99225	9	9	0.543823	0.170462	0.135266	0.135266	18.8759	9	22	0.470669	0.126984	0.277433	0.109731
PF3D7_0218800	PF3D7_0218800.1	ribonuclease P	non protein coding	626	318	0.507987	-34.188	9	8	0.734824	0.0910543	0.0798722	0.0798722	4.10275	9	8	0.72524	0.0463259	0.071885	0.14377
PF3D7_0218900	PF3D7_0218900.1	Plasmodium RNA of unknown function RUF2	non protein coding	160	32	0.2	-28.4806	9	11	0.7125	0.075	0.00625	0.00625	6.76938	9	14	0.65	0.075	0.0625	0.125
PF3D7_0219000	PF3D7_0219000.1	small nucleolar RNA snoR01	snoRNA encoding	82	52	0.634146	-19.9776	7	2	0.658537	0.109756	0.0487805	0.0487805	11.7298	4	11	0.487805	0.0853659	0	0.292683
PF3D7_0219100	PF3D7_0219100.1	saccharopine dehydrogenase, putative	protein coding	1281	1134	0.885246	-34.4616	9	7	0.674473	0.0671351	0.0827479	0.0827479	12.5173	9	17	0.588603	0.149102	0.138954	0.11007
PF3D7_0219200	PF3D7_0219200.1	40S ribosomal protein S30	protein coding	177	158	0.892655	-9.13565	9	9	0.553672	0.186441	0.079096	0.079096	11.9943	9	3	0.519774	0.175141	0.0677966	0.220339
PF3D7_0219300	PF3D7_0219300.1	conserved Plasmodium protein, unknown function	protein coding	420	294	0.7	-17.0064	9	13	0.585714	0.1	0.142857	0.142857	16.2555	9	13	0.504762	0.0452381	0.211905	0.207143
PF3D7_0219400	PF3D7_0219400.2	ribosome associated membrane protein RAMP4, putative, unspecified product	protein coding	204	162	0.794118	-23.3109	9	2	0.656863	0.0490196	0.00490196	0.00490196	14.588	9	31	0.715686	0.161765	0.367647	0.102941
PF3D7_0219400	PF3D7_0219400.1	ribosome associated membrane protein RAMP4, putative, unspecified product	protein coding	204	268	1.31373	-16.3271	9	2	0.911765	0.0833333	0.127451	0.127451	9.1401	9	12	0.558824	0.112745	0.186275	0.0833333
PF3D7_0219500	PF3D7_0219500.1	pseudouridine synthase, putative	protein coding	1017	568	0.558505	-15.8645	9	3	0.588004	0.161259	0.101278	0.101278	16.3085	9	3	0.481809	0.182891	0.258604	0.0737463
PF3D7_0219700	PF3D7_0219700.1	Plasmodium exported protein (PHISTc), unknown function	protein coding	888	688	0.774775	-15.6815	9	2	0.603604	0.113739	0.134009	0.134009	15.9627	9	45	0.565315	0.117117	0.126126	0.140766
PF3D7_0219800	PF3D7_0219800.1	Plasmodium exported protein (PHISTc), unknown function	protein coding	960	446	0.464583	-16.7197	9	3	0.602083	0.111458	0.115625	0.115625	14.9574	9	15	0.554167	0.111458	0.163542	0.155208
PF3D7_0219900	PF3D7_0219900.1	Plasmodium exported protein, unknown function	protein coding	693	308	0.444444	-21.2746	9	3	0.666667	0.0836941	0.0764791	0.0764791	13.8769	9	16	0.611833	0.10101	0.0606061	0.203463
PF3D7_0220200	PF3D7_0220200.1	Plasmodium exported protein, unknown function	protein coding	543	400	0.736648	-22.1156	9	3	0.637201	0.0939227	0.106814	0.106814	14.3853	9	26	0.593002	0.0773481	0.119705	0.162063
PF3D7_0220300	PF3D7_0220300.1	Plasmodium exported protein, unknown function	protein coding	639	516	0.807512	-23.3748	9	6	0.622848	0.131455	0.0500782	0.0500782	16.547	9	0	0.541471	0.194053	0.0594679	0.205008
PF3D7_0220500	PF3D7_0220500.1	Plasmodium exported protein (hyp2), unknown function	protein coding	816	602	0.737745	-4.68061	9	3	0.490196	0.181373	0.161765	0.161765	20.2091	9	6	0.35049	0.0968137	0.477941	0.067402
PF3D7_0220600	PF3D7_0220600.1	Plasmodium exported protein (hyp9), unknown function	protein coding	678	614	0.905605	-21.1812	9	3	0.643068	0.0781711	0.0825959	0.0825959	14.748	9	10	0.566372	0.0825959	0.148968	0.187316
PF3D7_0220700	PF3D7_0220700.1	Plasmodium exported protein (hyp9), unknown function	protein coding	759	438	0.577075	-21.8657	9	2	0.650856	0.129117	0.083004	0.083004	15.0249	9	3	0.545455	0.113307	0.175231	0.162055
PF3D7_0221200	PF3D7_0221200.1	Plasmodium exported protein (hyp15), unknown function	protein coding	621	234	0.376812	-33.587	9	5	0.740741	0.0869565	0.0515298	0.0515298	12.7254	9	9	0.640902	0.123994	0.101449	0.119163
PF3D7_0221700	PF3D7_0221700.1	Plasmodium exported protein, unknown function	protein coding	1482	750	0.506073	-13.0703	9	8	0.511471	0.112011	0.161269	0.161269	19.4601	9	10	0.4278	0.129555	0.27058	0.165317
PF3D7_0301300	PF3D7_0301300.1	epoxide hydrolase 1	protein coding	1314	692	0.526636	-23.3841	9	4	0.674277	0.107306	0.0768645	0.0768645	13.0923	9	10	0.614916	0.113394	0.118721	0.145358
PF3D7_0301400	PF3D7_0301400.1	Plasmodium exported protein, unknown function	protein coding	732	484	0.661202	-23.4531	9	2	0.677596	0.0928962	0.079235	0.079235	14.2382	9	1	0.63388	0.107923	0.105191	0.151639
PF3D7_0301500	PF3D7_0301500.1	Plasmodium exported protein, unknown function	protein coding	855	590	0.690058	-24.367	9	1	0.626901	0.134503	0.0888889	0.0888889	15.8319	9	29	0.554386	0.127485	0.115789	0.168421
PF3D7_0301700	PF3D7_0301700.1	Plasmodium exported protein, unknown function	protein coding	954	688	0.721174	-14.2536	9	8	0.589099	0.115304	0.190776	0.190776	16.5326	9	128	0.503145	0.120545	0.109015	0.133124
PF3D7_0301800	PF3D7_0301800.1	Plasmodium exported protein, unknown function	protein coding	774	474	0.612403	-14.7914	9	6	0.591731	0.0994832	0.122739	0.122739	15.4024	9	4	0.542636	0.144703	0.187339	0.120155
PF3D7_0301900	PF3D7_0301900.1	conserved protein, unknown function	protein coding	1197	868	0.725146	-33.1609	9	1	0.691729	0.0735171	0.0626566	0.0626566	14.4832	9	23	0.588137	0.116124	0.157895	0.11863
PF3D7_0302000	PF3D7_0302000.1	pre-mRNA-splicing factor PRP46, putative	protein coding	1803	1368	0.758735	-22.8866	9	10	0.66112	0.0948419	0.0942873	0.0942873	13.6303	9	5	0.57127	0.133111	0.141431	0.151414
PF3D7_0302700	PF3D7_0302700.1	CDGSH iron-sulfur domain-containing protein, putative	protein coding	459	396	0.862745	-22.2594	9	1	0.640523	0.115468	0.08061	0.08061	15.5619	9	2	0.518519	0.141612	0.187364	0.148148
PF3D7_0302800	PF3D7_0302800.1	RNA-binding protein, putative	protein coding	1260	710	0.563492	-24.6983	9	2	0.649206	0.105556	0.116667	0.116667	15.5874	9	2	0.55873	0.14127	0.146032	0.152381
PF3D7_0303300	PF3D7_0303300.1	DNA-directed RNA polymerases I, II, and III subunit RPABC2, putative	protein coding	462	116	0.251082	-23.9904	9	11	0.640693	0.0800866	0.0800866	0.0800866	14.1914	9	11	0.584416	0.160173	0.0952381	0.136364
PF3D7_0303400	PF3D7_0303400.1	palmitoyltransferase DHHC1	protein coding	1851	1492	0.806051	-20.2747	9	2	0.658023	0.0864398	0.0794165	0.0794165	13.399	9	10	0.593193	0.153971	0.126958	0.120475
PF3D7_0303600	PF3D7_0303600.1	plasmoredoxin	protein coding	540	438	0.811111	-24.6154	9	3	0.633333	0.127778	0.05	0.05	17.9587	9	5	0.514815	0.194444	0.159259	0.122222
PF3D7_0303700	PF3D7_0303700.1	lipoamide acyltransferase component of branched-chain alpha-keto acid dehydrogenase complex	protein coding	1347	750	0.556793	-18.4025	9	5	0.64588	0.10245	0.103192	0.103192	13.2011	9	5	0.568671	0.115071	0.190052	0.122494
PF3D7_0303800	PF3D7_0303800.1	IBR domain protein, putative	protein coding	1782	1214	0.681257	-21.7391	9	17	0.643098	0.0824916	0.112795	0.112795	15.0566	9	17	0.547699	0.108866	0.219978	0.113917
PF3D7_0304100	PF3D7_0304100.1	inner membrane complex protein 1e, putative	protein coding	1578	722	0.457541	-5.30281	9	2	0.575412	0.130545	0.132446	0.132446	16.4399	9	11	0.51711	0.17237	0.197085	0.106464
PF3D7_0304200	PF3D7_0304200.1	EH domain-containing protein	protein coding	1578	814	0.515843	-21.0443	9	2	0.656527	0.132446	0.0849176	0.0849176	11.9659	9	22	0.588086	0.134981	0.126109	0.136882
PF3D7_0304400	PF3D7_0304400.1	60S ribosomal protein L44	protein coding	315	210	0.666667	-8.08111	9	2	0.501587	0.120635	0.187302	0.187302	17.411	9	8	0.4	0.187302	0.333333	0.0539683
PF3D7_0304500	PF3D7_0304500.1	1-cys-glutaredoxin-like protein-1	protein coding	516	366	0.709302	-16.0279	9	24	0.573643	0.122093	0.0949612	0.0949612	16.2008	9	26	0.515504	0.122093	0.160853	0.151163
PF3D7_0304900	PF3D7_0304900.1	conserved protein, unknown function	protein coding	513	142	0.276803	-15.914	9	19	0.526316	0.163743	0.150097	0.150097	16.932	9	30	0.432749	0.159844	0.239766	0.109162
PF3D7_0305000	PF3D7_0305000.1	elongation factor Ts	protein coding	1173	760	0.647911	-24.4601	9	1	0.671782	0.103154	0.124467	0.124467	11.7206	9	12	0.622336	0.116795	0.103154	0.147485
PF3D7_0305400	PF3D7_0305400.1	conserved protein, unknown function	protein coding	438	354	0.808219	-28.2914	9	6	0.634703	0.121005	0.111872	0.111872	12.9415	9	5	0.552511	0.125571	0.248858	0.0616438
PF3D7_0305600	PF3D7_0305600.1	DNA-(apurinic or apyrimidinic site) lyase, putative	protein coding	1854	1450	0.782093	-16.6585	9	4	0.631068	0.0954693	0.118123	0.118123	15.0459	9	21	0.540453	0.100863	0.19849	0.148867
PF3D7_0305700	PF3D7_0305700.1	ubiquitin-conjugating enzyme E2, putative	protein coding	429	366	0.853147	-21.6834	9	5	0.620047	0.0932401	0.0722611	0.0722611	10.8341	9	13	0.568765	0.107226	0.221445	0.0722611
PF3D7_0305900	PF3D7_0305900.1	conserved Plasmodium protein, unknown function	protein coding	534	494	0.925094	-30.7478	9	1	0.692884	0.071161	0.0617978	0.0617978	14.4769	9	18	0.531835	0.0730337	0.129213	0.23221
PF3D7_0306000	PF3D7_0306000.1	conserved protein, unknown function	protein coding	414	272	0.657005	-20.7964	9	7	0.608696	0.149758	0.0845411	0.0845411	11.7398	9	7	0.574879	0.120773	0.157005	0.130435
PF3D7_0306100	PF3D7_0306100.1	conserved Plasmodium protein, unknown function	protein coding	1887	1320	0.699523	-14.5767	9	2	0.609433	0.122946	0.113408	0.113408	17.9617	9	8	0.531002	0.163752	0.192369	0.108638
PF3D7_0306200	PF3D7_0306200.1	activator of Hsp90 ATPase	protein coding	1050	742	0.706667	-19.3958	9	12	0.59619	0.127619	0.137143	0.137143	15.0042	9	20	0.540952	0.0980952	0.16	0.181905
PF3D7_0306300	PF3D7_0306300.1	glutaredoxin 1	protein coding	336	162	0.482143	-14.4374	9	11	0.577381	0.172619	0.0744048	0.0744048	12.3483	9	7	0.482143	0.261905	0.169643	0.0654762
PF3D7_0306500	PF3D7_0306500.1	cytochrome c oxidase subunit ApiCOX35, putative	protein coding	900	478	0.531111	-18.3123	9	12	0.602222	0.102222	0.138889	0.138889	14.4766	9	15	0.56	0.118889	0.173333	0.131111
PF3D7_0306600	PF3D7_0306600.1	ATP synthase-associated protein, putative	protein coding	258	104	0.403101	-16.6366	9	4	0.550388	0.151163	0.0891473	0.0891473	11.6192	9	4	0.51938	0.158915	0.244186	0.0620155
PF3D7_0306700	PF3D7_0306700.1	ER membrane protein complex subunit 5, putative	protein coding	351	236	0.672365	-19.0981	9	15	0.621083	0.125356	0.0826211	0.0826211	13.8364	9	21	0.507123	0.128205	0.219373	0.0854701
PF3D7_0306800	PF3D7_0306800.1	T-complex protein 1 subunit beta	protein coding	1602	1212	0.756554	-21.5604	9	7	0.636704	0.104245	0.0705368	0.0705368	11.1862	9	7	0.594257	0.102996	0.123596	0.174782
PF3D7_0306900	PF3D7_0306900.1	40S ribosomal protein S23, putative	protein coding	438	346	0.789954	-20.6202	9	1	0.634703	0.0821918	0.0342466	0.0342466	9.35699	9	8	0.520548	0.155251	0.143836	0.1621
PF3D7_0307000	PF3D7_0307000.1	small nucleolar RNA snoR03	snoRNA encoding	160	22	0.1375	-37.1681	9	11	0.6875	0.05625	0.0125	0.0125	6.26938	7	25	0.625	0.05625	0.075	0.0875
PF3D7_0307100	PF3D7_0307100.1	40S ribosomal protein S12, putative	protein coding	426	344	0.807512	-19.7551	9	5	0.615023	0.122066	0.084507	0.084507	10.3388	9	9	0.610329	0.166667	0.0586854	0.143192
PF3D7_0307200	PF3D7_0307200.1	60S ribosomal protein L7, putative	protein coding	774	618	0.79845	-15.2177	9	2	0.571059	0.139535	0.138243	0.138243	14.2784	9	7	0.521964	0.174419	0.160207	0.134367
PF3D7_0307400	PF3D7_0307400.1	ATP-dependent Clp protease proteolytic subunit	protein coding	1113	718	0.645103	-15.3027	9	7	0.609164	0.113208	0.113208	0.113208	16.2786	9	12	0.53549	0.139263	0.150045	0.16442
PF3D7_0307500	PF3D7_0307500.1	spindle and kinetochore-associated protein 2, putative	protein coding	1170	826	0.705983	-14.0386	9	3	0.596581	0.104274	0.102564	0.102564	18.2605	9	12	0.516239	0.141026	0.15641	0.176068
PF3D7_0308000	PF3D7_0308000.1	DNA polymerase delta small subunit, putative	protein coding	1497	958	0.639947	-20.289	9	1	0.629259	0.0855043	0.0708083	0.0708083	16.3443	9	23	0.561122	0.111556	0.158317	0.153641
PF3D7_0308200	PF3D7_0308200.1	T-complex protein 1 subunit eta	protein coding	1620	1082	0.667901	-23.993	9	2	0.659259	0.116049	0.0777778	0.0777778	11.0934	9	2	0.598765	0.156173	0.130247	0.11358
PF3D7_0308300	PF3D7_0308300.1	conserved Plasmodium protein, unknown function	protein coding	1014	926	0.913215	-7.11807	9	9	0.599606	0.107495	0.0936884	0.0936884	15.5052	9	18	0.52071	0.182446	0.150888	0.128205
PF3D7_0308400	PF3D7_0308400.1	U4 spliceosomal RNA	snRNA encoding	119	56	0.470588	-40.9653	8	0	0.672269	0.193277	0.0168067	0.0168067	-2.73	8	17	0.605042	0.12605	0.0252101	0.10084
PF3D7_0308500	PF3D7_0308500.1	activator of Hsp90 ATPase, putative	protein coding	423	382	0.903073	-14.7735	9	4	0.619385	0.118203	0.0756501	0.0756501	12.366	9	15	0.463357	0.148936	0.12766	0.224586
PF3D7_0308600	PF3D7_0308600.1	pre-mRNA-processing factor 19, putative	protein coding	1599	942	0.589118	-18.7638	9	6	0.631645	0.130707	0.134459	0.134459	13.4251	9	6	0.557849	0.156348	0.186366	0.0956848
PF3D7_0308700	PF3D7_0308700.1	conserved protein, unknown function	protein coding	1479	1130	0.76403	-11.4697	9	10	0.581474	0.116971	0.106153	0.106153	13.7703	9	17	0.53144	0.159567	0.176471	0.121028
PF3D7_0308800	PF3D7_0308800.1	conserved protein, unknown function	protein coding	327	74	0.2263	-24.1331	9	3	0.593272	0.180428	0.155963	0.155963	11.6468	9	17	0.519878	0.192661	0.195719	0.0397554
PF3D7_0309000	PF3D7_0309000.1	dual specificity protein phosphatase	protein coding	1728	1302	0.753472	-19.5615	9	7	0.625	0.108218	0.123264	0.123264	16.1908	9	17	0.540509	0.186921	0.153356	0.109375
PF3D7_0309400	PF3D7_0309400.1	small nucleolar RNA Me18S-Um1356	snoRNA encoding	119	40	0.336134	-42.3098	5	2	0.621849	0.235294	0.12605	0.12605	1.89185	4	13	0.571429	0.0756303	0.184874	0.0588235
PF3D7_0309500	PF3D7_0309500.1	asparagine synthetase [glutamine-hydrolyzing], putative	protein coding	1833	1418	0.773595	-21.1399	9	3	0.645936	0.107474	0.0932897	0.0932897	10.9332	9	12	0.553191	0.122204	0.168576	0.149482
PF3D7_0309600	PF3D7_0309600.1	60S acidic ribosomal protein P2	protein coding	339	214	0.631268	-16.7182	9	2	0.60177	0.20649	0.0530973	0.0530973	7.55909	9	10	0.489676	0.120944	0.256637	0.103245
PF3D7_0309700	PF3D7_0309700.1	SECIS-binding protein 2, putative	protein coding	1827	1212	0.663383	-17.4584	9	13	0.553914	0.114943	0.148878	0.148878	18.2066	9	16	0.433498	0.148331	0.298303	0.111111
PF3D7_0309800	PF3D7_0309800.1	YTH domain-containing protein, putative	protein coding	843	494	0.586002	-22.1326	9	7	0.642942	0.111507	0.0901542	0.0901542	12.8615	9	13	0.562278	0.113879	0.142349	0.166074
PF3D7_0310000	PF3D7_0310000.1	50S ribosomal protein L9, apicoplast, putative	protein coding	594	482	0.811448	-23.618	9	1	0.643098	0.0892256	0.0606061	0.0606061	14.2607	9	4	0.575758	0.166667	0.117845	0.132997
PF3D7_0310600	PF3D7_0310600.2	eukaryotic translation initiation factor 3 subunit K, putative, unspecified product	protein coding	705	514	0.729078	-23.7294	9	1	0.700709	0.102128	0.0468085	0.0468085	13.7032	9	7	0.621277	0.110638	0.110638	0.147518
PF3D7_0310600	PF3D7_0310600.1	eukaryotic translation initiation factor 3 subunit K, putative, unspecified product	protein coding	705	582	0.825532	-22.7765	9	6	0.675177	0.11773	0.0340426	0.0340426	13.5653	9	24	0.624113	0.0765957	0.0695035	0.2
PF3D7_0310700	PF3D7_0310700.1	trafficking protein particle complex subunit 4, putative	protein coding	438	312	0.712329	-23.6795	9	2	0.630137	0.166667	0.0936073	0.0936073	10.5442	9	17	0.552511	0.187215	0.150685	0.0707763
PF3D7_0310800	PF3D7_0310800.1	conserved Plasmodium protein, unknown function	protein coding	330	300	0.909091	-22.4485	9	6	0.624242	0.109091	0.0818182	0.0818182	12.9455	9	11	0.593939	0.154545	0.115152	0.10303
PF3D7_0311100	PF3D7_0311100.1	pre-mRNA splicing factor, putative	protein coding	1803	1196	0.663339	-8.66588	9	2	0.522463	0.145313	0.143649	0.143649	16.9082	9	18	0.417083	0.163616	0.272324	0.136994
PF3D7_0311500	PF3D7_0311500.1	conserved protein, unknown function	protein coding	246	112	0.455285	-33.7247	9	2	0.731707	0.0731707	0.0569106	0.0569106	7.21024	9	8	0.634146	0.182927	0.0813008	0.0691057
PF3D7_0311800	PF3D7_0311800.1	ATP synthase F0 subunit d-like protein, putative	protein coding	1830	1232	0.673224	-20.1109	9	2	0.645902	0.0874317	0.0819672	0.0819672	14.1678	9	8	0.6	0.110929	0.15082	0.13388
PF3D7_0312000	PF3D7_0312000.1	conserved protein, unknown function	protein coding	411	120	0.291971	-27.6234	9	1	0.613139	0.0778589	0.0754258	0.0754258	11.8656	9	1	0.574209	0.10219	0.10219	0.218978
PF3D7_0312300	PF3D7_0312300.1	26S proteasome regulatory subunit RPN12, putative	protein coding	915	784	0.856831	-19.1733	9	1	0.63388	0.122404	0.0775956	0.0775956	14.3021	9	7	0.609836	0.113661	0.126776	0.142077
PF3D7_0312400	PF3D7_0312400.1	glycogen synthase kinase 3	protein coding	1323	990	0.748299	-21.9775	9	0	0.637944	0.0884354	0.0967498	0.0967498	12.792	9	21	0.562358	0.102797	0.116402	0.20257
PF3D7_0312500	PF3D7_0312500.1	major facilitator superfamily-related transporter, putative	protein coding	1740	1362	0.782759	-30.9071	9	10	0.685057	0.0637931	0.0649425	0.0649425	14.3975	9	0	0.570115	0.120115	0.145977	0.163793
PF3D7_0312600	PF3D7_0312600.1	tRNA Valine	tRNA encoding	77	46	0.597403	-55.117	4	7	0.623377	0.181818	0.0519481	0.0519481	-10.4417	5	5	0.597403	0.233766	0.038961	0.0649351
PF3D7_0312800	PF3D7_0312800.1	60S ribosomal protein L26, putative	protein coding	381	272	0.713911	-11.3867	9	7	0.540682	0.110236	0.0787402	0.0787402	14.755	9	26	0.446194	0.133858	0.165354	0.186352
PF3D7_0312900	PF3D7_0312900.1	hypothetical protein	protein coding	822	638	0.776156	-17.3995	9	1	0.569343	0.144769	0.141119	0.141119	17.491	9	43	0.46472	0.143552	0.153285	0.186131
PF3D7_0313000	PF3D7_0313000.1	conserved Plasmodium protein, unknown function	protein coding	1041	788	0.756964	-12.6092	9	2	0.557157	0.101825	0.133525	0.133525	19.12	9	53	0.476465	0.108549	0.235351	0.128722
PF3D7_0313200	PF3D7_0313200.1	conserved protein, unknown function	protein coding	702	554	0.789174	-13.9783	9	13	0.595442	0.0683761	0.136752	0.136752	15.865	9	13	0.498575	0.112536	0.210826	0.159544
PF3D7_0313300	PF3D7_0313300.1	YGGT family protein, putative	protein coding	564	450	0.797872	-29.2983	9	0	0.670213	0.106383	0.0886525	0.0886525	12.262	9	13	0.599291	0.124113	0.120567	0.132979
PF3D7_0313600	PF3D7_0313600.1	conserved Plasmodium protein, unknown function	protein coding	1785	1198	0.671148	-3.55499	9	3	0.447059	0.170868	0.211204	0.211204	20.9996	9	16	0.357423	0.134454	0.388796	0.110364
PF3D7_0313700	PF3D7_0313700.2	conserved Plasmodium protein, unknown function, unspecified product	protein coding	1056	722	0.683712	-24.7335	9	1	0.626894	0.137311	0.0833333	0.0833333	14.6415	9	3	0.5625	0.173295	0.13447	0.126894
PF3D7_0313700	PF3D7_0313700.1	conserved Plasmodium protein, unknown function, unspecified product	protein coding	1056	990	0.9375	-24.3903	9	3	0.994318	0.183712	0.108902	0.108902	13.2315	9	6	0.899621	0.194129	0.202652	0.175189
PF3D7_0314000	PF3D7_0314000.1	HSP20-like chaperone, putative	protein coding	828	508	0.613527	-21.5161	9	2	0.65942	0.0917874	0.0917874	0.0917874	12.095	9	2	0.599034	0.113527	0.112319	0.172705
PF3D7_0314100	PF3D7_0314100.2	vesicle transport v-SNARE protein, putative	protein coding	213	66	0.309859	-16.7835	9	4	0.56338	0.0892019	0.0985915	0.0985915	18.9911	9	15	0.488263	0.0938967	0.0798122	0.267606
PF3D7_0314100	PF3D7_0314100.1	vesicle transport v-SNARE protein, putative	protein coding	213	300	1.40845	-17.8988	9	4	1.65258	0.384977	0.389671	0.389671	16.0878	9	30	1.50235	0.375587	0.361502	0.422535
PF3D7_0314300	PF3D7_0314300.1	DER1-like protein	protein coding	1359	994	0.73142	-28.2885	9	1	0.665195	0.109639	0.0993377	0.0993377	13.3524	9	10	0.619573	0.148639	0.110375	0.114054
PF3D7_0314400	PF3D7_0314400.1	serine/threonine protein phosphatase 6, putative	protein coding	927	738	0.796117	-32.966	9	14	0.705502	0.0852211	0.0323625	0.0323625	9.87108	9	11	0.649407	0.0636462	0.107875	0.167206
PF3D7_0314500	PF3D7_0314500.1	conserved Plasmodium protein, unknown function	protein coding	750	622	0.829333	-17.8355	9	2	0.581333	0.156	0.137333	0.137333	18.3779	9	3	0.496	0.158667	0.194667	0.146667
PF3D7_0314600	PF3D7_0314600.1	conserved protein, unknown function	protein coding	777	382	0.491634	-6.33849	9	2	0.483912	0.140283	0.220077	0.220077	19.8005	9	69	0.414414	0.126126	0.198198	0.172458
PF3D7_0314900	PF3D7_0314900.1	conserved Plasmodium membrane protein, unknown function	protein coding	1836	868	0.472767	-23.7832	9	6	0.660131	0.107843	0.0680828	0.0680828	14.817	9	6	0.605664	0.106754	0.154139	0.130174
PF3D7_0315000	PF3D7_0315000.1	zinc finger protein, putative	protein coding	570	418	0.733333	-26.2582	9	2	0.649123	0.108772	0.105263	0.105263	14.9172	9	13	0.589474	0.121053	0.126316	0.140351
PF3D7_0315100	PF3D7_0315100.1	eukaryotic translation initiation factor 4E	protein coding	684	388	0.567251	-21.1167	9	7	0.654971	0.119883	0.0994152	0.0994152	12.4798	9	17	0.587719	0.144737	0.178363	0.0643275
PF3D7_0315400	PF3D7_0315400.1	conserved Plasmodium protein, unknown function	protein coding	771	704	0.9131	-12.9728	9	5	0.635538	0.080415	0.077821	0.077821	17.7146	9	9	0.526589	0.14786	0.175097	0.138781
PF3D7_0315500	PF3D7_0315500.1	mitochondrial ribosomal protein L29/L47 precursor, putative	protein coding	699	616	0.881259	-24.0004	9	3	0.632332	0.100143	0.143062	0.143062	15.8136	9	3	0.575107	0.118741	0.127325	0.174535
PF3D7_0315800	PF3D7_0315800.1	zinc finger protein, putative	protein coding	1098	772	0.703097	-17.6862	9	2	0.619308	0.0947177	0.102914	0.102914	18.7437	9	8	0.484517	0.175774	0.176685	0.155738
PF3D7_0316000	PF3D7_0316000.1	microneme associated antigen	protein coding	924	702	0.75974	-11.4535	9	2	0.603896	0.111472	0.124459	0.124459	16.8149	9	6	0.528139	0.127706	0.24026	0.0974026
PF3D7_0316100	PF3D7_0316100.1	mitochondrial ribosomal protein L27 precursor, putative	protein coding	897	656	0.731327	-14.8212	9	4	0.648829	0.0668896	0.0891862	0.0891862	15.1342	9	7	0.566332	0.132664	0.151616	0.141583
PF3D7_0316300	PF3D7_0316300.1	inorganic pyrophosphatase, inorganic pyrophosphatase, putative	protein coding	1143	726	0.635171	-17.6787	9	2	0.594926	0.125109	0.129484	0.129484	14.2764	9	8	0.622922	0.160105	0.233596	0.110236
PF3D7_0316300	PF3D7_0316300.2	inorganic pyrophosphatase, inorganic pyrophosphatase, putative	protein coding	1143	760	0.664917	-16.202	9	2	0.698163	0.125984	0.12336	0.12336	14.7885	9	32	0.524934	0.128609	0.231846	0.0866142
PF3D7_0316500	PF3D7_0316500.1	kinetochore protein NUF2, putative	protein coding	1386	1076	0.776335	-12.0725	9	2	0.578644	0.145743	0.155844	0.155844	17.8409	9	9	0.500722	0.168831	0.205628	0.118326
PF3D7_0316600	PF3D7_0316600.1	formate-nitrite transporter	protein coding	930	822	0.883871	-26.5978	9	5	0.686022	0.104301	0.0655914	0.0655914	7.02581	9	7	0.636559	0.104301	0.0913978	0.160215
PF3D7_0316700	PF3D7_0316700.1	protein YOP1, putative	protein coding	666	504	0.756757	-19.8422	9	1	0.627628	0.13964	0.115616	0.115616	12.1999	9	27	0.564565	0.0885886	0.127628	0.178679
PF3D7_0316800	PF3D7_0316800.1	40S ribosomal protein S15A, putative	protein coding	393	320	0.814249	-24.7437	9	3	0.656489	0.101781	0.0279898	0.0279898	9.55651	9	19	0.544529	0.145038	0.114504	0.147583
PF3D7_0316900	PF3D7_0316900.1	E3 ubiquitin-protein ligase, putative	protein coding	1803	1382	0.7665	-19.2039	9	2	0.663339	0.0732113	0.0837493	0.0837493	14.917	9	2	0.590128	0.124237	0.143095	0.141431
PF3D7_0317000	PF3D7_0317000.1	proteasome subunit alpha type-3, putative	protein coding	759	318	0.418972	-24.6852	9	4	0.656126	0.088274	0.055336	0.055336	13.3385	9	27	0.57971	0.109354	0.118577	0.156785
PF3D7_0317400	PF3D7_0317400.1	DNA replication complex GINS protein, putative	protein coding	1557	1024	0.657675	-29.5712	9	9	0.669236	0.116249	0.0809249	0.0809249	14.4108	9	14	0.587026	0.129094	0.137444	0.137444
PF3D7_0317600	PF3D7_0317600.1	40S ribosomal protein S11, putative	protein coding	486	376	0.773663	-16.4516	9	3	0.592593	0.205761	0.141975	0.141975	10.6266	9	3	0.555556	0.18107	0.125514	0.131687
PF3D7_0317800	PF3D7_0317800.1	26S proteasome non-ATPase regulatory subunit 9, putative	protein coding	678	340	0.501475	-15.4437	9	5	0.59587	0.140118	0.0914454	0.0914454	16.1197	9	5	0.522124	0.106195	0.212389	0.151917
PF3D7_0318100	PF3D7_0318100.1	stomatin-like protein, putative	protein coding	1125	938	0.833778	-22.9581	9	15	0.624	0.112889	0.0506667	0.0506667	13.2019	9	14	0.540444	0.130667	0.194667	0.121778
PF3D7_0318700	PF3D7_0318700.1	conserved Plasmodium protein, unknown function	protein coding	360	224	0.622222	-17.1192	9	6	0.622222	0.0611111	0.0361111	0.0361111	15.2697	9	12	0.566667	0.05	0.125	0.225
PF3D7_0318800	PF3D7_0318800.1	triosephosphate isomerase, putative	protein coding	1074	696	0.648045	-21.5712	9	3	0.64432	0.116387	0.110801	0.110801	12.3394	9	15	0.582868	0.116387	0.172253	0.114525
PF3D7_0318900	PF3D7_0318900.1	conserved protein, unknown function	protein coding	1323	1084	0.81935	-16.2783	9	10	0.622827	0.108844	0.122449	0.122449	16.4201	9	80	0.504913	0.100529	0.188209	0.145881
PF3D7_0319100	PF3D7_0319100.1	E3 ubiquitin-protein ligase RBX1, putative	protein coding	324	186	0.574074	-25.6019	9	9	0.635802	0.151235	0.135802	0.135802	8.41043	9	9	0.530864	0.151235	0.191358	0.0987654
PF3D7_0319300	PF3D7_0319300.1	ubiquitin-conjugating enzyme E2, putative	protein coding	483	302	0.625259	-20.971	9	3	0.641822	0.10766	0.0724638	0.0724638	12.0932	9	3	0.492754	0.0952381	0.161491	0.244306
PF3D7_0319500	PF3D7_0319500.1	RNA-binding protein, putative	protein coding	930	710	0.763441	-14.7914	9	7	0.587097	0.144086	0.130108	0.130108	14.843	9	14	0.501075	0.11828	0.156989	0.208602
PF3D7_0319600	PF3D7_0319600.1	elongation factor 1-delta, putative	protein coding	471	160	0.339703	-15.2718	9	8	0.632696	0.0912951	0.0424628	0.0424628	14.0912	9	8	0.590234	0.101911	0.0828025	0.208068
PF3D7_0319900	PF3D7_0319900.1	conserved protein, unknown function	protein coding	945	558	0.590476	-27.9666	9	3	0.696296	0.0793651	0.0560847	0.0560847	11.8217	9	10	0.603175	0.116402	0.138624	0.131217
PF3D7_0320000	PF3D7_0320000.1	protein phosphatase inhibitor 2	protein coding	435	332	0.763218	-12.6095	9	10	0.570115	0.144828	0.112644	0.112644	15.4594	9	21	0.422989	0.154023	0.206897	0.167816
PF3D7_0320100	PF3D7_0320100.1	protein transport protein SEC22	protein coding	666	512	0.768769	-22.2145	9	3	0.708709	0.0840841	0.0630631	0.0630631	13.7314	9	6	0.561562	0.118619	0.165165	0.145646
PF3D7_0320300	PF3D7_0320300.1	T-complex protein 1 subunit epsilon	protein coding	1608	1008	0.626866	-23.9631	9	3	0.660448	0.118781	0.0889303	0.0889303	11.4473	9	9	0.605721	0.107587	0.143657	0.137438
PF3D7_0320500	PF3D7_0320500.1	nicotinamidase, putative	protein coding	1290	844	0.654264	-20.4223	9	2	0.654264	0.115504	0.121705	0.121705	14.6164	9	24	0.584496	0.13876	0.166667	0.0914729
PF3D7_0320600	PF3D7_0320600.1	conserved protein, unknown function	protein coding	399	246	0.616541	-19.1661	9	2	0.631579	0.142857	0.085213	0.085213	14.9442	9	12	0.576441	0.140351	0.0726817	0.180451
PF3D7_0320700	PF3D7_0320700.1	signal peptidase complex subunit 2	protein coding	540	386	0.714815	-21.8376	9	3	0.651852	0.127778	0.0962963	0.0962963	13.1439	9	17	0.574074	0.133333	0.0425926	0.218519
PF3D7_0320800	PF3D7_0320800.1	ATP-dependent RNA helicase DDX6	protein coding	1302	1028	0.789555	-22.8731	9	4	0.642089	0.0921659	0.0913978	0.0913978	11.597	9	13	0.602151	0.122888	0.108295	0.156682
PF3D7_0320900	PF3D7_0320900.1	histone H2A.Z	protein coding	477	218	0.457023	-15.5682	9	3	0.599581	0.104822	0.067086	0.067086	9.48426	9	12	0.553459	0.106918	0.142558	0.171908
PF3D7_0321000	PF3D7_0321000.1	conserved protein, unknown function	protein coding	1479	1026	0.693712	-9.67794	9	2	0.553076	0.145368	0.139283	0.139283	19.1253	9	2	0.461122	0.118323	0.250845	0.168357
PF3D7_0321200	PF3D7_0321200.1	UDP-N-acetylglucosamine--dolichyl-phosphate N-acetylglucosaminephosphotransferase, putative	protein coding	1194	840	0.703518	-25.9524	9	6	0.668342	0.0720268	0.0728643	0.0728643	12.984	9	5	0.567839	0.11474	0.125628	0.187605
PF3D7_0321400	PF3D7_0321400.1	protein kinase, putative	protein coding	960	594	0.61875	-24.1259	9	1	0.660417	0.113542	0.0875	0.0875	9.94698	9	3	0.622917	0.117708	0.075	0.18125
PF3D7_0322000	PF3D7_0322000.1	peptidyl-prolyl cis-trans isomerase	protein coding	516	286	0.554264	-19.9814	9	1	0.666667	0.0794574	0.0290698	0.0290698	11.6853	9	24	0.608527	0.0658915	0.0600775	0.218992
PF3D7_0322100	PF3D7_0322100.1	mRNA-capping enzyme subunit beta	protein coding	1776	1294	0.728604	-13.8323	9	3	0.576577	0.126126	0.128941	0.128941	17.5866	9	18	0.480856	0.168919	0.238176	0.101914
PF3D7_0322500	PF3D7_0322500.1	iron-sulfur assembly protein, putative	protein coding	1215	590	0.485597	-22.1091	9	3	0.651852	0.117695	0.109465	0.109465	16.0391	9	22	0.595885	0.116049	0.16214	0.107819
PF3D7_0322900	PF3D7_0322900.1	40S ribosomal protein S3A, putative	protein coding	789	466	0.590621	-17.1115	9	7	0.577947	0.119138	0.130545	0.130545	13.687	9	4	0.537389	0.153359	0.150824	0.153359
PF3D7_0323000	PF3D7_0323000.1	translation machinery-associated protein 7, putative	protein coding	165	60	0.363636	-7.27909	9	2	0.472727	0.121212	0.290909	0.290909	13.0845	8	15	0.412121	0.10303	0.0666667	0.327273
PF3D7_0323200	PF3D7_0323200.1	conserved Plasmodium protein, unknown function	protein coding	1326	1048	0.790347	-23.5088	9	1	0.656109	0.0912519	0.108597	0.108597	15.2921	9	44	0.559578	0.131222	0.144042	0.131976
PF3D7_0323500	PF3D7_0323500.1	survival motor neuron-like protein	protein coding	948	696	0.734177	-12.1677	9	2	0.567511	0.0886076	0.14346	0.14346	16.9252	9	28	0.491561	0.158228	0.200422	0.120253
PF3D7_0400200	PF3D7_0400200.1	erythrocyte membrane protein 1 (PfEMP1), exon 2, pseudogene	protein coding	1200	840	0.7	-20.8834	9	21	0.618333	0.0991667	0.0641667	0.0641667	11.4083	9	16	0.573333	0.130833	0.1525	0.13
PF3D7_0401600	PF3D7_0401600.1	rifin	protein coding	1044	956	0.915709	-18.8243	9	11	0.630268	0.0766284	0.0574713	0.0574713	15.5435	9	29	0.524904	0.106322	0.187739	0.153257
PF3D7_0401600	PF3D7_0401600.2	rifin	protein coding	1044	956	0.915709	-19.3335	9	11	0.626437	0.114943	0.066092	0.066092	15.4792	9	29	0.52682	0.110153	0.180077	0.152299
PF3D7_0401800	PF3D7_0401800.1	Plasmodium exported protein (PHISTb), unknown function	protein coding	1683	910	0.540701	-12.5342	9	26	0.545455	0.1224	0.168746	0.168746	14.7742	9	28	0.47653	0.11527	0.225787	0.165775
PF3D7_0402000	PF3D7_0402000.1	Plasmodium exported protein (PHISTa), unknown function	protein coding	1287	866	0.672883	-2.75704	9	2	0.472416	0.152292	0.154623	0.154623	20.18	9	69	0.39627	0.142968	0.269619	0.137529
PF3D7_0402100	PF3D7_0402100.1	Plasmodium exported protein (PHISTb), unknown function	protein coding	1728	1442	0.834491	-22.9122	9	8	0.643519	0.116319	0.068287	0.068287	14.0438	9	9	0.576389	0.140625	0.131366	0.146412
PF3D7_0402400	PF3D7_0402400.1	Plasmodium exported protein, unknown function	protein coding	765	656	0.857516	-20.0903	9	6	0.669281	0.103268	0.105882	0.105882	15.0731	9	2	0.622222	0.154248	0.0784314	0.142484
PF3D7_0402900	PF3D7_0402900.1	probable protein, unknown function	protein coding	300	212	0.706667	-33.0103	9	2	0.693333	0.126667	0.0533333	0.0533333	13.3563	9	27	0.553333	0.116667	0.106667	0.133333
PF3D7_0403100	PF3D7_0403100.1	regulator of chromosome condensation, putative	protein coding	1881	1434	0.76236	-31.0119	9	1	0.685805	0.104732	0.0818713	0.0818713	13.7994	9	6	0.593301	0.110048	0.184476	0.108985
PF3D7_0403200	PF3D7_0403200.1	pre-mRNA splicing factor, putative	protein coding	1683	868	0.515746	4.95841	9	2	0.371955	0.199643	0.258467	0.258467	23.9483	9	17	0.286393	0.210339	0.371955	0.121212
PF3D7_0403300	PF3D7_0403300.1	conserved Plasmodium protein, unknown function	protein coding	459	140	0.305011	-22.4337	9	6	0.610022	0.143791	0.108932	0.108932	17.1959	9	8	0.514161	0.176471	0.198257	0.0936819
PF3D7_0403500	PF3D7_0403500.1	ubiquitin specific protease, putative	protein coding	1203	984	0.817955	-26.1235	9	10	0.679967	0.0723192	0.0648379	0.0648379	15.5889	9	11	0.575229	0.118869	0.167914	0.128845
PF3D7_0404000	PF3D7_0404000.1	conserved Plasmodium protein, unknown function	protein coding	300	108	0.36	-9.64367	9	55	0.56	0.04	0.0266667	0.0266667	15.123	9	84	0.426667	0.0466667	0.0266667	0.22
PF3D7_0404300	PF3D7_0404300.1	conserved Plasmodium protein, unknown function	protein coding	1896	1088	0.57384	-1.04735	9	9	0.458861	0.130802	0.218882	0.218882	20.614	9	26	0.364979	0.114451	0.360232	0.146624
PF3D7_0404800	PF3D7_0404800.1	conserved Plasmodium protein, unknown function	protein coding	1704	1430	0.839202	-9.63053	9	17	0.588028	0.0950704	0.129695	0.129695	16.2204	9	17	0.511737	0.161972	0.182512	0.133803
PF3D7_0404900	PF3D7_0404900.1	6-cysteine protein P41	protein coding	1137	886	0.779244	-21.8327	9	1	0.659631	0.110818	0.0861917	0.0861917	12.1602	9	7	0.587511	0.129288	0.123131	0.153914
PF3D7_0405000	PF3D7_0405000.1	ATP-dependent RNA helicase DDX51, putative	protein coding	1704	1446	0.848592	-25.5049	9	10	0.673709	0.0909624	0.0733568	0.0733568	14.0667	9	19	0.586854	0.15669	0.138498	0.106808
PF3D7_0405200	PF3D7_0405200.1	ag-1 blood stage membrane protein homologue	protein coding	1740	1418	0.814943	-12.045	9	5	0.570115	0.141954	0.148276	0.148276	16.0182	9	31	0.498851	0.149425	0.236782	0.0971264
PF3D7_0405500	PF3D7_0405500.1	conserved Plasmodium protein, unknown function	protein coding	675	480	0.711111	-22.3176	9	4	0.61037	0.139259	0.140741	0.140741	14.9565	9	30	0.512593	0.145185	0.225185	0.0725926
PF3D7_0405600	PF3D7_0405600.1	TMEM33 domain-containing protein, putative	protein coding	948	620	0.654008	-19.4145	9	3	0.656118	0.122363	0.0959916	0.0959916	16.3134	9	16	0.563291	0.147679	0.127637	0.144515
PF3D7_0405800	PF3D7_0405800.1	conserved protein, unknown function	protein coding	309	222	0.718447	-22.565	9	2	0.614887	0.106796	0.0776699	0.0776699	16.4642	9	7	0.524272	0.168285	0.242718	0.0420712
PF3D7_0406000	PF3D7_0406000.1	conserved protein, unknown function	protein coding	1527	1104	0.722986	-16.521	9	9	0.620825	0.127701	0.108055	0.108055	15.889	9	11	0.519974	0.159136	0.203667	0.11002
PF3D7_0406100	PF3D7_0406100.1	V-type proton ATPase subunit B	protein coding	1485	1132	0.76229	-22.523	9	5	0.645118	0.103704	0.0801347	0.0801347	9.59822	9	18	0.607407	0.0956229	0.101684	0.183165
PF3D7_0406200	PF3D7_0406200.1	sexual stage-specific protein precursor	protein coding	474	182	0.383966	-20.6952	9	2	0.632911	0.0738397	0.0632911	0.0632911	8.06008	9	2	0.590717	0.092827	0.0907173	0.221519
PF3D7_0406400	PF3D7_0406400.1	cytosolic glyoxalase II	protein coding	792	628	0.792929	-18.2796	9	0	0.631313	0.138889	0.108586	0.108586	13.5386	9	14	0.54798	0.170455	0.159091	0.104798
PF3D7_0406800	PF3D7_0406800.1	ribosomal protein L25, putative	protein coding	861	422	0.490128	-27.2784	9	4	0.645761	0.0998839	0.0801394	0.0801394	11.2698	9	12	0.622532	0.118467	0.0743322	0.170732
PF3D7_0407000	PF3D7_0407000.1	conserved Plasmodium protein, unknown function	protein coding	1218	874	0.71757	-25.6642	9	1	0.617406	0.092775	0.106732	0.106732	15.8464	9	12	0.555008	0.144499	0.173235	0.117406
PF3D7_0407100	PF3D7_0407100.1	methyltransferase, putative	protein coding	1002	718	0.716567	-28.385	9	12	0.630739	0.12475	0.0758483	0.0758483	13.0921	9	8	0.552894	0.126747	0.165669	0.146707
PF3D7_0407200	PF3D7_0407200.1	peptidyl-tRNA hydrolase 2, putative	protein coding	570	316	0.554386	-26.0477	9	0	0.610526	0.122807	0.077193	0.077193	12.3032	9	17	0.522807	0.15614	0.161404	0.129825
PF3D7_0407300	PF3D7_0407300.1	transcription factor, putative	protein coding	963	518	0.537902	-20.2465	9	3	0.575286	0.143302	0.199377	0.199377	17.5209	9	11	0.498442	0.130841	0.29595	0.0633437
PF3D7_0407400	PF3D7_0407400.1	conserved Plasmodium protein, unknown function	protein coding	309	82	0.265372	-10.9145	9	11	0.543689	0.210356	0.0291262	0.0291262	15.7522	9	6	0.537217	0.18123	0.038835	0.223301
PF3D7_0407500	PF3D7_0407500.1	mitochondrial carrier protein, putative	protein coding	1143	944	0.825897	-27.5125	9	3	0.670166	0.109361	0.079615	0.079615	12.2775	9	28	0.577428	0.126859	0.130359	0.140857
PF3D7_0408000	PF3D7_0408000.1	conserved Plasmodium protein, unknown function	protein coding	516	248	0.48062	-12.21	9	7	0.624031	0.0775194	0.125969	0.125969	15.6582	9	8	0.5	0.131783	0.193798	0.158915
PF3D7_0408300	PF3D7_0408300.1	zinc finger Ran-binding domain-containing protein 2, putative	protein coding	1035	672	0.649275	-12.9209	9	2	0.560386	0.109179	0.14686	0.14686	16.5477	9	6	0.486957	0.155556	0.165217	0.186473
PF3D7_0408400	PF3D7_0408400.1	conserved protein, unknown function	protein coding	1416	1050	0.741525	-22.0744	9	3	0.624294	0.0875706	0.0480226	0.0480226	16.9157	9	12	0.511299	0.0932203	0.214689	0.172316
PF3D7_0409100	PF3D7_0409100.1	U4/U6 small nuclear ribonucleoprotein PRP31, putative	protein coding	1605	1196	0.745171	-16.3715	9	10	0.600623	0.113396	0.133333	0.133333	14.6254	9	20	0.525857	0.128972	0.2081	0.124611
PF3D7_0409200	PF3D7_0409200.1	protein SOF1, putative	protein coding	1449	1174	0.810214	-16.514	9	5	0.614217	0.113182	0.0904072	0.0904072	14.5212	9	5	0.541063	0.178744	0.138716	0.138026
PF3D7_0409500	PF3D7_0409500.1	NAD(P)-binding protein, putative	protein coding	1197	680	0.568087	-19.9195	9	4	0.656642	0.0877193	0.0718463	0.0718463	14.5667	9	40	0.57477	0.152047	0.126984	0.112782
PF3D7_0409700	PF3D7_0409700.1	peptide chain release factor 2	protein coding	585	460	0.786325	-18.9909	9	2	0.591453	0.0991453	0.169231	0.169231	15.4878	9	12	0.502564	0.225641	0.177778	0.0735043
PF3D7_0409800	PF3D7_0409800.1	zinc finger protein, putative	protein coding	1728	1148	0.664352	-14.6194	9	5	0.582176	0.136574	0.131366	0.131366	17.3655	9	5	0.539352	0.141204	0.184028	0.132523
PF3D7_0409900	PF3D7_0409900.1	actin-like protein, putative	protein coding	1251	854	0.682654	-30.1762	9	3	0.669864	0.115108	0.0583533	0.0583533	12.8374	9	10	0.580336	0.0999201	0.127098	0.184652
PF3D7_0410100	PF3D7_0410100.1	tRNA Serine	tRNA encoding	82	60	0.731707	-58.758	6	1	0.682927	0.0365854	0	0	-15.5873	4	1	0.609756	0.329268	0.0487805	0
PF3D7_0410400	PF3D7_0410400.1	exosome complex component RRP4	protein coding	1017	764	0.751229	-29.247	9	3	0.672566	0.105211	0.0894789	0.0894789	10.2122	9	20	0.584071	0.172075	0.115044	0.109145
PF3D7_0410600	PF3D7_0410600.1	conserved protein, unknown function	protein coding	981	748	0.762487	-21.8311	9	1	0.666667	0.103976	0.058104	0.058104	11.8794	9	2	0.556575	0.176351	0.16208	0.102956
PF3D7_0411100	PF3D7_0411100.1	mediator of RNA polymerase II transcription subunit 8, putative	protein coding	618	160	0.2589	-25.8917	9	2	0.66343	0.106796	0.0970874	0.0970874	14.4967	9	2	0.627832	0.135922	0.092233	0.140777
PF3D7_0411600	PF3D7_0411600.1	tRNA Glutamic acid	tRNA encoding	72	6	0.0833333	-59.3036	3	1	0.611111	0.236111	0.138889	0.138889	-18.8869	3	1	0.611111	0.25	0.125	0
PF3D7_0412100	PF3D7_0412100.1	30S ribosomal protein S12, mitochondrial, putative	protein coding	1011	776	0.767557	-24.9468	9	0	0.617211	0.131553	0.126607	0.126607	14.0146	9	21	0.544016	0.119683	0.187933	0.127596
PF3D7_0412300	PF3D7_0412300.1	phosphopantothenoylcysteine synthetase, putative	protein coding	1623	846	0.521257	-29.1652	9	6	0.664202	0.113986	0.0788663	0.0788663	16.0905	9	16	0.573013	0.147258	0.158965	0.110906
PF3D7_0413500	PF3D7_0413500.1	phosphoglucomutase-2	protein coding	888	510	0.574324	-20.0283	9	7	0.623874	0.141892	0.0990991	0.0990991	14.6789	9	7	0.572072	0.147523	0.150901	0.121622
PF3D7_0413600	PF3D7_0413600.1	26S protease regulatory subunit 6B, putative	protein coding	1179	888	0.753181	-22.9811	9	2	0.648007	0.105174	0.106022	0.106022	11.5228	9	13	0.564885	0.136556	0.156913	0.130619
PF3D7_0413700	PF3D7_0413700.1	lysine decarboxylase-like protein, putative	protein coding	1017	718	0.705998	-23.308	9	33	0.648968	0.105211	0.126844	0.126844	12.7392	9	45	0.578171	0.101278	0.120944	0.155359
PF3D7_0413800	PF3D7_0413800.1	50S ribosomal protein L10, putative	protein coding	843	518	0.614472	-29.1551	9	1	0.626335	0.116251	0.134045	0.134045	15.0204	9	28	0.531435	0.156584	0.163701	0.115065
PF3D7_0414200	PF3D7_0414200.2	calmodulin-like protein	protein coding	453	208	0.459161	-27.2938	9	5	0.640177	0.119205	0.0993377	0.0993377	13.6334	9	21	0.613687	0.0816777	0.0860927	0.172185
PF3D7_0414200	PF3D7_0414200.1	calmodulin-like protein	protein coding	453	312	0.688742	-23.4527	9	5	0.640177	0.0816777	0.0883002	0.0883002	13.9866	9	21	0.618102	0.0838852	0.0860927	0.165563
PF3D7_0414300	PF3D7_0414300.1	Rab5-interacting protein, putative	protein coding	339	148	0.436578	-28.2226	9	5	0.707965	0.126844	0.0648968	0.0648968	8.85702	9	12	0.648968	0.0884956	0.079646	0.147493
PF3D7_0414600	PF3D7_0414600.1	acylated pleckstrin-homology domain-containing protein, putative	protein coding	708	448	0.632768	-16.2087	9	1	0.581921	0.148305	0.142655	0.142655	13.2829	9	2	0.502825	0.15113	0.186441	0.15678
PF3D7_0414700	PF3D7_0414700.1	GTP-binding protein, putative	protein coding	1896	1264	0.666667	-16.5431	9	7	0.622363	0.0791139	0.116561	0.116561	16.1995	9	7	0.549578	0.111287	0.194093	0.14135
PF3D7_0414800	PF3D7_0414800.1	conserved Plasmodium protein, unknown function	protein coding	600	480	0.8	-11.0368	9	14	0.573333	0.135	0.133333	0.133333	16.1298	9	4	0.516667	0.153333	0.196667	0.126667
PF3D7_0414900	PF3D7_0414900.1	armadillo-domain containing rhoptry protein	protein coding	828	506	0.611111	-25.8881	9	1	0.657005	0.0833333	0.0881643	0.0881643	10.5733	9	6	0.57971	0.131643	0.15942	0.121981
PF3D7_0415000	PF3D7_0415000.1	arsenical pump-driving ATPase, putative	protein coding	1140	1072	0.940351	-26.5003	9	2	0.678947	0.103509	0.077193	0.077193	13.8068	9	29	0.561404	0.126316	0.145614	0.141228
PF3D7_0415100	PF3D7_0415100.1	conserved protein, unknown function	protein coding	1242	978	0.78744	-26.0233	9	9	0.663446	0.0966184	0.108696	0.108696	16.4002	9	17	0.541063	0.152174	0.166667	0.126409
PF3D7_0415400	PF3D7_0415400.1	coatomer subunit zeta, putative	protein coding	627	370	0.590112	-20.1125	9	11	0.637959	0.121212	0.0781499	0.0781499	15.5175	9	9	0.526316	0.15949	0.202552	0.0972887
PF3D7_0415500	PF3D7_0415500.1	nuclear cap-binding protein subunit 2, putative	protein coding	705	614	0.870922	-14.8074	9	7	0.604255	0.10922	0.0893617	0.0893617	14.8805	9	7	0.524823	0.0879433	0.236879	0.140426
PF3D7_0415700	PF3D7_0415700.1	conserved Plasmodium protein, unknown function	protein coding	1386	1276	0.920635	-16.3654	9	4	0.629149	0.0974026	0.0822511	0.0822511	17.776	9	19	0.529582	0.128427	0.207792	0.120491
PF3D7_0415900	PF3D7_0415900.1	60S ribosomal protein L15, putative	protein coding	618	292	0.472492	-17.3803	9	4	0.585761	0.116505	0.124595	0.124595	12.4093	9	4	0.553398	0.152104	0.142395	0.145631
PF3D7_0416000	PF3D7_0416000.1	RNA-binding protein, putative	protein coding	1740	1352	0.777011	-13.9186	9	3	0.568966	0.135632	0.178736	0.178736	16.2653	9	11	0.467816	0.145402	0.22069	0.15977
PF3D7_0416200	PF3D7_0416200.1	conserved protein, unknown function	protein coding	624	432	0.692308	-6.92952	9	5	0.471154	0.171474	0.253205	0.253205	19.641	9	5	0.416667	0.104167	0.338141	0.133013
PF3D7_0416500	PF3D7_0416500.1	repressor of RNA polymerase III transcription MAF1	protein coding	1170	914	0.781197	-15.2523	9	3	0.601709	0.106838	0.0948718	0.0948718	18.1067	9	1	0.516239	0.176923	0.222222	0.0837607
PF3D7_0416600	PF3D7_0416600.1	prohibitin-like protein PHBL, putative	protein coding	864	630	0.729167	-16.6704	9	10	0.627315	0.0914352	0.114583	0.114583	16.8134	9	11	0.534722	0.136574	0.221065	0.0949074
PF3D7_0416700	PF3D7_0416700.1	CDGSH iron-sulfur domain-containing protein, putative	protein coding	270	178	0.659259	-21.2156	9	5	0.614815	0.185185	0.103704	0.103704	11.303	9	6	0.562963	0.107407	0.144444	0.162963
PF3D7_0416800	PF3D7_0416800.1	small GTP-binding protein sar1	protein coding	579	410	0.708117	-23.7075	9	1	0.659758	0.103627	0.0949914	0.0949914	9.60851	9	28	0.601036	0.0984456	0.132988	0.119171
PF3D7_0417200	PF3D7_0417200.1	bifunctional dihydrofolate reductase-thymidylate synthase	protein coding	1827	1230	0.673235	-22.0233	9	4	0.654625	0.110016	0.0990695	0.0990695	14.0906	9	22	0.605364	0.0957854	0.152709	0.1341
PF3D7_0417500	PF3D7_0417500.1	memo-like protein	protein coding	891	570	0.639731	-24.2443	9	6	0.650954	0.123457	0.104377	0.104377	10.6267	9	32	0.572391	0.13468	0.125701	0.131313
PF3D7_0418200	PF3D7_0418200.1	eukaryotic translation initiation factor 3 subunit M, putative	protein coding	1290	806	0.624806	-19.0812	9	4	0.651163	0.108527	0.0922481	0.0922481	15.8722	9	28	0.6	0.109302	0.103876	0.165116
PF3D7_0418400	PF3D7_0418400.1	conserved Plasmodium protein, unknown function	protein coding	330	154	0.466667	-25.7212	9	4	0.642424	0.181818	0.0666667	0.0666667	9.82424	9	4	0.551515	0.230303	0.154545	0.0515152
PF3D7_0418500	PF3D7_0418500.1	trafficking protein particle complex subunit 3, putative	protein coding	564	436	0.77305	-23.0217	9	3	0.641844	0.12234	0.0815603	0.0815603	12.067	9	14	0.620567	0.070922	0.0744681	0.20922
PF3D7_0418700	PF3D7_0418700.1	RNA-binding protein NOB1, putative	protein coding	1710	1306	0.763743	-9.51076	9	1	0.60117	0.110526	0.139181	0.139181	16.3723	9	30	0.533333	0.127485	0.165497	0.15614
PF3D7_0418900	PF3D7_0418900.1	conserved protein, unknown function	protein coding	1191	826	0.693535	-32.469	9	0	0.671704	0.104114	0.0806045	0.0806045	13.2824	9	10	0.581024	0.101595	0.0873216	0.221662
PF3D7_0419200	PF3D7_0419200.1	protein transport protein GOT1, putative	protein coding	411	278	0.676399	-29.059	9	2	0.725061	0.0705596	0.0437956	0.0437956	13.3741	9	18	0.593674	0.136253	0.104623	0.121655
PF3D7_0419300	PF3D7_0419300.1	conserved Plasmodium protein, unknown function	protein coding	1041	684	0.657061	-19.0357	9	6	0.639769	0.0864553	0.110471	0.110471	14.8068	9	6	0.57829	0.12488	0.157541	0.133525
PF3D7_0419500	PF3D7_0419500.1	conserved Plasmodium membrane protein, unknown function	protein coding	1611	1160	0.72005	-22.8673	9	5	0.655493	0.0986965	0.0837989	0.0837989	16.3692	9	16	0.58473	0.126629	0.177529	0.101179
PF3D7_0419600	PF3D7_0419600.1	ran-specific GTPase-activating protein 1, putative	protein coding	843	658	0.780546	-2.99856	9	1	0.481613	0.109134	0.196916	0.196916	19.3621	9	30	0.400949	0.144721	0.293001	0.125741
PF3D7_0419700	PF3D7_0419700.1	apical merozoite protein	protein coding	978	608	0.621677	-17.6072	9	7	0.625767	0.109407	0.105317	0.105317	17.9858	9	3	0.537832	0.148262	0.160532	0.150307
PF3D7_0419800	PF3D7_0419800.1	60S ribosomal protein L7ae/L30e, putative	protein coding	711	418	0.587904	-10.2563	9	8	0.568214	0.154712	0.106892	0.106892	17.5777	9	8	0.49789	0.2391	0.135021	0.116737
PF3D7_0420100	PF3D7_0420100.1	serine/threonine protein kinase RIO2	protein coding	1746	1246	0.713631	-18.5689	9	1	0.616266	0.120275	0.104811	0.104811	14.9477	9	71	0.540664	0.13173	0.189003	0.0979381
PF3D7_0420400	PF3D7_0420400.1	ribosome-recycling factor	protein coding	801	474	0.59176	-22.2434	9	2	0.629213	0.128589	0.082397	0.082397	14.6106	9	5	0.561798	0.11985	0.146067	0.166042
PF3D7_0420500	PF3D7_0420500.1	conserved Plasmodium protein, unknown function	protein coding	597	342	0.572864	-21.2154	9	0	0.663317	0.107203	0.0971524	0.0971524	15.1497	9	1	0.589615	0.140704	0.132328	0.135678
PF3D7_0420600	PF3D7_0420600.1	conserved Plasmodium protein, unknown function	protein coding	1782	1132	0.635241	-14.1858	9	12	0.608305	0.106061	0.0982043	0.0982043	17.565	9	16	0.545455	0.144781	0.13468	0.166105
PF3D7_0422000	PF3D7_0422000.1	steroid dehydrogenase, putative	protein coding	966	412	0.426501	-34.5071	9	5	0.693582	0.0517598	0.0372671	0.0372671	10.907	9	3	0.6294	0.0745342	0.0724638	0.220497
PF3D7_0422100	PF3D7_0422100.1	transmembrane emp24 domain-containing protein, putative	protein coding	1158	866	0.747841	-17.6677	9	2	0.645941	0.066494	0.0673575	0.0673575	16.6069	9	20	0.525043	0.129534	0.181347	0.146805
PF3D7_0422300	PF3D7_0422300.1	alpha tubulin 2	protein coding	1353	1014	0.749446	-38.3378	9	1	0.678492	0.101996	0.0576497	0.0576497	6.37022	9	9	0.61493	0.129342	0.0702143	0.178862
PF3D7_0422400	PF3D7_0422400.1	40S ribosomal protein S19	protein coding	513	396	0.77193	-16.1869	9	2	0.608187	0.138402	0.103314	0.103314	13.93	9	14	0.522417	0.11501	0.126706	0.208577
PF3D7_0422600	PF3D7_0422600.1	conserved Plasmodium protein, unknown function	protein coding	423	268	0.63357	-30.1399	9	1	0.680851	0.0898345	0.0827423	0.0827423	13.5953	9	17	0.595745	0.160757	0.108747	0.0945626
PF3D7_0422700	PF3D7_0422700.1	eukaryotic initiation factor 4A-III, putative	protein coding	1173	962	0.820119	-24.0168	9	13	0.668372	0.0971867	0.057971	0.057971	12.0957	9	19	0.588235	0.1185	0.113384	0.163683
PF3D7_0422800	PF3D7_0422800.1	serpentine receptor, putative	protein coding	1413	658	0.465676	-31.3807	9	8	0.702052	0.0898797	0.0686483	0.0686483	12.2145	9	14	0.635527	0.102619	0.125973	0.125973
PF3D7_0423000	PF3D7_0423000.1	conserved Plasmodium protein, unknown function	protein coding	783	498	0.636015	-18.0434	9	2	0.564496	0.16986	0.166028	0.166028	17.4483	9	15	0.49553	0.146871	0.200511	0.137931
PF3D7_0423100	PF3D7_0423100.1	AP-4 complex subunit sigma, putative	protein coding	441	194	0.439909	-23.4651	9	2	0.662132	0.0907029	0.0612245	0.0612245	11.8637	9	10	0.594104	0.142857	0.104308	0.136054
PF3D7_0423200	PF3D7_0423200.1	BSD-domain protein, putative	protein coding	411	242	0.588808	-18.4993	9	13	0.593674	0.0778589	0.0291971	0.0291971	16.9264	9	21	0.530414	0.128954	0.175182	0.114355
PF3D7_0423300	PF3D7_0423300.1	conserved Plasmodium protein, unknown function	protein coding	1431	816	0.570231	-7.17668	9	7	0.507338	0.148148	0.222921	0.222921	19.7066	9	17	0.419287	0.159329	0.303284	0.106219
PF3D7_0423400	PF3D7_0423400.1	apical asparagine-rich protein AARP	protein coding	654	446	0.681957	-9.38673	9	5	0.58104	0.126911	0.107034	0.107034	16.3778	9	3	0.406728	0.163609	0.342508	0.0825688
PF3D7_0423500	PF3D7_0423500.1	glideosome associated protein with multiple membrane spans 2	protein coding	1119	800	0.714924	-29.7184	9	5	0.666667	0.0991957	0.0786416	0.0786416	9.90628	9	6	0.598749	0.103664	0.107239	0.184987
PF3D7_0423700	PF3D7_0423700.1	early transcribed membrane protein 4	protein coding	411	144	0.350365	-20.2998	9	1	0.603406	0.0608273	0.109489	0.109489	11.2817	9	3	0.559611	0.136253	0.126521	0.170316
PF3D7_0423800	PF3D7_0423800.1	cysteine-rich protective antigen	protein coding	1089	642	0.589532	-16.7401	9	2	0.683196	0.114784	0.056933	0.056933	9.86229	9	6	0.62259	0.105601	0.0955005	0.170799
PF3D7_0423900	PF3D7_0423900.1	probable protein, unknown function	protein coding	423	242	0.572104	-18.5087	9	0	0.647754	0.13948	0.0780142	0.0780142	12.697	9	12	0.534279	0.137116	0.153664	0.146572
PF3D7_0424000	PF3D7_0424000.1	Plasmodium exported protein (PHISTc), unknown function	protein coding	1044	722	0.691571	-22.4642	9	2	0.653257	0.085249	0.114943	0.114943	13.9917	9	9	0.572797	0.116858	0.185824	0.1159
PF3D7_0424100	PF3D7_0424100.1	reticulocyte binding protein homologue 5	protein coding	1581	998	0.631246	-16.2456	9	2	0.640101	0.110057	0.110057	0.110057	16.8537	9	36	0.565465	0.142315	0.110689	0.15876
PF3D7_0424500	PF3D7_0424500.1	serine/threonine protein kinase, FIKK family	protein coding	1869	1524	0.815409	-16.2212	9	3	0.614232	0.094168	0.0973783	0.0973783	14.9613	9	10	0.565008	0.107544	0.126806	0.195292
PF3D7_0424600	PF3D7_0424600.1	Plasmodium exported protein (PHISTb), unknown function	protein coding	930	648	0.696774	-26.8022	9	10	0.666667	0.107527	0.0817204	0.0817204	11.1871	9	9	0.591398	0.111828	0.144086	0.143011
PF3D7_0500900	PF3D7_0500900.1	serine/threonine protein kinase, FIKK family	protein coding	1803	1334	0.739878	-30.2466	9	10	0.671104	0.0843039	0.0637826	0.0637826	11.9664	9	14	0.60122	0.134221	0.122019	0.134775
PF3D7_0501000	PF3D7_0501000.1	Plasmodium exported protein, unknown function	protein coding	783	542	0.692209	-14.5951	9	1	0.60281	0.118774	0.0996169	0.0996169	14.8557	9	10	0.54917	0.103448	0.167305	0.167305
PF3D7_0501100	PF3D7_0501100.2	heat shock protein 40, type II	protein coding	1173	900	0.767263	-23.1557	9	3	0.654731	0.087809	0.0826939	0.0826939	11.8229	9	18	0.58653	0.14919	0.144075	0.104859
PF3D7_0501100	PF3D7_0501100.1	heat shock protein 40, type II	protein coding	1173	968	0.825234	-23.1014	9	6	0.675192	0.0980392	0.054561	0.054561	11.911	9	18	0.598465	0.153453	0.155158	0.108269
PF3D7_0501200	PF3D7_0501200.1	parasite-infected erythrocyte surface protein	protein coding	1227	766	0.624287	-15.3696	9	1	0.598207	0.118174	0.110839	0.110839	14.4266	9	6	0.518337	0.132029	0.194784	0.149959
PF3D7_0501300	PF3D7_0501300.1	skeleton-binding protein 1	protein coding	1014	680	0.670611	-15.7571	9	9	0.552268	0.0996055	0.136095	0.136095	11.3336	9	2	0.497041	0.107495	0.203156	0.190335
PF3D7_0501500	PF3D7_0501500.1	rhoptry-associated protein 3	protein coding	1203	958	0.796342	-27.5367	9	2	0.704904	0.0764755	0.0798005	0.0798005	11.5157	9	2	0.621779	0.118038	0.0997506	0.15877
PF3D7_0501600	PF3D7_0501600.1	rhoptry-associated protein 2	protein coding	1197	960	0.802005	-26.6446	9	0	0.685046	0.122807	0.0743525	0.0743525	11.7764	9	2	0.629908	0.119465	0.106099	0.142857
PF3D7_0501900	PF3D7_0501900.1	conserved protein, unknown function	protein coding	1146	426	0.371728	-24.2001	9	4	0.670157	0.108202	0.0933682	0.0933682	15.6341	9	6	0.621291	0.095986	0.156195	0.121291
PF3D7_0502100	PF3D7_0502100.1	HCNGP-like protein	protein coding	705	378	0.53617	-24.1124	9	3	0.643972	0.107801	0.102128	0.102128	13.7741	9	3	0.578723	0.0992908	0.168794	0.148936
PF3D7_0502200	PF3D7_0502200.1	protein Mpv17, putative	protein coding	1332	908	0.681682	-19.749	9	8	0.654655	0.122372	0.0690691	0.0690691	17.5108	9	21	0.53003	0.111862	0.209459	0.132883
PF3D7_0502400	PF3D7_0502400.1	merozoite surface protein 8	protein coding	1794	1510	0.841695	-20.2258	9	3	0.637681	0.0947603	0.0813824	0.0813824	16.1454	9	11	0.51728	0.100334	0.241918	0.134337
PF3D7_0502700	PF3D7_0502700.1	conserved protein, unknown function	protein coding	1188	622	0.523569	-35.2223	9	3	0.680135	0.0976431	0.114478	0.114478	13.01	9	5	0.597643	0.102694	0.149832	0.145623
PF3D7_0502900	PF3D7_0502900.1	Tim10/DDP family zinc finger protein, putative	protein coding	249	116	0.465863	-18.5653	9	3	0.634538	0.0522088	0.0682731	0.0682731	9.86839	9	25	0.53012	0.144578	0.0883534	0.136546
PF3D7_0503000	PF3D7_0503000.1	50S ribosomal protein L28, apicoplast, putative	protein coding	789	464	0.588086	-16.8707	9	22	0.542459	0.157161	0.160963	0.160963	14.815	9	22	0.537389	0.164766	0.196451	0.0735108
PF3D7_0503100	PF3D7_0503100.1	4-diphosphocytidyl-2-C-methyl-D-erythritol kinase, putative	protein coding	1614	1204	0.745973	-25.1275	9	5	0.675341	0.0848823	0.0532838	0.0532838	14.7734	9	14	0.586121	0.130112	0.11834	0.156753
PF3D7_0503300	PF3D7_0503300.1	serine/arginine-rich splicing factor 12	protein coding	927	642	0.692557	-11.0998	9	2	0.545847	0.105717	0.118662	0.118662	16.8182	9	19	0.440129	0.134844	0.231931	0.1726
PF3D7_0503400	PF3D7_0503400.1	actin-depolymerizing factor 1	protein coding	369	276	0.747967	-17.9468	9	12	0.639566	0.0596206	0.0596206	0.0596206	11.5925	9	26	0.536585	0.121951	0.0921409	0.178862
PF3D7_0503800	PF3D7_0503800.1	60S ribosomal protein L31	protein coding	363	246	0.677686	-11.2104	9	6	0.561983	0.15427	0.151515	0.151515	14.2717	9	9	0.495868	0.140496	0.198347	0.140496
PF3D7_0504100	PF3D7_0504100.1	AN1-type zinc finger protein, putative	protein coding	444	354	0.797297	-26.069	9	2	0.698198	0.112613	0.105856	0.105856	8.86347	9	6	0.662162	0.114865	0.0720721	0.137387
PF3D7_0504200	PF3D7_0504200.1	ATP-dependent RNA helicase DDX27, putative	protein coding	1509	1116	0.739563	-17.9911	9	10	0.614977	0.0934394	0.0861498	0.0861498	15.3422	9	10	0.528827	0.115971	0.210073	0.138502
PF3D7_0504600	PF3D7_0504600.1	2-oxoisovalerate dehydrogenase subunit beta, mitochondrial, putative	protein coding	1146	668	0.582897	-24.9243	9	5	0.659686	0.108202	0.0846422	0.0846422	8.96747	9	3	0.635253	0.102967	0.101222	0.157941
PF3D7_0504900	PF3D7_0504900.1	conserved protein, unknown function	protein coding	519	398	0.766859	-26.2175	9	5	0.655106	0.131021	0.0924855	0.0924855	7.94437	9	13	0.628131	0.117534	0.0712909	0.157996
PF3D7_0505200	PF3D7_0505200.1	actin-like protein, putative	protein coding	1698	1236	0.727915	-23.8265	9	12	0.665489	0.0918728	0.0824499	0.0824499	14.1004	9	1	0.608952	0.104829	0.090106	0.195524
PF3D7_0505300	PF3D7_0505300.1	UDP-N-acetylglucosamine transporter, putative	protein coding	1836	1630	0.8878	-24.3224	9	7	0.668845	0.0925926	0.0718954	0.0718954	17.6111	9	35	0.571895	0.104575	0.182462	0.122004
PF3D7_0505600	PF3D7_0505600.1	conserved protein, unknown function	protein coding	1002	700	0.698603	-13.1654	9	2	0.592814	0.105788	0.102794	0.102794	18.0521	9	40	0.483034	0.169661	0.181637	0.125749
PF3D7_0505800	PF3D7_0505800.1	small ubiquitin-related modifier	protein coding	303	238	0.785479	-20.4277	9	2	0.633663	0.112211	0.0957096	0.0957096	10.2984	9	5	0.580858	0.135314	0.105611	0.161716
PF3D7_0505900	PF3D7_0505900.1	mediator of RNA polymerase II transcription subunit 11, putative	protein coding	381	316	0.829396	-16.3473	9	2	0.598425	0.0734908	0.107612	0.107612	11.8417	9	18	0.519685	0.139108	0.0708661	0.223097
PF3D7_0506000	PF3D7_0506000.1	conserved Plasmodium protein, unknown function	protein coding	741	366	0.493927	-26.15	9	2	0.650472	0.129555	0.0985155	0.0985155	16.1577	9	2	0.547908	0.112011	0.180837	0.156545
PF3D7_0506100	PF3D7_0506100.1	60S ribosomal subunit protein L24, putative	protein coding	615	492	0.8	-12.8367	9	2	0.585366	0.138211	0.0878049	0.0878049	17.1796	9	10	0.478049	0.144715	0.276423	0.0845528
PF3D7_0506300	PF3D7_0506300.1	conserved protein, unknown function	protein coding	1224	974	0.795752	-20.2876	9	3	0.643791	0.104575	0.0784314	0.0784314	15.5784	9	12	0.555556	0.0906863	0.176471	0.167484
PF3D7_0507000	PF3D7_0507000.1	conserved protein, unknown function	protein coding	318	186	0.584906	-20.9813	9	2	0.672956	0.081761	0.0471698	0.0471698	18.2326	9	44	0.540881	0.0974843	0.0283019	0.194969
PF3D7_0507100	PF3D7_0507100.1	60S ribosomal protein L4	protein coding	1236	958	0.775081	-17.1909	9	8	0.600324	0.135922	0.128641	0.128641	10.6974	9	8	0.556634	0.114887	0.125405	0.196602
PF3D7_0507400	PF3D7_0507400.1	conserved Plasmodium protein, unknown function	protein coding	462	230	0.497835	-15.2242	9	0	0.683983	0.0909091	0.0627706	0.0627706	10.7066	9	6	0.614719	0.0627706	0.106061	0.203463
PF3D7_0507700	PF3D7_0507700.1	nuclear protein localization protein 4, putative	protein coding	1596	1076	0.674185	-17.0218	9	13	0.639098	0.0820802	0.0814536	0.0814536	15.4281	9	23	0.555138	0.12782	0.146617	0.156015
PF3D7_0507900	PF3D7_0507900.1	conserved Plasmodium protein, unknown function	protein coding	354	132	0.372881	-27.8811	9	13	0.644068	0.0734463	0.039548	0.039548	12.3166	9	14	0.581921	0.0932203	0.0960452	0.189266
PF3D7_0508000	PF3D7_0508000.1	6-cysteine protein	protein coding	1050	804	0.765714	-25.091	9	3	0.697143	0.0942857	0.0590476	0.0590476	12.1947	9	19	0.6	0.112381	0.0952381	0.174286
PF3D7_0508200	PF3D7_0508200.1	longevity-assurance (LAG1) protein, putative	protein coding	1068	752	0.70412	-31.1372	9	2	0.702247	0.0580524	0.0571161	0.0571161	11.3909	9	35	0.59176	0.123596	0.106742	0.145131
PF3D7_0508300	PF3D7_0508300.1	triose phosphate transporter	protein coding	1029	810	0.787172	-27.8524	9	2	0.707483	0.0728863	0.0631681	0.0631681	10.8162	9	2	0.649174	0.124393	0.090379	0.134111
PF3D7_0508400	PF3D7_0508400.1	conserved protein, unknown function	protein coding	1101	922	0.837421	-16.9899	9	2	0.577657	0.106267	0.106267	0.106267	17.0972	9	20	0.485014	0.144414	0.200727	0.15168
PF3D7_0508600	PF3D7_0508600.1	conserved protein, unknown function	protein coding	789	394	0.499366	-13.0304	9	5	0.550063	0.185044	0.152091	0.152091	13.2941	9	10	0.481622	0.130545	0.233207	0.141952
PF3D7_0508800	PF3D7_0508800.1	single-stranded DNA-binding protein	protein coding	855	638	0.746199	-18.4488	9	12	0.631579	0.109942	0.115789	0.115789	16.1009	9	17	0.559064	0.130994	0.0935673	0.196491
PF3D7_0509000	PF3D7_0509000.1	alpha-soluble NSF attachment protein, putative	protein coding	897	792	0.882943	-20.7186	9	3	0.653289	0.112598	0.102564	0.102564	12.5478	9	3	0.575251	0.090301	0.112598	0.218506
PF3D7_0509300	PF3D7_0509300.1	conserved Plasmodium protein, unknown function	protein coding	348	216	0.62069	-7.34753	9	18	0.482759	0.12931	0.149425	0.149425	17.8249	9	39	0.356322	0.158046	0.275862	0.0977011
PF3D7_0509500	PF3D7_0509500.1	ERCC4 domain-containing protein, putative	protein coding	1335	966	0.723596	-24.8331	9	2	0.654682	0.0951311	0.0734082	0.0734082	15.3767	9	5	0.575281	0.161049	0.119101	0.140824
PF3D7_0509900	PF3D7_0509900.1	conserved protein, unknown function	protein coding	945	694	0.734392	-22.4005	9	3	0.626455	0.115344	0.0740741	0.0740741	16.3191	9	3	0.556614	0.136508	0.11746	0.186243
PF3D7_0510900	PF3D7_0510900.1	small nucleolar RNA snoR04	snoRNA encoding	158	22	0.139241	-27.9699	8	4	0.594937	0.0822785	0.0632911	0.0632911	10.8276	9	2	0.607595	0.0886076	0.0506329	0.240506
PF3D7_0511000	PF3D7_0511000.1	translationally-controlled tumor protein homolog	protein coding	516	430	0.833333	-21.493	9	3	0.655039	0.108527	0.0910853	0.0910853	14.4179	9	4	0.608527	0.0891473	0.0988372	0.195736
PF3D7_0511600	PF3D7_0511600.1	apical rhoptry neck protein	protein coding	627	360	0.574163	-11.9466	9	9	0.606061	0.132376	0.0988836	0.0988836	17.4952	9	9	0.523126	0.108453	0.22488	0.129187
PF3D7_0511700	PF3D7_0511700.1	EKC/KEOPS complex subunit CGI121	protein coding	540	476	0.881481	-26.5043	9	2	0.696296	0.107407	0.0407407	0.0407407	14.5698	9	18	0.585185	0.140741	0.142593	0.0981481
PF3D7_0511800	PF3D7_0511800.1	inositol-3-phosphate synthase	protein coding	1815	1246	0.686501	-22.2317	9	3	0.663361	0.106887	0.0870523	0.0870523	13.0851	9	3	0.603857	0.116804	0.132231	0.145455
PF3D7_0512000	PF3D7_0512000.1	prefoldin subunit 6, putative	protein coding	360	192	0.533333	-15.0081	9	3	0.566667	0.183333	0.130556	0.130556	15.9642	9	29	0.505556	0.0916667	0.155556	0.166667
PF3D7_0512100	PF3D7_0512100.1	conserved protein, unknown function	protein coding	387	38	0.0981912	-27.807	9	8	0.614987	0.149871	0.124031	0.124031	14.0276	9	9	0.573643	0.142119	0.175711	0.0852713
PF3D7_0512300	PF3D7_0512300.1	CDK-activating kinase assembly factor MAT1	protein coding	783	646	0.825032	-21.2746	9	2	0.623244	0.117497	0.0945083	0.0945083	16.2095	9	14	0.561941	0.106003	0.145594	0.168582
PF3D7_0512600	PF3D7_0512600.1	ras-related protein Rab-1B	protein coding	603	476	0.789386	-15.9512	9	1	0.620232	0.121061	0.0845771	0.0845771	13.8829	9	2	0.583748	0.165837	0.117745	0.129353
PF3D7_0512700	PF3D7_0512700.1	orotate phosphoribosyltransferase	protein coding	846	598	0.706856	-25.0287	9	2	0.676123	0.072104	0.0886525	0.0886525	12.229	9	13	0.588652	0.143026	0.120567	0.132388
PF3D7_0512900	PF3D7_0512900.1	AKAP-like protein	protein coding	798	476	0.596491	-20.5519	9	2	0.654135	0.105263	0.0651629	0.0651629	17.2802	9	14	0.556391	0.151629	0.137845	0.136591
PF3D7_0513000	PF3D7_0513000.1	conserved protein, unknown function	protein coding	810	376	0.464198	-25.3783	9	11	0.65679	0.119753	0.0679012	0.0679012	13.3995	9	11	0.604938	0.132099	0.112346	0.137037
PF3D7_0513100	PF3D7_0513100.1	conserved protein, unknown function	protein coding	756	584	0.772487	-15.846	9	3	0.626984	0.115079	0.12963	0.12963	13.2678	9	8	0.534392	0.199735	0.153439	0.101852
PF3D7_0513300	PF3D7_0513300.1	purine nucleoside phosphorylase	protein coding	738	654	0.886179	-22.6025	9	4	0.644986	0.104336	0.097561	0.097561	7.85821	9	18	0.588076	0.153117	0.0907859	0.143631
PF3D7_0513400	PF3D7_0513400.1	GTP-binding protein, putative	protein coding	861	590	0.68525	-28.9393	9	3	0.68525	0.0847851	0.0847851	0.0847851	14.3708	9	24	0.566783	0.132404	0.119628	0.15331
PF3D7_0513500	PF3D7_0513500.1	mitochondrial import inner membrane translocase subunit TIM16, putative	protein coding	375	258	0.688	-19.7476	9	2	0.597333	0.152	0.0906667	0.0906667	16.1991	9	28	0.48	0.197333	0.0746667	0.173333
PF3D7_0513800	PF3D7_0513800.1	ras-related protein Rab-1A	protein coding	624	434	0.695513	-14.7661	9	2	0.634615	0.0560897	0.100962	0.100962	15.1859	9	13	0.548077	0.107372	0.177885	0.145833
PF3D7_0513900	PF3D7_0513900.1	conserved protein, unknown function	protein coding	747	568	0.760375	-28.2331	9	8	0.661312	0.133869	0.0990629	0.0990629	14.4711	9	9	0.554217	0.145917	0.186078	0.10174
PF3D7_0514000	PF3D7_0514000.1	tubulin--tyrosine ligase, putative	protein coding	1263	1038	0.821853	-26.0937	9	3	0.653998	0.117973	0.091053	0.091053	12.8849	9	12	0.596991	0.136184	0.105305	0.152019
PF3D7_0514600	PF3D7_0514600.1	ribose-5-phosphate isomerase, putative	protein coding	711	450	0.632911	-22.2535	9	6	0.655415	0.0787623	0.0632911	0.0632911	9.72963	9	22	0.571027	0.092827	0.11955	0.185654
PF3D7_0514900	PF3D7_0514900.1	conserved Plasmodium protein, unknown function	protein coding	1317	1106	0.839787	-18.4079	9	2	0.634776	0.118451	0.080486	0.080486	15.791	9	13	0.523918	0.139711	0.21716	0.109339
PF3D7_0515100	PF3D7_0515100.1	rhomboid protease ROM9	protein coding	1467	1160	0.790729	-28.6351	9	3	0.66803	0.111793	0.0913429	0.0913429	13.8121	9	11	0.583504	0.108384	0.207907	0.0927062
PF3D7_0515700	PF3D7_0515700.1	glideosome-associated protein 40, putative	protein coding	1371	1206	0.87965	-27.1627	9	2	0.665208	0.0991977	0.0671043	0.0671043	8.22755	9	7	0.576222	0.112327	0.137856	0.16849
PF3D7_0515800	PF3D7_0515800.1	BolA-like protein, putative	protein coding	255	216	0.847059	-18.5716	9	10	0.603922	0.101961	0.0431373	0.0431373	11.3892	9	27	0.501961	0.105882	0.129412	0.156863
PF3D7_0515900	PF3D7_0515900.1	NLI interacting factor-like phosphatase, putative	protein coding	987	812	0.822695	-19.9385	9	1	0.652482	0.08308	0.115502	0.115502	14.5093	9	21	0.522796	0.152989	0.183384	0.119554
PF3D7_0516200	PF3D7_0516200.1	40S ribosomal protein S11	protein coding	456	220	0.482456	-13.225	9	17	0.614035	0.0789474	0.0701754	0.0701754	9.23118	9	17	0.574561	0.0986842	0.0394737	0.25
PF3D7_0516400	PF3D7_0516400.1	phosducin-like protein 1, putative	protein coding	1008	714	0.708333	-17.6039	9	4	0.615079	0.0972222	0.119048	0.119048	15.3028	9	26	0.507937	0.170635	0.136905	0.15873
PF3D7_0516900	PF3D7_0516900.1	60S ribosomal protein L2	protein coding	783	700	0.893997	-22.5389	9	0	0.623244	0.136654	0.111111	0.111111	7.69095	9	14	0.569604	0.153257	0.114943	0.144317
PF3D7_0517000	PF3D7_0517000.1	60S ribosomal protein L12, putative	protein coding	498	328	0.658635	-17.0912	9	5	0.60241	0.106426	0.0963855	0.0963855	10.8405	9	7	0.522088	0.14257	0.166667	0.154618
PF3D7_0517100	PF3D7_0517100.1	conserved protein, unknown function	protein coding	1431	1016	0.709993	-23.6127	9	1	0.648498	0.112509	0.105521	0.105521	15.94	9	20	0.605171	0.0859539	0.146751	0.148148
PF3D7_0517200	PF3D7_0517200.1	conserved Plasmodium protein, unknown function	protein coding	1899	1308	0.688784	-12.0233	9	2	0.577146	0.0832017	0.0937335	0.0937335	16.6497	9	16	0.465508	0.139547	0.210637	0.175882
PF3D7_0517300	PF3D7_0517300.1	serine/arginine-rich splicing factor 1	protein coding	897	720	0.802676	-18.3552	9	3	0.588629	0.144928	0.110368	0.110368	11.2992	9	15	0.526198	0.141583	0.176143	0.139353
PF3D7_0517900	PF3D7_0517900.1	zinc finger protein, putative	protein coding	1683	1422	0.84492	-20.9121	9	10	0.644088	0.133096	0.107546	0.107546	12.1064	9	13	0.564468	0.122995	0.177065	0.127748
PF3D7_0518000	PF3D7_0518000.1	NOSIP domain-containing protein, putative	protein coding	813	736	0.905289	-22.8695	9	2	0.602706	0.103321	0.107011	0.107011	12.7025	9	4	0.506765	0.209102	0.120541	0.158672
PF3D7_0518200	PF3D7_0518200.1	SWIB/MDM2 domain-containing protein	protein coding	396	246	0.621212	-16.0626	9	2	0.60101	0.103535	0.131313	0.131313	15.4273	9	3	0.535354	0.212121	0.0934343	0.151515
PF3D7_0518300	PF3D7_0518300.1	proteasome subunit beta type-1, putative	protein coding	723	578	0.799447	-27.7292	9	2	0.672199	0.0691563	0.105118	0.105118	10.86	9	8	0.57538	0.123098	0.139696	0.150761
PF3D7_0519000	PF3D7_0519000.1	histone RNA hairpin-binding protein, putative	protein coding	882	640	0.725624	-22.3721	9	15	0.598639	0.104308	0.0986395	0.0986395	18.3536	9	15	0.496599	0.0952381	0.253968	0.137188
PF3D7_0519100	PF3D7_0519100.1	50S ribosomal protein L14, mitochondrial, putative	protein coding	375	242	0.645333	-16.9743	9	1	0.602667	0.072	0.12	0.12	14.3591	9	10	0.512	0.149333	0.208	0.104
PF3D7_0519200	PF3D7_0519200.1	V-type proton ATPase 16 kDa proteolipid subunit	protein coding	498	324	0.650602	-28.5973	9	2	0.698795	0.120482	0.0582329	0.0582329	4.4951	9	2	0.634538	0.110442	0.0582329	0.192771
PF3D7_0519400	PF3D7_0519400.1	40S ribosomal protein S24	protein coding	402	332	0.825871	-14.3875	9	2	0.577114	0.129353	0.11194	0.11194	14.4434	9	13	0.472637	0.199005	0.0995025	0.196517
PF3D7_0519700	PF3D7_0519700.1	FoP domain-containing protein, putative	protein coding	579	450	0.777202	-14.3984	9	6	0.587219	0.134715	0.0569948	0.0569948	16.4652	9	3	0.528497	0.160622	0.158895	0.146805
PF3D7_0519900	PF3D7_0519900.1	conserved protein, unknown function	protein coding	1578	1176	0.745247	-19.9733	9	2	0.622307	0.115336	0.11597	0.11597	16.2941	9	10	0.548796	0.141952	0.168568	0.134347
PF3D7_0520000	PF3D7_0520000.1	40S ribosomal protein S9, putative	protein coding	570	274	0.480702	-15.1179	9	20	0.592982	0.117544	0.0929825	0.0929825	12.9874	9	20	0.540351	0.14386	0.0824561	0.198246
PF3D7_0520300	PF3D7_0520300.1	U6 snRNA-associated Sm-like protein LSm2, putative	protein coding	312	146	0.467949	-21.247	9	9	0.641026	0.102564	0.0576923	0.0576923	12.5351	9	9	0.641026	0.0801282	0.0705128	0.179487
PF3D7_0520400	PF3D7_0520400.1	single-stranded DNA-binding protein, putative	protein coding	906	574	0.633554	-15.435	9	14	0.620309	0.152318	0.102649	0.102649	16.7615	9	17	0.551876	0.113687	0.165563	0.15011
PF3D7_0520500	PF3D7_0520500.1	phosphomethylpyrimidine kinase, putative	protein coding	933	754	0.808146	-23.4968	9	2	0.655949	0.121115	0.091104	0.091104	12.4196	9	1	0.583065	0.139335	0.176849	0.0996785
PF3D7_0520600	PF3D7_0520600.1	bis(5'-nucleosyl)-tetraphosphatase [asymmetrical]	protein coding	459	406	0.884532	-15.8978	9	10	0.618736	0.0566449	0.0653595	0.0653595	12.7733	9	19	0.570806	0.172113	0.037037	0.178649
PF3D7_0520900	PF3D7_0520900.1	adenosylhomocysteinase	protein coding	1440	1018	0.706944	-21.562	9	3	0.643056	0.107639	0.0819444	0.0819444	10.5005	9	13	0.565278	0.139583	0.14375	0.142361
PF3D7_0521000	PF3D7_0521000.1	conserved Plasmodium protein, unknown function	protein coding	1557	942	0.60501	-8.64638	9	11	0.533076	0.156069	0.128452	0.128452	17.5707	9	11	0.450867	0.140655	0.298651	0.102762
PF3D7_0521400	PF3D7_0521400.1	conserved protein, unknown function	protein coding	1689	1130	0.669035	-19.7916	9	5	0.637063	0.0935465	0.0947306	0.0947306	16.4192	9	10	0.545885	0.110716	0.185909	0.151569
PF3D7_0521500	PF3D7_0521500.1	ribosomal large subunit pseudouridylate synthase, putative	protein coding	1464	1070	0.730874	-22.412	9	2	0.646175	0.111339	0.0874317	0.0874317	16.0716	9	4	0.534153	0.129098	0.187842	0.146175
PF3D7_0522000	PF3D7_0522000.1	conserved Plasmodium protein, unknown function	protein coding	324	154	0.475309	-10.0155	9	2	0.5	0.123457	0.277778	0.277778	13.6573	9	17	0.407407	0.243827	0.253086	0.0432099
PF3D7_0522200	PF3D7_0522200.1	transcription initiation factor TFIID subunit 10, putative	protein coding	351	240	0.683761	-17.6736	9	12	0.592593	0.0826211	0.165242	0.165242	15.6028	9	20	0.535613	0.0911681	0.11396	0.202279
PF3D7_0522300	PF3D7_0522300.1	18S rRNA (guanine-N(7))-methyltransferase, putative	protein coding	825	702	0.850909	-20.7501	9	6	0.637576	0.105455	0.0981818	0.0981818	10.159	9	6	0.550303	0.124848	0.18303	0.134545
PF3D7_0522500	PF3D7_0522500.1	50S ribosomal protein L17, apicoplast, putative	protein coding	501	434	0.866267	-20.4749	9	1	0.622754	0.173653	0.127745	0.127745	12.8983	9	3	0.55489	0.105788	0.161677	0.171657
PF3D7_0522600	PF3D7_0522600.1	inner membrane complex protein	protein coding	1452	886	0.610193	-21.2433	9	5	0.657025	0.0977961	0.0709366	0.0709366	12.3586	9	4	0.592287	0.14876	0.117769	0.13843
PF3D7_0522700	PF3D7_0522700.1	iron-sulfur assembly protein	protein coding	534	432	0.808989	-24.5306	9	8	0.625468	0.153558	0.116105	0.116105	15.3571	9	8	0.490637	0.247191	0.21161	0.0355805
PF3D7_0522800	PF3D7_0522800.1	pre-mRNA-splicing factor BUD31, putative	protein coding	444	272	0.612613	-22.8032	9	6	0.626126	0.0698198	0.0653153	0.0653153	11.1157	9	13	0.527027	0.193694	0.155405	0.0945946
PF3D7_0523100	PF3D7_0523100.1	mitochondrial-processing peptidase subunit alpha, putative	protein coding	1605	1218	0.758879	-23.0755	9	13	0.655452	0.0803738	0.0878505	0.0878505	11.0615	9	8	0.58567	0.127726	0.105919	0.175701
PF3D7_0523300	PF3D7_0523300.1	cytochrome c oxidase subunit ApiCOX18, putative	protein coding	393	272	0.692112	-22.0465	9	2	0.605598	0.155216	0.137405	0.137405	12.3809	9	17	0.519084	0.160305	0.122137	0.155216
PF3D7_0523400	PF3D7_0523400.1	DnaJ protein, putative	protein coding	1602	1140	0.71161	-20.0435	9	2	0.62422	0.0923845	0.122347	0.122347	13.5832	9	26	0.558052	0.118602	0.144195	0.162921
PF3D7_0523600	PF3D7_0523600.1	conserved protein, unknown function	protein coding	624	442	0.708333	-19.1571	9	3	0.615385	0.110577	0.0801282	0.0801282	14.641	9	5	0.532051	0.147436	0.141026	0.171474
PF3D7_0523900	PF3D7_0523900.1	MerC domain-containing protein, putative	protein coding	612	540	0.882353	-22.4805	9	4	0.637255	0.119281	0.117647	0.117647	15.2973	9	11	0.588235	0.111111	0.140523	0.142157
PF3D7_0524300	PF3D7_0524300.1	conserved Plasmodium protein, unknown function	protein coding	1221	1086	0.889435	-15.0823	9	4	0.591319	0.0900901	0.0950041	0.0950041	18.0217	9	4	0.524161	0.108108	0.205569	0.158886
PF3D7_0524400	PF3D7_0524400.1	ribosome-interacting GTPase 1, putative	protein coding	1098	568	0.517304	-19.6625	9	9	0.650273	0.131148	0.0846995	0.0846995	11.2027	9	13	0.599271	0.117486	0.118397	0.153005
PF3D7_0524500	PF3D7_0524500.1	conserved Plasmodium protein, unknown function	protein coding	372	202	0.543011	-23.0077	9	3	0.66129	0.110215	0.0698925	0.0698925	14.0084	9	11	0.580645	0.123656	0.139785	0.126344
PF3D7_0524600	PF3D7_0524600.1	50S ribosomal protein L12, apicoplast, putative	protein coding	774	650	0.839793	-13.3573	9	2	0.607235	0.0788114	0.118863	0.118863	17.6247	9	25	0.49354	0.122739	0.254522	0.0968992
PF3D7_0524700	PF3D7_0524700.1	mitochondrial import receptor subunit TOM22, putative	protein coding	318	114	0.358491	-14.8177	9	1	0.603774	0.103774	0.141509	0.141509	11.7231	9	11	0.503145	0.194969	0.132075	0.13522
PF3D7_0525300	PF3D7_0525300.1	conserved protein, unknown function	protein coding	1446	828	0.572614	-6.61292	9	4	0.57953	0.129322	0.135546	0.135546	18.9818	9	7	0.497925	0.127939	0.246888	0.122407
PF3D7_0525400	PF3D7_0525400.1	7-helix-1 protein	protein coding	1404	1222	0.87037	-28.0708	9	10	0.678063	0.0918803	0.0754986	0.0754986	13.1044	9	10	0.594017	0.123219	0.148148	0.127493
PF3D7_0525600	PF3D7_0525600.1	RNA methyltransferase, putative	protein coding	1056	820	0.776515	-18.7487	9	3	0.621212	0.124053	0.104167	0.104167	15.3612	9	20	0.511364	0.142992	0.13447	0.192235
PF3D7_0525700	PF3D7_0525700.1	conserved protein, unknown function	protein coding	396	280	0.707071	-18.8909	9	2	0.59596	0.146465	0.123737	0.123737	11.6142	9	0	0.555556	0.126263	0.19697	0.121212
PF3D7_0525800	PF3D7_0525800.1	inner membrane complex protein 1g, putative	protein coding	903	624	0.69103	-18.6795	9	2	0.586932	0.140642	0.138427	0.138427	15.872	9	6	0.47619	0.190476	0.214839	0.111849
PF3D7_0526100	PF3D7_0526100.1	conserved Plasmodium membrane protein, unknown function	protein coding	1230	550	0.447154	-35.8415	9	2	0.718699	0.0739837	0.0512195	0.0512195	12.313	9	12	0.635772	0.130081	0.121951	0.102439
PF3D7_0526200	PF3D7_0526200.2	ADP-ribosylation factor GTPase-activating protein, putative	protein coding	1518	1174	0.773386	-15.776	9	5	0.620553	0.125165	0.113307	0.113307	16.0553	9	9	0.536232	0.181818	0.147563	0.128458
PF3D7_0526200	PF3D7_0526200.1	ADP-ribosylation factor GTPase-activating protein, putative	protein coding	1518	1182	0.778656	-16.8077	9	1	0.620553	0.132411	0.102767	0.102767	16.072	9	6	0.523057	0.152833	0.163373	0.158762
PF3D7_0526300	PF3D7_0526300.1	WD repeat-containing protein 55, putative	protein coding	972	624	0.641975	-24.7499	9	2	0.646091	0.144033	0.0977366	0.0977366	12.5444	9	17	0.582305	0.12037	0.144033	0.135802
PF3D7_0526400	PF3D7_0526400.1	conserved Plasmodium protein, unknown function	protein coding	1086	860	0.791897	-23.8798	9	2	0.677716	0.0930018	0.0736648	0.0736648	15.4204	9	14	0.611418	0.101289	0.153775	0.120626
PF3D7_0526800	PF3D7_0526800.1	conserved Plasmodium protein, unknown function	protein coding	1107	698	0.630533	-11.6792	9	17	0.576332	0.107498	0.113821	0.113821	17.4174	9	92	0.469738	0.153568	0.140921	0.152665
PF3D7_0526900	PF3D7_0526900.1	transmembrane emp24 domain-containing protein, putative	protein coding	645	388	0.60155	-24.4798	9	6	0.672868	0.114729	0.0666667	0.0666667	12.0784	9	5	0.610853	0.142636	0.12093	0.117829
PF3D7_0527100	PF3D7_0527100.1	ubiquitin-conjugating enzyme E2 N, putative	protein coding	459	386	0.840959	-17.6407	9	4	0.623094	0.139434	0.102397	0.102397	12.3375	9	4	0.514161	0.154684	0.24183	0.08061
PF3D7_0527200	PF3D7_0527200.1	ubiquitin carboxyl-terminal hydrolase 14	protein coding	1818	1376	0.756876	-16.8081	9	1	0.613861	0.108361	0.129813	0.129813	14.8531	9	7	0.541254	0.117162	0.160616	0.177118
PF3D7_0527300	PF3D7_0527300.1	methionine aminopeptidase 1a, putative	protein coding	984	738	0.75	-21.7407	9	2	0.660569	0.0894309	0.109756	0.109756	12.7512	9	5	0.577236	0.142276	0.126016	0.14939
PF3D7_0527400	PF3D7_0527400.1	conserved Plasmodium protein, unknown function	protein coding	528	202	0.382576	-23.3264	9	4	0.651515	0.119318	0.0568182	0.0568182	12.3554	9	7	0.598485	0.140152	0.136364	0.111742
PF3D7_0527500	PF3D7_0527500.1	Hsc70-interacting protein	protein coding	1377	1180	0.856935	-19.7407	9	2	0.601307	0.0922295	0.130719	0.130719	9.06826	9	12	0.557734	0.063907	0.185185	0.184459
PF3D7_0527600	PF3D7_0527600.1	conserved Plasmodium protein, unknown function	protein coding	1368	806	0.589181	-15.1707	9	7	0.592105	0.144006	0.101608	0.101608	15.0267	9	42	0.519006	0.159357	0.154971	0.135965
PF3D7_0527700	PF3D7_0527700.1	tRNA Glutamic acid	tRNA encoding	73	44	0.60274	-64.5026	4	1	0.657534	0.150685	0.109589	0.109589	-12.9958	3	1	0.575342	0.315068	0.0958904	0
PF3D7_0528000	PF3D7_0528000.1	proteasome maturation factor UMP1, putative	protein coding	375	274	0.730667	-14.5476	9	9	0.613333	0.144	0.170667	0.170667	14.0124	9	32	0.538667	0.181333	0.141333	0.0533333
PF3D7_0528200	PF3D7_0528200.1	eukaryotic translation initiation factor 3 subunit E, putative	protein coding	1554	952	0.612613	-20.1003	9	7	0.66538	0.0791506	0.0649936	0.0649936	14.6809	9	25	0.56242	0.102317	0.174389	0.144788
PF3D7_0528300	PF3D7_0528300.1	conserved protein, unknown function	protein coding	1491	1202	0.80617	-20.6168	9	0	0.639839	0.107981	0.130114	0.130114	13.7964	9	52	0.549966	0.109323	0.147552	0.158283
PF3D7_0528400	PF3D7_0528400.1	palmitoyltransferase DHHC7	protein coding	1221	1152	0.943489	-20.1601	9	1	0.640459	0.0966421	0.0843571	0.0843571	13.1241	9	33	0.561835	0.0802621	0.109746	0.22113
PF3D7_0528500	PF3D7_0528500.1	F-actin-capping protein subunit alpha, putative	protein coding	924	460	0.497835	-25.7717	9	4	0.681818	0.111472	0.0833333	0.0833333	11.2197	9	5	0.599567	0.126623	0.0995671	0.168831
PF3D7_0528600	PF3D7_0528600.1	conserved Plasmodium protein, unknown function	protein coding	318	206	0.647799	-6.04415	9	21	0.477987	0.128931	0.144654	0.144654	20.1194	9	13	0.352201	0.160377	0.295597	0.150943
PF3D7_0528700	PF3D7_0528700.1	peptidyl-prolyl cis-trans isomerase	protein coding	615	324	0.526829	-18.2025	9	2	0.614634	0.113821	0.0715447	0.0715447	13.765	9	6	0.526829	0.149593	0.157724	0.156098
PF3D7_0528800	PF3D7_0528800.1	nucleolar preribosomal GTPase, putative	protein coding	1614	1134	0.702602	-19.7991	9	9	0.63197	0.123296	0.10347	0.10347	17.3756	9	3	0.545229	0.0960347	0.181537	0.175341
PF3D7_0529100	PF3D7_0529100.1	thioredoxin-like protein, putative	protein coding	552	214	0.387681	-27.0077	9	2	0.666667	0.103261	0.110507	0.110507	12.6843	9	2	0.57971	0.0887681	0.121377	0.206522
PF3D7_0529300	PF3D7_0529300.1	apicoplast TIC22 protein	protein coding	840	464	0.552381	-27.7039	9	5	0.666667	0.0880952	0.0666667	0.0666667	13.3556	9	5	0.592857	0.129762	0.110714	0.160714
PF3D7_0529500	PF3D7_0529500.1	cell cycle regulator protein, putative	protein coding	540	244	0.451852	-29.1709	9	8	0.640741	0.151852	0.0703704	0.0703704	10.255	9	15	0.574074	0.185185	0.137037	0.0759259
PF3D7_0529900	PF3D7_0529900.1	RING zinc finger protein, putative	protein coding	855	602	0.704094	-23.981	9	2	0.683041	0.123977	0.077193	0.077193	11.4576	9	4	0.603509	0.160234	0.102924	0.128655
PF3D7_0530000	PF3D7_0530000.1	conserved Plasmodium protein, unknown function	protein coding	294	158	0.537415	1.87034	9	17	0.44898	0.14966	0.0952381	0.0952381	19.0472	9	28	0.326531	0.129252	0.326531	0.122449
PF3D7_0530100	PF3D7_0530100.1	SNARE protein, putative	protein coding	678	602	0.887906	-17.1104	9	2	0.616519	0.109145	0.0988201	0.0988201	17.5504	9	19	0.522124	0.188791	0.137168	0.123894
PF3D7_0530200	PF3D7_0530200.1	phosphoenolpyruvate/phosphate translocator	protein coding	1575	834	0.529524	-21.3659	9	5	0.634921	0.100317	0.0825397	0.0825397	14.0817	9	4	0.568889	0.153016	0.135873	0.139683
PF3D7_0530600	PF3D7_0530600.1	XAP-5 DNA binding protein, putative	protein coding	1344	874	0.650298	-16.9878	9	2	0.568452	0.0885417	0.09375	0.09375	16.8515	9	17	0.488095	0.110863	0.189732	0.198661
PF3D7_0530750	PF3D7_0530750.1	dolichol-phosphate mannosyltransferase subunit 3, putative	protein coding	273	156	0.571429	-29.7608	9	2	0.659341	0.10989	0.021978	0.021978	13.9389	9	5	0.578755	0.0805861	0.0915751	0.230769
PF3D7_0530800	PF3D7_0530800.1	CPW-WPC family protein	protein coding	765	590	0.771242	-41.5151	9	8	0.687582	0.103268	0.0627451	0.0627451	5.72673	9	8	0.596078	0.143791	0.0928105	0.156863
PF3D7_0531200	PF3D7_0531200.1	ribosomal protein S16, mitochondrial, putative	protein coding	642	432	0.672897	-23.2912	9	8	0.582555	0.11838	0.123053	0.123053	17.1138	9	11	0.545171	0.133956	0.163551	0.140187
PF3D7_0531500	PF3D7_0531500.1	unspecified product	non protein coding	750	368	0.490667	-44.3421	9	0	0.733333	0.0866667	0.0666667	0.0666667	11.7112	9	24	0.661333	0.105333	0.129333	0.072
PF3D7_0531800	PF3D7_0531800.1	5.8S ribosomal RNA	rRNA encoding	159	30	0.188679	-30.1136	9	9	0.578616	0.163522	0.100629	0.100629	-0.239434	8	9	0.528302	0.163522	0.157233	0.0943396
PF3D7_0531900	PF3D7_0531900.1	unspecified product	rRNA encoding	199	8	0.040201	-31.3129	9	8	0.713568	0.115578	0.105528	0.105528	5.32025	9	8	0.693467	0.120603	0.115578	0.0301508
PF3D7_0532100	PF3D7_0532100.1	early transcribed membrane protein 5	protein coding	546	360	0.659341	-12.2441	9	3	0.600733	0.0934066	0.106227	0.106227	12.2248	9	17	0.512821	0.102564	0.128205	0.225275
PF3D7_0532300	PF3D7_0532300.1	Plasmodium exported protein (PHISTb), unknown function	protein coding	1530	1140	0.745098	-17.6627	9	6	0.627451	0.126797	0.105229	0.105229	14.3503	9	15	0.573856	0.126144	0.142484	0.147712
PF3D7_0532400	PF3D7_0532400.1	lysine-rich membrane-associated PHISTb protein	protein coding	1587	1282	0.807813	-13.7916	9	0	0.594833	0.0856963	0.110901	0.110901	15.2128	9	28	0.517958	0.0976686	0.136106	0.230624
PF3D7_0532500	PF3D7_0532500.1	Plasmodium exported protein, unknown function	protein coding	366	96	0.262295	-22.0379	9	6	0.606557	0.142077	0.10929	0.10929	15.2572	9	54	0.52459	0.131148	0.0819672	0.114754
PF3D7_0532600	PF3D7_0532600.1	Plasmodium exported protein, unknown function	protein coding	486	234	0.481481	-19.538	9	2	0.584362	0.106996	0.102881	0.102881	17.6225	9	18	0.497942	0.17284	0.199588	0.0925926
PF3D7_0600600	PF3D7_0600600.1	erythrocyte membrane protein 1 (PfEMP1), exon 2	protein coding	1323	750	0.566893	-34.434	9	2	0.639456	0.103553	0.0937264	0.0937264	10.0709	9	7	0.577475	0.132275	0.160242	0.124717
PF3D7_0601600	PF3D7_0601600.1	tetratricopeptide repeat protein, putative	protein coding	861	426	0.494774	-27.232	9	8	0.659698	0.0720093	0.0929152	0.0929152	12.9771	9	8	0.599303	0.144019	0.121951	0.125436
PF3D7_0601800	PF3D7_0601800.1	H/ACA snoRNA	snoRNA encoding	151	30	0.198675	-50.7777	9	4	0.662252	0.13245	0.013245	0.013245	-0.579007	9	4	0.635762	0.0993377	0.0529801	0.18543
PF3D7_0601900	PF3D7_0601900.1	conserved Plasmodium protein, unknown function	protein coding	387	94	0.242894	-17.2127	9	2	0.620155	0.111111	0.0465116	0.0465116	11.7537	9	4	0.537468	0.121447	0.0930233	0.237726
PF3D7_0602200	PF3D7_0602200.1	MYND-type zinc finger protein, putative	protein coding	759	568	0.748353	-15.4098	9	9	0.606061	0.118577	0.0843215	0.0843215	15.5388	9	9	0.532279	0.13307	0.198946	0.123847
PF3D7_0602500	PF3D7_0602500.1	geranylgeranyl transferase type-2 subunit beta, putative	protein coding	1140	826	0.724561	-26.7897	9	1	0.677193	0.0921053	0.0684211	0.0684211	11.6138	9	15	0.619298	0.135965	0.108772	0.122807
PF3D7_0602900	PF3D7_0602900.1	conserved Plasmodium protein, unknown function	protein coding	1413	1072	0.758669	-15.6623	9	2	0.602972	0.108988	0.116773	0.116773	17.3525	9	2	0.519462	0.132343	0.205237	0.141543
PF3D7_0603000	PF3D7_0603000.1	conserved Plasmodium protein, unknown function	protein coding	1779	1112	0.62507	-13.6946	9	4	0.594716	0.110174	0.156268	0.156268	18.4696	9	6	0.496908	0.137156	0.225408	0.137156
PF3D7_0603100	PF3D7_0603100.1	RNA-binding protein, putative	protein coding	1359	1008	0.741722	-22.5711	9	4	0.657837	0.0603385	0.0618102	0.0618102	16.4724	9	5	0.534216	0.0993377	0.217071	0.145695
PF3D7_0603200	PF3D7_0603200.1	mitochondrial chaperone BCS1, putative	protein coding	1416	1088	0.768362	-22.4487	9	4	0.644068	0.0960452	0.0840395	0.0840395	13.5965	9	29	0.556497	0.179379	0.122175	0.121469
PF3D7_0603300	PF3D7_0603300.1	dihydroorotate dehydrogenase	protein coding	1710	1596	0.933333	-26.7037	9	2	0.687719	0.0847953	0.0684211	0.0684211	11.2495	9	5	0.609357	0.134503	0.132164	0.121053
PF3D7_0603500	PF3D7_0603500.1	cation/H+ antiporter	protein coding	1326	1006	0.758673	-27.1513	9	1	0.680241	0.105581	0.0723982	0.0723982	11.3102	9	14	0.647059	0.0904977	0.086727	0.165158
PF3D7_0603700	PF3D7_0603700.1	phenylalanine--tRNA ligase	protein coding	1332	1174	0.881381	-27.234	9	6	0.647147	0.0953453	0.11036	0.11036	16.4672	9	1	0.558559	0.130631	0.181682	0.128378
PF3D7_0604200	PF3D7_0604200.1	mitochondrial ribosomal protein L41, putative	protein coding	282	122	0.432624	-23.9155	9	8	0.602837	0.070922	0.0851064	0.0851064	10.4108	9	8	0.489362	0.0567376	0.276596	0.148936
PF3D7_0604700	PF3D7_0604700.1	glyoxalase I-like protein GILP	protein coding	924	548	0.593074	-25.7392	9	14	0.666667	0.11039	0.0757576	0.0757576	11.4361	9	14	0.595238	0.166667	0.0898268	0.133117
PF3D7_0604900	PF3D7_0604900.1	conserved Plasmodium protein, unknown function	protein coding	288	214	0.743056	-13.6359	9	6	0.569444	0.118056	0.107639	0.107639	15.6002	9	17	0.458333	0.138889	0.232639	0.111111
PF3D7_0605000	PF3D7_0605000.1	50S ribosomal protein L24, putative	protein coding	585	272	0.464957	-19.9652	9	2	0.594872	0.0786325	0.0700855	0.0700855	16.7527	9	4	0.54359	0.0410256	0.0923077	0.316239
PF3D7_0605200	PF3D7_0605200.1	conserved protein, unknown function	protein coding	630	368	0.584127	-23.3603	9	7	0.673016	0.0730159	0.068254	0.068254	10.7349	9	12	0.584127	0.104762	0.0857143	0.206349
PF3D7_0605300	PF3D7_0605300.1	serine/threonine protein kinase	protein coding	1062	666	0.627119	-25.6889	9	1	0.630885	0.0932203	0.112053	0.112053	9.36765	9	13	0.564972	0.117702	0.129002	0.176083
PF3D7_0605400	PF3D7_0605400.1	calcium-binding protein, putative	protein coding	483	340	0.703934	-23.0621	9	2	0.654244	0.130435	0.0910973	0.0910973	15.2816	9	13	0.538302	0.0786749	0.21118	0.144928
PF3D7_0605500	PF3D7_0605500.1	cyclin dependent kinase binding protein, putative	protein coding	1824	996	0.546053	-26.0526	9	3	0.663377	0.0844298	0.0860746	0.0860746	13.4978	9	9	0.605263	0.114035	0.141996	0.133772
PF3D7_0605900	PF3D7_0605900.1	long chain polyunsaturated fatty acid elongation enzyme, putative	protein coding	882	418	0.473923	-20.524	9	3	0.632653	0.103175	0.0963719	0.0963719	11.0293	9	3	0.557823	0.124717	0.115646	0.198413
PF3D7_0606100	PF3D7_0606100.1	RNA-binding protein, putative	protein coding	1749	1456	0.832476	-12.9318	9	5	0.575186	0.108062	0.110349	0.110349	16.4278	9	28	0.492853	0.141224	0.225272	0.124643
PF3D7_0606200	PF3D7_0606200.1	ubiquitin-conjugating enzyme E2 PEX4, putative	protein coding	468	316	0.675214	-21.7234	9	2	0.662393	0.0726496	0.0576923	0.0576923	10.8835	9	13	0.559829	0.155983	0.134615	0.121795
PF3D7_0606800	PF3D7_0606800.1	VFT protein	protein coding	900	540	0.6	-22.4234	9	6	0.68	0.08	0.0844444	0.0844444	12.6099	9	5	0.602222	0.101111	0.106667	0.184444
PF3D7_0606900	PF3D7_0606900.1	glutaredoxin-like protein	protein coding	660	482	0.730303	-21.6392	9	2	0.630303	0.104545	0.0742424	0.0742424	15.5729	9	22	0.545455	0.106061	0.165152	0.15
PF3D7_0607200	PF3D7_0607200.1	RING zinc finger protein, putative	protein coding	1290	864	0.669767	-25.7789	9	9	0.646512	0.122481	0.125581	0.125581	14.8102	9	23	0.582946	0.126357	0.103876	0.168992
PF3D7_0607300	PF3D7_0607300.1	uroporphyrinogen III decarboxylase	protein coding	1242	778	0.626409	-33.4227	9	10	0.676329	0.0958132	0.0660225	0.0660225	15.1764	9	18	0.558776	0.116747	0.133655	0.176329
PF3D7_0607400	PF3D7_0607400.1	G-protein associated signal transduction protein, putative	protein coding	1902	1340	0.704522	-26.1613	9	5	0.691903	0.103049	0.0667718	0.0667718	12.987	9	6	0.633018	0.126183	0.108307	0.129338
PF3D7_0607500	PF3D7_0607500.1	4-hydroxybenzoate polyprenyltransferase, putative	protein coding	1566	1248	0.796935	-27.3511	9	3	0.678161	0.12516	0.0721584	0.0721584	15.1393	9	12	0.561941	0.113665	0.187739	0.128991
PF3D7_0608000	PF3D7_0608000.1	diphthine methyltransferase, putative	protein coding	1038	874	0.842004	-24.1037	9	9	0.647399	0.129094	0.0635838	0.0635838	11.8693	9	25	0.564547	0.127168	0.105973	0.178227
PF3D7_0608200	PF3D7_0608200.1	conserved Plasmodium protein, unknown function	protein coding	471	328	0.696391	-24.9958	9	11	0.615711	0.118896	0.0764331	0.0764331	12.9872	9	37	0.5138	0.150743	0.0849257	0.171975
PF3D7_0608310	PF3D7_0608310.1	sorting assembly machinery 50 kDa subunit, putative	protein coding	1362	1132	0.831131	-23.2236	9	8	0.654919	0.101322	0.107195	0.107195	15.6824	9	16	0.585903	0.121145	0.114537	0.166667
PF3D7_0608400	PF3D7_0608400.1	conserved Plasmodium protein, unknown function	protein coding	321	182	0.566978	-16.0079	9	3	0.598131	0.0778816	0.0747664	0.0747664	16.017	9	3	0.47352	0.174455	0.115265	0.227414
PF3D7_0608500	PF3D7_0608500.1	proteasome subunit alpha type-2, putative	protein coding	708	558	0.788136	-19.1606	9	1	0.641243	0.134181	0.0960452	0.0960452	10.9806	9	17	0.573446	0.0861582	0.180791	0.135593
PF3D7_0608600	PF3D7_0608600.1	conserved Plasmodium protein, unknown function	protein coding	852	560	0.657277	-15.4663	9	8	0.568075	0.109155	0.117371	0.117371	19.7215	9	11	0.464789	0.142019	0.235915	0.144366
PF3D7_0608700	PF3D7_0608700.1	T-complex protein 1 subunit zeta	protein coding	1632	1232	0.754902	-24.2063	9	8	0.659314	0.123775	0.0814951	0.0814951	10.4077	9	8	0.605392	0.117034	0.164828	0.107843
PF3D7_0608800	PF3D7_0608800.1	ornithine aminotransferase	protein coding	1245	1022	0.820884	-22.8976	9	2	0.636145	0.109237	0.128514	0.128514	9.78518	9	2	0.595984	0.139759	0.131727	0.130924
PF3D7_0609100	PF3D7_0609100.1	zinc transporter ZIP1, putative	protein coding	1077	782	0.726091	-27.8774	9	6	0.677809	0.0909935	0.0733519	0.0733519	9.36489	9	8	0.592386	0.108635	0.153203	0.138347
PF3D7_0609200	PF3D7_0609200.1	citrate synthase-like protein, putative	protein coding	1398	938	0.670959	-28.4037	9	1	0.689557	0.0822604	0.0701001	0.0701001	15.137	9	32	0.602289	0.110873	0.128755	0.135193
PF3D7_0609400	PF3D7_0609400.1	mitochondrial cardiolipin synthase, putative	protein coding	1812	1302	0.718543	-27.7671	9	2	0.652318	0.0960265	0.121413	0.121413	13.734	9	2	0.581678	0.116998	0.1766	0.12362
PF3D7_0609800	PF3D7_0609800.1	palmitoyltransferase DHHC2, putative	protein coding	855	478	0.559064	-29.3728	9	9	0.690058	0.0538012	0.0538012	0.0538012	9.58626	9	9	0.615205	0.163743	0.108772	0.101754
PF3D7_0610000	PF3D7_0610000.1	mitochondrial ribosomal protein L19 precursor, putative	protein coding	942	666	0.707006	-20.6178	9	8	0.59448	0.119958	0.130573	0.130573	14.2548	9	8	0.526539	0.151805	0.211253	0.101911
PF3D7_0610100	PF3D7_0610100.1	pre-mRNA-splicing factor SLU7, putative	protein coding	1335	1044	0.782022	-10.3012	9	8	0.552809	0.124345	0.125094	0.125094	16.8823	9	21	0.443446	0.175281	0.224719	0.140824
PF3D7_0610400	PF3D7_0610400.1	histone H3	protein coding	411	340	0.827251	-12.295	9	6	0.613139	0.141119	0.0900243	0.0900243	9.74883	9	3	0.491484	0.243309	0.233577	0.0243309
PF3D7_0610500	PF3D7_0610500.1	peptidyl-tRNA hydrolase PTRHD1, putative	protein coding	372	256	0.688172	-24.7281	9	3	0.677419	0.077957	0.0725806	0.0725806	12.6106	9	3	0.526882	0.142473	0.196237	0.126344
PF3D7_0610600	PF3D7_0610600.1	calcium-dependent protein kinase 2	protein coding	1542	978	0.634241	-20.6679	9	14	0.638132	0.112192	0.114137	0.114137	13.3139	9	11	0.579767	0.138781	0.129702	0.144617
PF3D7_0610700	PF3D7_0610700.1	conserved Plasmodium protein, unknown function	protein coding	264	54	0.204545	-20.8152	9	6	0.659091	0.106061	0.0757576	0.0757576	12.5181	9	7	0.606061	0.106061	0.113636	0.147727
PF3D7_0611000	PF3D7_0611000.1	SNARE associated Golgi protein, putative	protein coding	864	610	0.706019	-21.8093	9	6	0.664352	0.114583	0.068287	0.068287	15.031	9	19	0.576389	0.119213	0.108796	0.173611
PF3D7_0611100	PF3D7_0611100.1	succinate dehydrogenase subunit 3, putative	protein coding	252	154	0.611111	-30.1955	9	4	0.706349	0.0992063	0.047619	0.047619	9.60611	9	14	0.571429	0.0873016	0.015873	0.269841
PF3D7_0611200	PF3D7_0611200.1	AP2 domain transcription factor, putative	protein coding	837	700	0.83632	-21.9651	9	5	0.623656	0.112306	0.0979689	0.0979689	14.606	9	16	0.544803	0.16368	0.144564	0.127838
PF3D7_0611300	PF3D7_0611300.1	ATP synthase-associated protein, putative	protein coding	843	640	0.759193	-22.8918	9	1	0.654804	0.107948	0.0782918	0.0782918	14.7357	9	6	0.578885	0.136418	0.166074	0.111507
PF3D7_0611700	PF3D7_0611700.1	60S ribosomal protein L39	protein coding	156	88	0.564103	1.27192	8	10	0.474359	0.108974	0.0897436	0.0897436	16.6565	5	8	0.346154	0.128205	0.423077	0.0512821
PF3D7_0611900	PF3D7_0611900.1	lsm12, putative	protein coding	531	234	0.440678	-23.0938	9	13	0.629002	0.0828625	0.079096	0.079096	12.7819	9	17	0.568738	0.129944	0.105461	0.163842
PF3D7_0612000	PF3D7_0612000.1	conserved Plasmodium protein, unknown function	protein coding	255	98	0.384314	-31.0422	9	2	0.713725	0.0745098	0.027451	0.027451	8.36961	9	13	0.580392	0.0901961	0.0313725	0.247059
PF3D7_0612400	PF3D7_0612400.1	conserved Plasmodium protein, unknown function	protein coding	711	546	0.767932	-20.2422	9	1	0.624473	0.109705	0.123769	0.123769	18.0278	9	6	0.49789	0.21097	0.196906	0.0857947
PF3D7_0612500	PF3D7_0612500.1	conserved Plasmodium protein, unknown function	protein coding	366	230	0.628415	-18.7592	9	23	0.540984	0.0983607	0.068306	0.068306	19.3009	9	23	0.453552	0.163934	0.204918	0.114754
PF3D7_0612600	PF3D7_0612600.1	cytoplasmic tRNA 2-thiolation protein 1, putative	protein coding	1449	1416	0.977226	-19.4885	9	7	0.63354	0.0931677	0.0952381	0.0952381	15.0319	9	18	0.52864	0.10559	0.218772	0.134576
PF3D7_0612700	PF3D7_0612700.1	6-cysteine protein P12	protein coding	1044	790	0.756705	-21.1615	9	0	0.649425	0.117816	0.106322	0.106322	13.9247	9	20	0.528736	0.163793	0.149425	0.138889
PF3D7_0613000	PF3D7_0613000.1	conserved Plasmodium protein, unknown function	protein coding	366	242	0.661202	-21.2183	9	7	0.628415	0.10929	0.0765027	0.0765027	12.361	9	11	0.551913	0.153005	0.142077	0.122951
PF3D7_0613000	PF3D7_0613000.2	conserved Plasmodium protein, unknown function	protein coding	366	268	0.73224	-20.1237	9	7	0.617486	0.128415	0.128415	0.128415	12.8107	9	11	0.557377	0.131148	0.120219	0.120219
PF3D7_0613000	PF3D7_0613000.3	conserved Plasmodium protein, unknown function	protein coding	366	286	0.781421	-20.5502	9	2	0.628415	0.106557	0.0874317	0.0874317	13.0073	9	21	0.57377	0.101093	0.0846995	0.15847
PF3D7_0613100	PF3D7_0613100.1	conserved Plasmodium protein, unknown function	protein coding	237	136	0.57384	-21.168	9	1	0.658228	0.126582	0.126582	0.126582	14.908	9	16	0.531646	0.130802	0.092827	0.177215
PF3D7_0613200	PF3D7_0613200.1	conserved Plasmodium protein, unknown function	protein coding	183	128	0.699454	-20.0546	9	3	0.557377	0.142077	0.103825	0.103825	14.9727	9	22	0.480874	0.191257	0.153005	0.0546448
PF3D7_0613400	PF3D7_0613400.1	50S ribosomal protein L18, apicoplast, putative	protein coding	642	588	0.915888	-21.0326	9	1	0.604361	0.123053	0.149533	0.149533	11.7555	9	1	0.563863	0.129283	0.0794393	0.225857
PF3D7_0614000	PF3D7_0614000.1	thiamine-phosphate synthase, putative	protein coding	1617	1366	0.844774	-19.5994	9	0	0.666667	0.111936	0.100804	0.100804	14.8842	9	5	0.581323	0.11812	0.178726	0.118738
PF3D7_0614400	PF3D7_0614400.1	pre-mRNA-splicing factor CWF7, putative	protein coding	768	410	0.533854	-9.90305	9	2	0.591146	0.139323	0.157552	0.157552	18.235	9	2	0.5	0.147135	0.285156	0.0651042
PF3D7_0614500	PF3D7_0614500.1	60S ribosomal protein L19	protein coding	549	374	0.681239	-10.8593	9	2	0.539162	0.189435	0.147541	0.147541	15.3884	9	11	0.462659	0.234973	0.247723	0.0346084
PF3D7_0614700	PF3D7_0614700.1	conserved Plasmodium protein, unknown function	protein coding	1815	1356	0.747107	-17.8736	9	3	0.630303	0.131129	0.106336	0.106336	15.0025	9	12	0.541047	0.152066	0.1427	0.157576
PF3D7_0614800	PF3D7_0614800.1	endonuclease III-like protein 1, putative	protein coding	1314	1022	0.777778	-11.0401	9	3	0.550989	0.116438	0.11796	0.11796	17.9781	9	16	0.467275	0.145358	0.214612	0.160578
PF3D7_0615000	PF3D7_0615000.1	conserved Plasmodium protein, unknown function	protein coding	441	268	0.60771	-15.4606	9	3	0.566893	0.160998	0.0725624	0.0725624	17.3965	9	18	0.435374	0.160998	0.269841	0.0929705
PF3D7_0615700	PF3D7_0615700.1	RNA and export factor binding protein, putative	protein coding	471	364	0.772824	-12.4693	9	4	0.556263	0.138004	0.131635	0.131635	17.3609	9	19	0.454352	0.118896	0.220807	0.165605
PF3D7_0616000	PF3D7_0616000.1	pyridoxal kinase	protein coding	1494	1084	0.725569	-26.2089	9	7	0.686747	0.0776439	0.0689424	0.0689424	9.21946	9	1	0.618474	0.108434	0.0863454	0.186078
PF3D7_0616100	PF3D7_0616100.1	conserved Plasmodium protein, unknown function	protein coding	444	228	0.513514	-1.58698	9	6	0.436937	0.132883	0.263514	0.263514	19.8995	9	42	0.378378	0.198198	0.213964	0.114865
PF3D7_0616200	PF3D7_0616200.1	kinetochore protein NDC80, putative	protein coding	1776	964	0.542793	-14.1307	9	5	0.60473	0.126689	0.104167	0.104167	16.5224	9	10	0.510135	0.162725	0.205518	0.115991
PF3D7_0616300	PF3D7_0616300.1	conserved Plasmodium protein, unknown function	protein coding	684	350	0.511696	-11.3506	9	4	0.52924	0.146199	0.203216	0.203216	19.6874	9	16	0.438596	0.209064	0.223684	0.105263
PF3D7_0616600	PF3D7_0616600.1	conserved protein, unknown function	protein coding	1878	1456	0.775293	-16.5319	9	6	0.589989	0.103834	0.142173	0.142173	17.3659	9	3	0.476038	0.153887	0.267306	0.101171
PF3D7_0616700	PF3D7_0616700.1	ras GTPAse, putative	protein coding	1551	1220	0.786589	-28.8133	9	2	0.640877	0.108317	0.130239	0.130239	14.4749	9	3	0.533849	0.170213	0.160542	0.133462
PF3D7_0616800	PF3D7_0616800.1	malate:quinone oxidoreductase	protein coding	1566	1204	0.768838	-24.2668	9	5	0.653895	0.111111	0.107918	0.107918	12.2657	9	5	0.604087	0.10281	0.0970626	0.192848
PF3D7_0617000	PF3D7_0617000.1	mitochondrial import receptor subunit TOM40, putative	protein coding	1134	992	0.87478	-24.6096	9	1	0.638448	0.134039	0.102293	0.102293	13.274	9	33	0.548501	0.136684	0.177249	0.108466
PF3D7_0617200	PF3D7_0617200.1	conserved protein, unknown function	protein coding	1341	864	0.644295	-4.19473	9	3	0.498136	0.155108	0.138702	0.138702	21.4876	9	9	0.372856	0.14094	0.331096	0.148397
PF3D7_0617300	PF3D7_0617300.1	conserved Plasmodium protein, unknown function	protein coding	420	302	0.719048	-21.6969	9	2	0.657143	0.0571429	0.0404762	0.0404762	12.1602	9	12	0.571429	0.135714	0.1	0.164286
PF3D7_0617800	PF3D7_0617800.1	histone H2A	protein coding	399	286	0.716792	-8.18865	9	2	0.566416	0.140351	0.0576441	0.0576441	10.9342	9	34	0.461153	0.14787	0.253133	0.0526316
PF3D7_0617900	PF3D7_0617900.1	histone H3 variant	protein coding	411	280	0.681265	-13.3412	9	5	0.579075	0.119221	0.0754258	0.0754258	10.3571	9	42	0.515815	0.114355	0.131387	0.136253
PF3D7_0618200	PF3D7_0618200.1	conserved protein, unknown function	protein coding	600	352	0.586667	-12.4202	9	6	0.53	0.111667	0.161667	0.161667	18.4132	9	12	0.456667	0.126667	0.198333	0.198333
PF3D7_0618300	PF3D7_0618300.1	60S ribosomal protein L27a, putative	protein coding	447	248	0.55481	-20.4499	9	1	0.604027	0.118568	0.0738255	0.0738255	10.266	9	6	0.608501	0.0894855	0.0402685	0.248322
PF3D7_0618500	PF3D7_0618500.1	malate dehydrogenase	protein coding	942	788	0.836518	-26.9766	9	7	0.664544	0.10828	0.096603	0.096603	9.3079	9	13	0.615711	0.0721868	0.13482	0.163482
PF3D7_0618600	PF3D7_0618600.1	rhomboid protease ROM10	protein coding	825	570	0.690909	-27.3562	9	3	0.671515	0.0933333	0.110303	0.110303	10.5468	9	16	0.574545	0.109091	0.189091	0.107879
PF3D7_0618700	PF3D7_0618700.1	trafficking protein particle complex subunit 6A, putative	protein coding	855	722	0.844444	-18.1213	9	5	0.626901	0.0912281	0.0795322	0.0795322	18.2997	9	7	0.526316	0.138012	0.174269	0.153216
PF3D7_0618900	PF3D7_0618900.2	phosphatidylinositol N-acetylglucosaminyltransferase subunit GPI1	protein coding	1731	1304	0.753322	-21.64	9	5	0.659734	0.109763	0.0774119	0.0774119	15.0844	9	8	0.564991	0.13056	0.132871	0.166956
PF3D7_0619100	PF3D7_0619100.1	conserved Plasmodium protein, unknown function	protein coding	1002	844	0.842315	-30.1515	9	2	0.672655	0.127745	0.0838323	0.0838323	14.5292	9	1	0.568862	0.138723	0.164671	0.126747
PF3D7_0619700	PF3D7_0619700.1	conserved protein, unknown function	protein coding	1902	1364	0.71714	-18.2959	9	1	0.64143	0.102524	0.109359	0.109359	15.8524	9	20	0.572029	0.135647	0.153523	0.128286
PF3D7_0619900	PF3D7_0619900.1	splicing factor 3A subunit 2, putative	protein coding	702	612	0.871795	-21.927	9	3	0.635328	0.109687	0.0840456	0.0840456	12.2895	9	4	0.575499	0.15812	0.109687	0.150997
PF3D7_0620100	PF3D7_0620100.1	ATP synthase-associated protein, putative	protein coding	393	208	0.529262	-28.9168	9	2	0.692112	0.111959	0.043257	0.043257	12.3301	9	15	0.610687	0.132316	0.104326	0.114504
PF3D7_0620400	PF3D7_0620400.1	merozoite surface protein 10	protein coding	1578	1114	0.705957	-12.318	9	2	0.629911	0.104563	0.0975919	0.0975919	15.3436	9	6	0.544994	0.110266	0.184411	0.156527
PF3D7_0620600	PF3D7_0620600.1	conserved Plasmodium protein, unknown function	protein coding	885	536	0.60565	-25.2301	9	3	0.666667	0.126554	0.0892655	0.0892655	15.7981	9	11	0.578531	0.164972	0.178531	0.0655367
PF3D7_0620700	PF3D7_0620700.1	DnaJ protein, putative	protein coding	1089	786	0.721763	-19.3204	9	9	0.655647	0.0844812	0.0945822	0.0945822	16.1433	9	22	0.571166	0.10101	0.160698	0.146924
PF3D7_0620800	PF3D7_0620800.1	tRNA Alanine	tRNA encoding	72	10	0.138889	-67.9147	4	1	0.611111	0.25	0.0972222	0.0972222	-17.2203	3	1	0.555556	0.25	0.180556	0
PF3D7_0620900	PF3D7_0620900.1	tRNA Leucine	tRNA encoding	81	30	0.37037	-61.4732	4	1	0.641975	0.222222	0.0987654	0.0987654	-12.8312	5	1	0.666667	0.222222	0.0864198	0.0123457
PF3D7_0621200	PF3D7_0621200.1	pyridoxine biosynthesis protein PDX1	protein coding	906	720	0.794702	-25.5674	9	0	0.668874	0.0905077	0.080574	0.080574	8.60477	9	8	0.613687	0.131347	0.119205	0.126932
PF3D7_0621350	PF3D7_0621350.1	protein SYS1, putative	protein coding	417	300	0.719424	-24.9789	9	13	0.642686	0.127098	0.0767386	0.0767386	13.3904	9	11	0.589928	0.105516	0.0623501	0.215827
PF3D7_0621500	PF3D7_0621500.1	ribonuclease P/MRP protein subunit RPP1, putative	protein coding	1032	616	0.596899	-27.8359	9	1	0.713178	0.0881783	0.0649225	0.0649225	14.9451	9	7	0.612403	0.0901163	0.0843023	0.206395
PF3D7_0621800	PF3D7_0621800.1	nascent polypeptide-associated complex subunit alpha, putative	protein coding	555	382	0.688288	-16.423	9	3	0.616216	0.10991	0.108108	0.108108	12.3338	9	3	0.565766	0.104505	0.153153	0.171171
PF3D7_0622400	PF3D7_0622400.1	conserved protein, unknown function	protein coding	387	332	0.857881	-19.8742	9	10	0.599483	0.113695	0.103359	0.103359	16.8442	9	10	0.490956	0.134367	0.173127	0.175711
PF3D7_0622600	PF3D7_0622600.1	cytochrome b-c1 complex subunit 9, putative	protein coding	291	80	0.274914	-28.2255	9	5	0.67354	0.130584	0.0893471	0.0893471	8.50986	9	5	0.604811	0.202749	0.109966	0.0652921
PF3D7_0623000	PF3D7_0623000.1	chorismate synthase	protein coding	1584	1234	0.77904	-26.1306	9	8	0.651515	0.100379	0.0978535	0.0978535	12.2154	9	4	0.602273	0.126894	0.128157	0.140152
PF3D7_0623200	PF3D7_0623200.1	ferredoxin--NADP reductase	protein coding	1116	922	0.826165	-21.2441	9	2	0.682796	0.0913978	0.0528674	0.0528674	14.6072	9	4	0.557348	0.119176	0.160394	0.159498
PF3D7_0623300	PF3D7_0623300.1	EGF-like membrane protein, putative	protein coding	711	356	0.500703	-27.8934	9	2	0.686357	0.102672	0.101266	0.101266	8.67478	9	13	0.632911	0.0998594	0.105485	0.14346
PF3D7_0623500	PF3D7_0623500.1	superoxide dismutase [Fe]	protein coding	801	464	0.579276	-26.0386	9	5	0.661673	0.114856	0.082397	0.082397	10.703	9	5	0.621723	0.108614	0.146067	0.117353
PF3D7_0623600	PF3D7_0623600.1	transcription or splicing factor-like protein, putative	protein coding	1848	1148	0.621212	-18.5508	9	1	0.608225	0.130952	0.119048	0.119048	13.4892	9	13	0.532468	0.135281	0.173701	0.151515
PF3D7_0623900	PF3D7_0623900.1	ribonuclease H2 subunit A, putative	protein coding	867	680	0.784314	-25.3399	9	9	0.666667	0.101499	0.0807382	0.0807382	11.6497	9	7	0.572088	0.140715	0.153403	0.125721
PF3D7_0624000	PF3D7_0624000.1	hexokinase	protein coding	1482	1206	0.813765	-28.2187	9	0	0.68691	0.085695	0.0721997	0.0721997	8.23876	9	16	0.649123	0.101889	0.10054	0.137652
PF3D7_0624100	PF3D7_0624100.1	conserved protein, unknown function	protein coding	819	426	0.520147	-25.4406	9	3	0.615385	0.0866911	0.0964591	0.0964591	12.8378	9	5	0.520147	0.123321	0.174603	0.175824
PF3D7_0624200	PF3D7_0624200.1	conserved Plasmodium protein, unknown function	protein coding	1026	778	0.758285	-15.0621	9	2	0.62768	0.1423	0.109162	0.109162	16.1758	9	15	0.508772	0.115984	0.218324	0.1423
PF3D7_0624400	PF3D7_0624400.1	conserved protein, unknown function	protein coding	1824	1584	0.868421	-18.5362	9	3	0.629386	0.110197	0.0816886	0.0816886	17.3081	9	5	0.538377	0.131579	0.219846	0.107456
PF3D7_0624500	PF3D7_0624500.1	anaphase-promoting complex subunit 11, putative	protein coding	270	242	0.896296	-26.7341	9	2	0.666667	0.111111	0.0555556	0.0555556	7.30296	9	17	0.555556	0.140741	0.192593	0.0481481
PF3D7_0624700	PF3D7_0624700.1	N-acetylglucosaminyl-phosphatidylinositol de-N-acetylase, putative	protein coding	744	606	0.814516	-26.6043	9	8	0.701613	0.0927419	0.0497312	0.0497312	13.8795	9	8	0.580645	0.0833333	0.127688	0.197581
PF3D7_0625000	PF3D7_0625000.2	sphingomyelin synthase 1, putative	protein coding	1386	990	0.714286	-18.869	9	0	0.656566	0.0952381	0.0851371	0.0851371	13.8714	9	22	0.555556	0.133478	0.167388	0.0800866
PF3D7_0625000	PF3D7_0625000.1	sphingomyelin synthase 1, putative	protein coding	1386	1132	0.816739	-20.3558	9	8	0.621934	0.0894661	0.0873016	0.0873016	14.0963	9	4	0.580087	0.139971	0.147186	0.12987
PF3D7_0625200	PF3D7_0625200.1	conserved Plasmodium protein, unknown function	protein coding	1158	916	0.791019	-15.5434	9	10	0.557858	0.120035	0.174439	0.174439	17.6777	9	6	0.507772	0.170121	0.232297	0.0846287
PF3D7_0625400	PF3D7_0625400.1	conserved Plasmodium protein, unknown function	protein coding	1239	664	0.535916	-11.9164	9	2	0.621469	0.0726392	0.121065	0.121065	16.4048	9	5	0.566586	0.121065	0.112994	0.195319
PF3D7_0625500	PF3D7_0625500.1	conserved Plasmodium membrane protein, unknown function	protein coding	1014	622	0.613412	-30.836	9	5	0.710059	0.0729783	0.0729783	0.0729783	14.874	9	17	0.609467	0.137081	0.172584	0.0641026
PF3D7_0625700	PF3D7_0625700.1	conserved protein, unknown function	protein coding	297	152	0.511785	-17.3287	9	2	0.592593	0.141414	0.121212	0.121212	15.971	9	35	0.491582	0.161616	0.0875421	0.141414
PF3D7_0626100	PF3D7_0626100.1	oxidoreductase, short-chain dehydrogenase family, putative	protein coding	1152	934	0.810764	-28.1912	9	3	0.673611	0.0850694	0.0963542	0.0963542	10.1508	9	1	0.612847	0.117188	0.0833333	0.185764
PF3D7_0626200	PF3D7_0626200.1	conserved Plasmodium protein, unknown function	protein coding	1257	1136	0.903739	-25.7704	9	18	0.669849	0.0644391	0.0811456	0.0811456	17.1731	9	8	0.533015	0.133652	0.198886	0.128083
PF3D7_0626700	PF3D7_0626700.1	ATPase	protein coding	1119	814	0.727435	-21.9257	9	0	0.663092	0.0974084	0.0634495	0.0634495	12.4979	9	13	0.563003	0.157283	0.100983	0.167113
PF3D7_0626800	PF3D7_0626800.1	pyruvate kinase	protein coding	1536	1082	0.704427	-21.3978	9	6	0.665365	0.106771	0.0748698	0.0748698	8.43296	9	16	0.605469	0.135417	0.105469	0.143229
PF3D7_0626840	PF3D7_0626840.1	small nucleolar RNA snoR35	non protein coding	229	208	0.908297	-31.9047	9	1	0.724891	0.122271	0.0786026	0.0786026	6.30493	9	9	0.611354	0.0611354	0.0436681	0.244541
PF3D7_0626900	PF3D7_0626900.1	mitochondrial ribosomal protein L46 precursor, putative	protein coding	1119	850	0.759607	-23.8471	9	7	0.616622	0.110813	0.0911528	0.0911528	17.1896	9	7	0.516533	0.159071	0.17605	0.142091
PF3D7_0627200	PF3D7_0627200.1	myosin light chain, putative	protein coding	420	308	0.733333	-23.6493	9	11	0.642857	0.116667	0.0642857	0.0642857	15.5174	9	24	0.519048	0.154762	0.104762	0.164286
PF3D7_0627300	PF3D7_0627300.1	E3 ubiquitin-protein ligase RNF5, putative	protein coding	1350	668	0.494815	-18.5664	9	2	0.620741	0.151111	0.100741	0.100741	13.7225	9	7	0.54963	0.180741	0.140741	0.123704
PF3D7_0627400	PF3D7_0627400.1	mitochondrial import inner membrane translocase subunit TIM22, putative	protein coding	582	298	0.512027	-30.3834	9	6	0.66323	0.128866	0.0893471	0.0893471	11.4379	9	11	0.587629	0.147766	0.0876289	0.158076
PF3D7_0627500	PF3D7_0627500.1	protein DJ-1	protein coding	570	314	0.550877	-31.4512	9	5	0.708772	0.0877193	0.0877193	0.0877193	3.37333	9	9	0.614035	0.119298	0.136842	0.114035
PF3D7_0627900	PF3D7_0627900.1	ribonuclease P protein subunit p29, putative	protein coding	876	722	0.824201	-14.7822	9	3	0.623288	0.123288	0.0981735	0.0981735	15.9827	9	43	0.479452	0.159817	0.186073	0.125571
PF3D7_0628000	PF3D7_0628000.1	6-pyruvoyltetrahydropterin synthase	protein coding	522	360	0.689655	-24.7574	9	8	0.651341	0.0785441	0.0708812	0.0708812	13.0779	9	7	0.586207	0.109195	0.168582	0.122605
PF3D7_0628300	PF3D7_0628300.1	choline/ethanolaminephosphotransferase, putative	protein coding	1176	932	0.792517	-22.0393	9	2	0.656463	0.102041	0.0867347	0.0867347	14.4658	9	37	0.561224	0.114796	0.138605	0.153912
PF3D7_0628400	PF3D7_0628400.1	protease, putative	protein coding	1020	914	0.896078	-19.9517	9	0	0.67451	0.0911765	0.0745098	0.0745098	12.4111	9	1	0.607843	0.077451	0.0941176	0.219608
PF3D7_0628500	PF3D7_0628500.1	conserved Plasmodium protein, unknown function	protein coding	951	828	0.870662	-26.4263	9	13	0.666667	0.0788644	0.0557308	0.0557308	16.928	9	12	0.557308	0.173502	0.123028	0.133544
PF3D7_0628600	PF3D7_0628600.1	DNA methyltransferase 1-associated protein 1, putative	protein coding	1158	872	0.753022	-11.7006	9	11	0.592401	0.110535	0.105354	0.105354	17.7122	9	22	0.474957	0.124352	0.208117	0.173575
PF3D7_0628700	PF3D7_0628700.1	conserved Plasmodium protein, unknown function	protein coding	1722	1540	0.894309	-27.4793	9	4	0.672474	0.114402	0.112079	0.112079	15.1688	9	5	0.610918	0.152729	0.124274	0.109175
PF3D7_0629000	PF3D7_0629000.1	glucosamine 6-phosphate N-acetyltransferase	protein coding	876	508	0.579909	-30.6726	9	9	0.678082	0.0981735	0.086758	0.086758	15.9484	9	21	0.586758	0.141553	0.149543	0.0981735
PF3D7_0629200	PF3D7_0629200.1	DnaJ protein, putative	protein coding	1143	602	0.526684	-20.6184	9	4	0.621172	0.135608	0.104987	0.104987	13.9311	9	6	0.542432	0.164479	0.165354	0.122485
PF3D7_0629500	PF3D7_0629500.1	amino acid transporter AAT1	protein coding	1821	1140	0.62603	-19.7548	9	6	0.655684	0.0823723	0.0851181	0.0851181	14.1661	9	21	0.55464	0.110928	0.154311	0.168589
PF3D7_0629600	PF3D7_0629600.1	RNA-binding protein, putative	protein coding	780	514	0.658974	-21.7199	9	1	0.646154	0.117949	0.116667	0.116667	15.075	9	18	0.566667	0.146154	0.171795	0.0923077
PF3D7_0629900	PF3D7_0629900.1	sec14-like cytosolic factor or phosphatidylinositol/phosphatidylcholine transfer protein, putative	protein coding	987	788	0.798379	-21.4988	9	10	0.630193	0.106383	0.10233	0.10233	12.4222	9	10	0.557244	0.160081	0.122594	0.149949
PF3D7_0630500	PF3D7_0630500.1	ribosome biogenesis protein YTM1, putative	protein coding	1497	1234	0.824315	-27.6771	9	6	0.689379	0.0908484	0.0748163	0.0748163	13.7925	9	13	0.587842	0.120908	0.134937	0.147629
PF3D7_0630900	PF3D7_0630900.1	ATP-dependent RNA helicase HAS1	protein coding	1806	1344	0.744186	-16.8112	9	5	0.6268	0.10299	0.120155	0.120155	16.0847	9	20	0.54485	0.130122	0.170543	0.143411
PF3D7_0631000	PF3D7_0631000.1	tetratricopeptide repeat protein, putative	protein coding	858	496	0.578089	-23.2753	9	8	0.638695	0.10373	0.120047	0.120047	13.0533	9	8	0.592075	0.142191	0.136364	0.120047
PF3D7_0700800	PF3D7_0700800.1	Pfmc-2TM Maurer's cleft two transmembrane protein	protein coding	696	498	0.715517	-23.9939	9	2	0.646552	0.102011	0.125	0.125	17.1555	9	1	0.531609	0.0704023	0.216954	0.179598
PF3D7_0702000	PF3D7_0702000.1	Plasmodium exported protein (hyp12), unknown function	protein coding	738	412	0.558266	-12.4399	9	35	0.569106	0.135501	0.101626	0.101626	17.804	9	70	0.479675	0.116531	0.193767	0.115176
PF3D7_0702200	PF3D7_0702200.1	lysophospholipase, putative	protein coding	1275	904	0.70902	-19.7038	9	2	0.665098	0.0854902	0.0658824	0.0658824	11.4256	9	25	0.625882	0.108235	0.0635294	0.182745
PF3D7_0702300	PF3D7_0702300.1	sporozoite threonine and asparagine-rich protein	protein coding	1785	1114	0.62409	-4.21605	9	2	0.497479	0.0885154	0.228571	0.228571	21.5599	9	6	0.404482	0.122129	0.366947	0.103081
PF3D7_0702400	PF3D7_0702400.1	small exported membrane protein 1	protein coding	372	292	0.784946	-7.65823	9	9	0.569892	0.145161	0.145161	0.145161	15.7289	9	8	0.516129	0.172043	0.11828	0.172043
PF3D7_0702500	PF3D7_0702500.1	Plasmodium exported protein, unknown function	protein coding	762	600	0.787402	-21.8931	9	6	0.614173	0.141732	0.102362	0.102362	10.456	9	1	0.593176	0.120735	0.103675	0.181102
PF3D7_0702900	PF3D7_0702900.1	centrin, putative	protein coding	324	198	0.611111	-21.0957	9	6	0.67284	0.0833333	0.0617284	0.0617284	14.0586	9	17	0.623457	0.132716	0.037037	0.154321
PF3D7_0703100	PF3D7_0703100.1	cytosolic iron-sulfur assembly component 2, putative	protein coding	543	334	0.615101	-23.5521	9	5	0.611418	0.0847145	0.0865562	0.0865562	17.2766	9	16	0.519337	0.0865562	0.176796	0.187845
PF3D7_0703300	PF3D7_0703300.1	conserved Plasmodium protein, unknown function	protein coding	441	312	0.707483	-19.4969	9	4	0.603175	0.136054	0.124717	0.124717	14.0632	9	0	0.571429	0.120181	0.179138	0.129252
PF3D7_0703600	PF3D7_0703600.1	conserved protein, unknown function	protein coding	789	426	0.539924	-10.0646	9	2	0.52725	0.183777	0.121673	0.121673	18.0596	9	2	0.43346	0.212928	0.275032	0.0760456
PF3D7_0703700	PF3D7_0703700.1	conserved protein, unknown function	protein coding	750	674	0.898667	-13.5155	9	8	0.64	0.0906667	0.0693333	0.0693333	15.8445	9	6	0.506667	0.0973333	0.298667	0.0893333
PF3D7_0704900	PF3D7_0704900.1	peptide chain release factor 2	protein coding	1119	840	0.75067	-30.7997	9	2	0.675603	0.10277	0.0634495	0.0634495	13.6954	9	7	0.566577	0.130474	0.189455	0.107239
PF3D7_0705700	PF3D7_0705700.1	40S ribosomal protein S29, putative	protein coding	165	126	0.763636	-15.2185	9	9	0.581818	0.133333	0.0787879	0.0787879	12.9633	7	10	0.521212	0.133333	0.193939	0.0909091
PF3D7_0705800	PF3D7_0705800.1	cysteine-rich secretory protein, putative	protein coding	582	434	0.745704	-33.3388	9	2	0.694158	0.0979381	0.0721649	0.0721649	13.4482	9	12	0.604811	0.101375	0.158076	0.11512
PF3D7_0705900	PF3D7_0705900.1	ATP synthase subunit C, putative	protein coding	501	346	0.690619	-25.445	9	2	0.638723	0.0998004	0.117764	0.117764	9.68477	9	7	0.59481	0.143713	0.0978044	0.149701
PF3D7_0706200	PF3D7_0706200.1	conserved protein, unknown function	protein coding	234	176	0.752137	-21.1125	9	2	0.606838	0.153846	0.0470085	0.0470085	16.2379	9	51	0.444444	0.111111	0.0854701	0.141026
PF3D7_0706300	PF3D7_0706300.1	conserved Plasmodium protein, unknown function	protein coding	357	196	0.54902	-3.60339	9	10	0.464986	0.0504202	0.193277	0.193277	19.786	9	11	0.380952	0.0784314	0.291317	0.218487
PF3D7_0706400	PF3D7_0706400.1	60S ribosomal protein L37	protein coding	279	256	0.917563	-6.58663	9	16	0.516129	0.218638	0.125448	0.125448	12.8041	9	23	0.458781	0.215054	0.0752688	0.168459
PF3D7_0707420	PF3D7_0707420.1	nucleolar RNA snoR36	snoRNA encoding	348	98	0.281609	-34.7326	9	5	0.706897	0.0517241	0.0143678	0.0143678	7.30764	9	8	0.666667	0.0545977	0.0718391	0.183908
PF3D7_0707600	PF3D7_0707600.1	mediator of RNA polymerase II transcription subunit 10, putative	protein coding	735	562	0.764626	-15.1485	9	3	0.593197	0.0938776	0.130612	0.130612	17.1916	9	51	0.508844	0.12381	0.208163	0.0897959
PF3D7_0707900	PF3D7_0707900.1	ribosomal protein S8e, putative	protein coding	780	612	0.784615	-16.5147	9	1	0.6	0.123077	0.134615	0.134615	14.1135	9	4	0.535897	0.139744	0.175641	0.14359
PF3D7_0708100	PF3D7_0708100.1	DNA-directed RNA polymerases I, II, and III subunit RPABC5, putative	protein coding	210	198	0.942857	-27.1352	9	14	0.657143	0.0809524	0.0666667	0.0666667	12.8171	9	26	0.571429	0.0857143	0.0857143	0.133333
PF3D7_0708300	PF3D7_0708300.1	EKC/KEOPS complex subunit BUD32	protein coding	690	202	0.292754	-31.9954	9	0	0.66087	0.136232	0.084058	0.084058	12.5119	9	0	0.6	0.118841	0.186957	0.0942029
PF3D7_0708600	PF3D7_0708600.1	inner membrane complex protein 1d, putative	protein coding	759	536	0.706192	-28.6509	9	10	0.624506	0.14888	0.0711462	0.0711462	15.183	9	13	0.524374	0.184453	0.166008	0.108037
PF3D7_0708700	PF3D7_0708700.1	Cg8 protein	protein coding	687	428	0.622999	-19.9568	9	3	0.640466	0.106259	0.0873362	0.0873362	10.5672	9	9	0.521106	0.173217	0.19214	0.100437
PF3D7_0708900	PF3D7_0708900.1	protein SCO1, putative	protein coding	954	810	0.849057	-22.6708	9	11	0.643606	0.127883	0.124738	0.124738	15.8198	9	2	0.549266	0.124738	0.212788	0.111111
PF3D7_0709000	PF3D7_0709000.1	chloroquine resistance transporter	protein coding	1275	1026	0.804706	-23.7822	9	5	0.682353	0.092549	0.0909804	0.0909804	11.8099	9	20	0.613333	0.0870588	0.123922	0.16
PF3D7_0709050	PF3D7_0709050.1	small nucleolar RNA	snoRNA encoding	629	166	0.263911	-36.261	9	5	0.72814	0.0572337	0.0826709	0.0826709	6.29862	9	22	0.667727	0.100159	0.128776	0.0683625
PF3D7_0709200	PF3D7_0709200.1	glutaredoxin-like protein	protein coding	819	684	0.835165	-23.1818	9	0	0.647131	0.0940171	0.0659341	0.0659341	15.6461	9	10	0.556777	0.0866911	0.111111	0.233211
PF3D7_0709500	PF3D7_0709500.1	conserved Plasmodium protein, unknown function	protein coding	408	154	0.377451	-25.5312	9	6	0.647059	0.0759804	0.0980392	0.0980392	13.0472	9	5	0.598039	0.0857843	0.188725	0.115196
PF3D7_0709700	PF3D7_0709700.1	prodrug activation and resistance esterase	protein coding	1107	836	0.755194	-25.9249	9	6	0.684734	0.0803975	0.0767841	0.0767841	9.92872	9	33	0.614273	0.113821	0.107498	0.134598
PF3D7_0709800	PF3D7_0709800.1	conserved protein, unknown function	protein coding	195	84	0.430769	-30.1844	9	0	0.625641	0.0410256	0.0205128	0.0205128	9.61051	9	8	0.615385	0.0666667	0.133333	0.14359
PF3D7_0710100	PF3D7_0710100.1	conserved protein, unknown function	protein coding	1380	1090	0.789855	-18.1808	9	15	0.594203	0.121014	0.127536	0.127536	15.4931	9	15	0.53913	0.156522	0.161594	0.131884
PF3D7_0710300	PF3D7_0710300.1	conserved protein, unknown function	protein coding	612	322	0.526144	-27.17	9	2	0.715686	0.0767974	0.0539216	0.0539216	8.89206	9	7	0.640523	0.130719	0.0833333	0.133987
PF3D7_0710400	PF3D7_0710400.1	DNA repair protein RAD14, putative	protein coding	1098	754	0.686703	-25.3638	9	8	0.648452	0.0892532	0.0692168	0.0692168	16.995	9	10	0.530055	0.102914	0.193078	0.164845
PF3D7_0710500	PF3D7_0710500.1	conserved protein, unknown function	protein coding	768	654	0.851562	-25.2807	9	0	0.627604	0.102865	0.106771	0.106771	15.3704	9	18	0.533854	0.169271	0.115885	0.157552
PF3D7_0710600	PF3D7_0710600.1	60S ribosomal protein L34	protein coding	453	288	0.635762	-8.28717	9	9	0.503311	0.0971302	0.174393	0.174393	15.6863	9	26	0.401766	0.238411	0.189845	0.112583
PF3D7_0710700	PF3D7_0710700.1	conserved Plasmodium protein, unknown function	protein coding	606	292	0.481848	-3.24271	9	3	0.429043	0.166667	0.277228	0.277228	21.2952	9	3	0.316832	0.153465	0.49505	0.029703
PF3D7_0710800	PF3D7_0710800.1	protein transport protein USE1, putative	protein coding	1131	866	0.765694	-14.7753	9	5	0.594164	0.137047	0.104332	0.104332				0	0	0	0
PF3D7_0710900	PF3D7_0710900.1	50S ribosomal protein L1, mitochondrial, putative	protein coding	1200	968	0.806667	-19.7084	9	14	0.633333	0.105833	0.100833	0.100833	15.9166	9	12	0.54	0.126667	0.16	0.163333
PF3D7_0711100	PF3D7_0711100.1	conserved protein, unknown function	protein coding	714	474	0.663866	-28.6257	9	2	0.691877	0.0672269	0.0882353	0.0882353	15.9166	9	12	0.907563	0.212885	0.268908	0.27451
PF3D7_0711300	PF3D7_0711300.1	conserved Plasmodium protein, unknown function	protein coding	360	240	0.666667	-16.7303	9	1	0.561111	0.225	0.147222	0.147222	13.4612	9	2	1.16111	0.391667	0.213889	0.211111
PF3D7_0713400	PF3D7_0713400.1	GPCR-like receptor SR25	protein coding	1074	586	0.545624	-24.2714	9	0	0.685289	0.0893855	0.0716946	0.0716946	18.1031	9	18	0.160149	0.0493482	0.0689013	0.0400372
PF3D7_0713700	PF3D7_0713700.1	conserved Plasmodium protein, unknown function	protein coding	630	490	0.777778	-20.4238	9	4	0.666667	0.0587302	0.0619048	0.0619048	14.2295	9	27	1.04444	0.163492	0.166667	0.287302
PF3D7_0713800	PF3D7_0713800.1	negative elongation factor A, putative	protein coding	723	600	0.829876	-15.4885	9	10	0.594744	0.116183	0.0968188	0.0968188	13.973	9	16	0.50899	0.0926694	0.0580913	0.189488
PF3D7_0714000	PF3D7_0714000.1	histone H2B variant	protein coding	372	246	0.66129	-8.70661	9	8	0.553763	0.137097	0.0725806	0.0725806	15.701	9	46	0.994624	0.255376	0.362903	0.206989
PF3D7_0714500	PF3D7_0714500.1	transcription elongation factor s-II, putative	protein coding	1212	962	0.793729	-12.802	9	6	0.59571	0.116337	0.115512	0.115512	15.2719	9	7	0.136964	0.0742574	0.0635314	0.0264026
PF3D7_0714600	PF3D7_0714600.1	conserved protein, unknown function	protein coding	1728	1310	0.758102	-12.7907	9	3	0.578704	0.134838	0.0960648	0.0960648	18.6254	9	2	0.347222	0.0989583	0.157407	0.0966435
PF3D7_0714700	PF3D7_0714700.1	tRNA Asparagine	tRNA encoding	72	8	0.111111	-65.5536	4	1	0.638889	0.277778	0.0555556	0.0555556	18.2857	9	5	11	5.45833	4.625	2.84722
PF3D7_0715000	PF3D7_0715000.1	4-nitrophenylphosphatase	protein coding	969	842	0.868937	-24.923	9	6	0.681115	0.0980392	0.0608875	0.0608875	-16.9425	3	1	0.0433437	0.0144479	0.0144479	0.00103199
PF3D7_0715300	PF3D7_0715300.1	calcium/calmodulin-dependent protein kinase, putative	protein coding	1554	1382	0.889318	-20.0167	9	2	0.640927	0.123552	0.0888031	0.0888031	13.8593	9	1	0.36036	0.0662806	0.0913771	0.104891
PF3D7_0715400	PF3D7_0715400.1	secreted ookinete protein, putative	protein coding	660	382	0.578788	-20.7908	9	3	0.615152	0.0893939	0.110606	0.110606	14.6294	9	6	1.31212	0.375758	0.445455	0.212121
PF3D7_0715500	PF3D7_0715500.1	ATP synthase subunit epsilon, mitochondrial, putative	protein coding	216	82	0.37963	-17.6453	9	15	0.555556	0.148148	0.0694444	0.0694444	15.088	9	40	1.63889	0.388889	0.416667	0.425926
PF3D7_0715700	PF3D7_0715700.1	conserved protein, unknown function	protein coding	360	254	0.705556	-35.3414	9	2	0.683333	0.0888889	0.0805556	0.0805556	9.99361	9	18	0.305556	0.0777778	0.075	0.0916667
PF3D7_0715800	PF3D7_0715800.1	drug/metabolite transporter DMT1, putative	protein coding	1305	972	0.744828	-22.3044	9	3	0.652874	0.0881226	0.0904215	0.0904215	13.5197	9	17	0.154789	0.0375479	0.0421456	0.0283525
PF3D7_0715900	PF3D7_0715900.1	cation diffusion facilitator family protein, putative	protein coding	1671	1284	0.768402	-22.7044	9	5	0.672651	0.101735	0.0873728	0.0873728	13.4504	9	2	0.485937	0.0730102	0.0927588	0.128067
PF3D7_0716300	PF3D7_0716300.1	conserved protein, unknown function	protein coding	1569	1314	0.837476	-17.1245	9	2	0.613129	0.0994264	0.102613	0.102613	11.5625	9	5	0.660293	0.121096	0.145315	0.135118
PF3D7_0716400	PF3D7_0716400.1	transcription initiation factor IIA subunit 1, putative	protein coding	525	360	0.685714	-18.7807	9	5	0.620952	0.0971429	0.104762	0.104762	16.1706	9	6	1.58095	0.438095	0.460952	0.497143
PF3D7_0716500	PF3D7_0716500.1	conserved Plasmodium protein, unknown function	protein coding	1341	1134	0.845638	-23.3744	9	4	0.654735	0.0909769	0.0484713	0.0484713	16.2479	9	11	0.202834	0.064877	0.0618941	0.0536913
PF3D7_0716800	PF3D7_0716800.1	eukaryotic translation initiation factor 3 subunit I, putative	protein coding	984	682	0.693089	-23.7529	9	17	0.660569	0.101626	0.0833333	0.0833333	13.6427	9	19	0.79878	0.154472	0.20122	0.189024
PF3D7_0716900	PF3D7_0716900.1	drug/metabolite transporter DMT2	protein coding	969	294	0.303406	-24.3451	9	2	0.681115	0.0990712	0.0557276	0.0557276	10.2715	9	14	0.602683	0.171311	0.123839	0.103199
PF3D7_0717000	PF3D7_0717000.1	conserved Plasmodium membrane protein, unknown function	protein coding	897	650	0.724638	-23.9628	9	5	0.664437	0.0824972	0.0590858	0.0590858	12.4248	9	8	0.668896	0.0847269	0.132664	0.185061
PF3D7_0717200	PF3D7_0717200.1	conserved Plasmodium protein, unknown function	protein coding	1296	834	0.643519	-11.2637	9	11	0.560185	0.14429	0.138889	0.138889	12.0238	9	3	0.401235	0.070216	0.0925926	0.125772
PF3D7_0717300	PF3D7_0717300.1	transcription initiation factor IIE subunit alpha, putative	protein coding	1179	720	0.610687	-18.0701	9	2	0.64631	0.0788804	0.0882103	0.0882103	16.2517	9	17	0.53944	0.158609	0.254453	0.132316
PF3D7_0717500	PF3D7_0717500.1	calcium-dependent protein kinase 4	protein coding	1587	1128	0.710775	-19.9479	9	3	0.63012	0.1046	0.0825457	0.0825457	14.2369	9	2	0.413359	0.109011	0.117202	0.102079
PF3D7_0717700	PF3D7_0717700.1	serine--tRNA ligase, putative	protein coding	1620	1062	0.655556	-20.5301	9	0	0.646914	0.0975309	0.0839506	0.0839506	12.8057	9	9	0.549383	0.137037	0.141975	0.145679
PF3D7_0717900	PF3D7_0717900.1	thioredoxin-like protein	protein coding	1350	1016	0.752593	-18.3071	9	7	0.620741	0.122222	0.0622222	0.0622222	14.0378	9	5	0.688889	0.173333	0.111852	0.222222
PF3D7_0718400	PF3D7_0718400.1	mitochondrial ribosomal protein S8 precursor, putative	protein coding	390	230	0.589744	-26.9431	9	5	0.692308	0.117949	0.0564103	0.0564103	16.3225	9	15	1.78462	0.648718	0.658974	0.330769
PF3D7_0718500	PF3D7_0718500.1	prefoldin subunit 3, putative	protein coding	579	502	0.867012	-16.4709	9	7	0.607945	0.134715	0.0880829	0.0880829	8.03128	9	4	0.411054	0.0552677	0.0880829	0.112263
PF3D7_0718700	PF3D7_0718700.1	conserved Plasmodium membrane protein, unknown function	protein coding	1374	984	0.716157	-30.8199	9	7	0.691412	0.0742358	0.0800582	0.0800582	14.1508	9	7	0.219796	0.0480349	0.077147	0.0713246
PF3D7_0719000	PF3D7_0719000.1	conserved protein, unknown function	protein coding	462	120	0.25974	-16.1332	9	3	0.584416	0.106061	0.114719	0.114719	14.8424	9	9	1.82251	0.266234	0.502165	0.363636
PF3D7_0719100	PF3D7_0719100.1	ATP synthase F0 subunit a-like protein, putative	protein coding	540	474	0.877778	-22.5783	9	5	0.677778	0.0574074	0.05	0.05	16.2694	9	3	0.47037	0.114815	0.109259	0.155556
PF3D7_0719500	PF3D7_0719500.1	LEM3/CDC50 family protein, putative	protein coding	1416	1116	0.788136	-20.09	9	2	0.652542	0.125	0.085452	0.085452	13.718	9	14	0.216102	0.0430791	0.0508475	0.0614407
PF3D7_0719600	PF3D7_0719600.1	60S ribosomal protein L11a, putative	protein coding	522	274	0.524904	-18.0716	9	7	0.609195	0.113027	0.0651341	0.0651341	14.5569	9	27	1.48276	0.304598	0.450192	0.423372
PF3D7_0719700	PF3D7_0719700.1	40S ribosomal protein S10, putative	protein coding	414	222	0.536232	-13.0911	9	2	0.545894	0.181159	0.154589	0.154589	12.6372	9	25	0.690821	0.164251	0.198068	0.147343
PF3D7_0719800	PF3D7_0719800.1	conserved protein, unknown function	protein coding	1362	976	0.716593	-15.5731	9	6	0.603524	0.10279	0.12188	0.12188	13.7205	9	3	0.161527	0.051395	0.0565345	0.0323054
PF3D7_0720000	PF3D7_0720000.1	exosome complex component CSL4, putative	protein coding	588	402	0.683673	-23.2247	9	4	0.619048	0.156463	0.0935374	0.0935374	17.9218	9	10	1.20068	0.353741	0.530612	0.214286
PF3D7_0720100	PF3D7_0720100.1	pre-rRNA-processing protein ESF2, putative	protein coding	768	624	0.8125	-13.4447	9	3	0.5625	0.114583	0.127604	0.127604	11.6732	9	7	0.455729	0.117188	0.0507812	0.132812
PF3D7_0720200	PF3D7_0720200.1	conserved protein, unknown function	protein coding	366	140	0.382514	-13.7866	9	5	0.568306	0.120219	0.150273	0.150273	17.4537	9	19	0.961749	0.286885	0.576503	0.221311
PF3D7_0720400	PF3D7_0720400.1	apoptosis-inducing factor, putative	protein coding	1929	1614	0.836703	-23.2074	9	2	0.652151	0.0953862	0.0902022	0.0902022	16.0495	9	12	0.0922758	0.0352514	0.032141	0.0238466
PF3D7_0720500	PF3D7_0720500.1	conserved Plasmodium protein, unknown function	protein coding	405	208	0.51358	-27.7784	9	1	0.68642	0.103704	0.0395062	0.0395062	12.5676	9	22	2.79012	0.454321	0.728395	0.735802
PF3D7_0720600	PF3D7_0720600.1	conserved protein, unknown function	protein coding	711	464	0.652602	-19.6937	9	5	0.616034	0.129395	0.0942335	0.0942335	13.1352	9	6	0.329114	0.105485	0.0900141	0.0365682
PF3D7_0720800	PF3D7_0720800.1	Ham1-like protein, putative	protein coding	597	316	0.529313	-18.9039	9	5	0.623116	0.110553	0.142379	0.142379	11.7971	9	11	0.649916	0.142379	0.201005	0.179229
PF3D7_0720900	PF3D7_0720900.1	tetratricopeptide repeat protein, putative	protein coding	798	478	0.598997	-17.8452	9	9	0.576441	0.155388	0.162907	0.162907	11.8834	9	27	0.403509	0.0914787	0.156642	0.0626566
PF3D7_0721100	PF3D7_0721100.1	conserved protein, unknown function	protein coding	735	568	0.772789	-19.6519	9	1	0.653061	0.117007	0.0829932	0.0829932	11.9919	9	9	0.544218	0.108844	0.189116	0.231293
PF3D7_0721400	PF3D7_0721400.1	rhoptry protein, putative	protein coding	645	500	0.775194	-23.317	9	7	0.635659	0.128682	0.128682	0.128682	15.627	9	3	0.629457	0.150388	0.193798	0.16124
PF3D7_0721600	PF3D7_0721600.1	40S ribosomal protein S5, putative	protein coding	588	568	0.965986	-21.473	9	3	0.663265	0.085034	0.0357143	0.0357143	11.5512	9	36	0.588435	0.158163	0.147959	0.141156
PF3D7_0721800	PF3D7_0721800.1	conserved Plasmodium protein, unknown function	protein coding	321	236	0.735202	-8.46894	9	7	0.529595	0.137072	0.102804	0.102804	9.0882	9	11	1.07165	0.277259	0.127726	0.320872
PF3D7_0721900	PF3D7_0721900.1	V-type ATPase V0 subunit e, putative	protein coding	237	110	0.464135	-31.168	9	3	0.700422	0.0759494	0.0168776	0.0168776	19.3192	9	11	0.666667	0.168776	0.147679	0.324895
PF3D7_0722000	PF3D7_0722000.1	conserved Plasmodium protein, unknown function	protein coding	738	552	0.747967	-9.40466	9	13	0.531165	0.134146	0.184282	0.184282	8.24131	9	2	0.222222	0.0243902	0.0135501	0.0582656
PF3D7_0722100	PF3D7_0722100.1	protein pelota homolog, putative	protein coding	1212	1062	0.876238	-29.0149	9	7	0.673267	0.0981848	0.0627063	0.0627063	17.4788	9	18	0.285479	0.099835	0.124587	0.0841584
PF3D7_0722400	PF3D7_0722400.1	Obg-like ATPase 1, putative	protein coding	1182	636	0.538071	-20.1363	9	15	0.62775	0.0786802	0.104907	0.104907	14.0544	9	14	0.597293	0.109983	0.143824	0.162437
PF3D7_0722500	PF3D7_0722500.1	pre-mRNA-splicing factor CWC15, putative	protein coding	876	642	0.732877	-10.6954	9	3	0.527397	0.0787671	0.0947489	0.0947489	12.6809	9	15	0.773973	0.155251	0.216895	0.186073
PF3D7_0722600	PF3D7_0722600.1	U3 small nucleolar RNA-associated protein 7, putative	protein coding	1809	1242	0.686567	-15.6095	9	2	0.597015	0.0961857	0.134881	0.134881	17.1813	9	15	0.211166	0.090105	0.115533	0.0591487
PF3D7_0722700	PF3D7_0722700.1	conserved protein, unknown function	protein coding	240	170	0.708333	-24.8054	9	2	0.616667	0.15	0.1	0.1	15.3192	9	2	3.76667	1.3	1.58333	0.879167
PF3D7_0723000	PF3D7_0723000.1	tRNAHis guanylyltransferase, putative	protein coding	900	566	0.628889	-25.4234	9	13	0.657778	0.123333	0.0822222	0.0822222	6.48625	9	35	0.14	0.0355556	0.0266667	0.0255556
PF3D7_0723600	PF3D7_0723600.1	proteasome assembly chaperone 4, putative	protein coding	450	360	0.8	-22.728	9	6	0.684444	0.0755556	0.0355556	0.0355556	16.2654	9	13	1.09778	0.324444	0.246667	0.302222
PF3D7_0724200	PF3D7_0724200.1	type 2A phosphatase-associated protein 42, putative	protein coding	1284	834	0.649533	-19.7678	9	7	0.602804	0.104361	0.146417	0.146417	11.872	9	2	0.202492	0.0537383	0.0568536	0.0358255
PF3D7_0724300	PF3D7_0724300.1	ubiquinone biosynthesis O-methyltransferase, putative	protein coding	1005	748	0.744279	-30.2072	9	6	0.664677	0.0905473	0.0666667	0.0666667	17.3428	9	25	0.658706	0.128358	0.274627	0.191045
PF3D7_0724400	PF3D7_0724400.1	mitochondrial import inner membrane translocase subunit TIM14, putative	protein coding	348	200	0.574713	-20.7383	9	0	0.672414	0.0603448	0.0431034	0.0431034	15.1361	9	13	1.66092	0.272989	0.477011	0.439655
PF3D7_0724800	PF3D7_0724800.1	kelch domain-containing protein, putative	protein coding	1278	680	0.532081	-18.3403	9	9	0.627543	0.0962441	0.0970266	0.0970266	13.8594	9	32	0.1518	0.0234742	0.0179969	0.0539906
PF3D7_0725200	PF3D7_0725200.1	mago nashi protein homologue, putative	protein coding	447	242	0.541387	-23.9175	9	2	0.666667	0.102908	0.111857	0.111857	13.0291	9	16	1.56152	0.268456	0.436242	0.557047
PF3D7_0725400	PF3D7_0725400.1	conserved Plasmodium protein, unknown function	protein coding	330	242	0.733333	-22.3879	9	1	0.606061	0.0818182	0.0878788	0.0878788	11.6083	9	2	0.812121	0.154545	0.148485	0.233333
PF3D7_0725700	PF3D7_0725700.1	unspecified product	rRNA encoding	365	92	0.252055	-54.3755	9	2	0.794521	0.0739726	0.0547945	0.0547945	12.4909	9	11	0.50411	0.10411	0.134247	0.131507
PF3D7_0725800	PF3D7_0725800.1	5.8S ribosomal RNA	rRNA encoding	159	20	0.125786	-31.7489	9	9	0.566038	0.163522	0.113208	0.113208	0.720411	9	0	1.77358	0.188679	0.125786	0.207547
PF3D7_0725900	PF3D7_0725900.1	unspecified product	rRNA encoding	198	4	0.020202	-36.5275	9	8	0.707071	0.111111	0.116162	0.116162	-0.239434	8	9	0.424242	0.131313	0.126263	0.0757576
PF3D7_0726700	PF3D7_0726700.1	conserved Plasmodium protein, unknown function	protein coding	513	444	0.865497	-18.916	9	4	0.62768	0.138402	0.109162	0.109162	4.88667	9	8	0.269006	0.0448343	0.0448343	0.0116959
PF3D7_0726800	PF3D7_0726800.1	dolichyl-diphosphooligosaccharide--protein glycosyltransferase subunit OST2, putative	protein coding	324	168	0.518519	-30.4167	9	10	0.666667	0.104938	0.0493827	0.0493827	17.0295	9	36	0.820988	0.253086	0.160494	0.237654
PF3D7_0726900	PF3D7_0726900.1	mitochondrial import inner membrane translocase subunit TIM50, putative	protein coding	1560	874	0.560256	-23.6916	9	2	0.657692	0.104487	0.075	0.075	12.9475	9	17	0.112821	0.0314103	0.0179487	0.0346154
PF3D7_0727200	PF3D7_0727200.1	cysteine desulfurase, putative	protein coding	1662	1214	0.730445	-28.7964	9	6	0.637786	0.115523	0.1071	0.1071	14.9494	9	2	0.548736	0.132371	0.141998	0.11432
PF3D7_0727400	PF3D7_0727400.1	proteasome subunit alpha type-5, putative	protein coding	771	520	0.674449	-24.7627	9	2	0.656291	0.127108	0.0856031	0.0856031	11.1314	9	10	1.25551	0.298314	0.374838	0.214008
PF3D7_0728000	PF3D7_0728000.1	eukaryotic translation initiation factor 2 subunit alpha	protein coding	990	700	0.707071	-18.319	9	1	0.612121	0.123232	0.0777778	0.0777778	7.98699	9	15	0.470707	0.0989899	0.0888889	0.105051
PF3D7_0728300	PF3D7_0728300.1	conserved protein, unknown function	protein coding	636	488	0.767296	-26.1949	9	2	0.625786	0.157233	0.110063	0.110063	12.5295	9	11	0.858491	0.215409	0.194969	0.27044
PF3D7_0728400	PF3D7_0728400.1	conserved Plasmodium protein, unknown function, unspecified product	protein coding	381	252	0.661417	-29.8119	9	5	0.666667	0.0813648	0.0498688	0.0498688	13.5378	9	10	0.950131	0.170604	0.257218	0.265092
PF3D7_0728400	PF3D7_0728400.2	conserved Plasmodium protein, unknown function, unspecified product	protein coding	381	262	0.687664	-33.1715	9	5	0.677165	0.125984	0.0892388	0.0892388	13.5378	9	10	0.950131	0.170604	0.257218	0.265092
PF3D7_0728800	PF3D7_0728800.1	conserved Plasmodium protein, unknown function	protein coding	1401	1034	0.738044	-18.3261	9	2	0.616702	0.0992148	0.100642	0.100642	11.3692	9	5	0.162741	0.0378301	0.0214133	0.0463954
PF3D7_0728900	PF3D7_0728900.1	RNA-binding protein, putative	protein coding	1479	1154	0.780257	-14.4311	9	4	0.581474	0.105477	0.128465	0.128465	17.1128	9	19	0.478702	0.0926302	0.264368	0.0987153
PF3D7_0729000	PF3D7_0729000.1	signal recognition particle subunit SRP9	protein coding	312	172	0.551282	-12.0803	9	23	0.589744	0.0865385	0.121795	0.121795	15.6432	9	10	2.53205	0.554487	0.974359	0.647436
PF3D7_0729200	PF3D7_0729200.1	1-cys peroxiredoxin	protein coding	723	628	0.868603	-24.3958	9	3	0.661134	0.0940526	0.0691563	0.0691563	15.6761	9	23	0.190871	0.0373444	0.0968188	0.0746888
PF3D7_0729400	PF3D7_0729400.1	ribosome biogenesis protein BRX1, putative	protein coding	1251	812	0.649081	-18.2258	9	16	0.63789	0.0735412	0.088729	0.088729	13.8061	9	23	0.322942	0.0623501	0.119105	0.0551559
PF3D7_0729600	PF3D7_0729600.1	conserved Plasmodium protein, unknown function	protein coding	492	378	0.768293	-10.0172	9	2	0.54065	0.142276	0.142276	0.142276	14.4601	9	10	1.48374	0.28252	0.29878	0.457317
PF3D7_0730400	PF3D7_0730400.1	IMP1-like protein, putative	protein coding	477	414	0.867925	-26.5744	9	2	0.679245	0.0733753	0.048218	0.048218	17.7674	9	24	0.461216	0.176101	0.230608	0.113208
PF3D7_0730800	PF3D7_0730800.2	Plasmodium exported protein, unknown function, unspecified product	protein coding	882	622	0.705215	-18.2451	9	13	0.566893	0.130385	0.122449	0.122449	11.9581	9	4	0.312925	0.0453515	0.0634921	0.114512
PF3D7_0730800	PF3D7_0730800.1	Plasmodium exported protein, unknown function, unspecified product	protein coding	882	720	0.816327	-17.6668	9	13	0.587302	0.0997732	0.100907	0.100907	17.7674	9	24	0.249433	0.0952381	0.124717	0.0612245
PF3D7_0731000	PF3D7_0731000.1	unspecified product	non protein coding	1764	1400	0.793651	-25.397	9	4	0.689342	0.0578231	0.095805	0.095805	13.2062	9	20	0.255102	0.111111	0.0793651	0.0430839
PF3D7_0731200	PF3D7_0731200.1	Plasmodium exported protein, unknown function	protein coding	930	752	0.808602	-20.0602	9	2	0.630108	0.126882	0.108602	0.108602	17.1371	9	44	1.08602	0.165591	0.233333	0.364516
PF3D7_0731300	PF3D7_0731300.1	Plasmodium exported protein (PHISTb), unknown function	protein coding	954	546	0.572327	-20.3542	9	2	0.647799	0.114256	0.0807128	0.0807128	15.1441	9	10	0.545073	0.126834	0.158281	0.134172
PF3D7_0731400	PF3D7_0731400.1	serine/threonine protein kinase, FIKK family, pseudogene	protein coding	1605	1410	0.878505	-25.4868	9	5	0.671651	0.0959502	0.0915888	0.0915888	15.5892	9	2	0.35514	0.0884735	0.0660436	0.0834891
PF3D7_0731700	PF3D7_0731700.1	Plasmodium exported protein (hyp9), unknown function	protein coding	591	432	0.730964	-28.6508	9	2	0.717428	0.0829103	0.0659898	0.0659898	12.8497	9	6	1.64805	0.316413	0.357022	0.384095
PF3D7_0801500	PF3D7_0801500.1	nucleolar protein 10, putative	protein coding	1650	1292	0.78303	-28.0264	9	11	0.661818	0.0727273	0.106667	0.106667	12.2798	9	13	0.218182	0.0454545	0.0472727	0.0393939
PF3D7_0801600	PF3D7_0801600.1	conserved protein, unknown function	protein coding	378	192	0.507937	-28.7879	9	6	0.671958	0.0899471	0.031746	0.031746	13.0039	9	14	2.59259	0.539683	0.582011	0.613757
PF3D7_0802200	PF3D7_0802200.1	1-cys peroxiredoxin	protein coding	663	506	0.763198	-16.4983	9	3	0.633484	0.128205	0.0573152	0.0573152	13.5137	9	21	0.331825	0.0693816	0.0859729	0.0512821
PF3D7_0802800	PF3D7_0802800.1	serine/threonine protein phosphatase 2B catalytic subunit A	protein coding	1815	1516	0.835262	-19.4769	9	9	0.644628	0.0898072	0.110193	0.110193	11.7671	9	23	0.195041	0.062259	0.0391185	0.0561983
PF3D7_0802900	PF3D7_0802900.1	conserved Plasmodium protein, unknown function	protein coding	408	274	0.671569	-21.6342	9	11	0.602941	0.181373	0.115196	0.115196	12.4956	9	16	2.42647	0.590686	0.647059	0.745098
PF3D7_0803300	PF3D7_0803300.1	mitogen-activated protein kinase organizer 1, putative	protein coding	1098	924	0.84153	-22.0669	9	6	0.642987	0.101093	0.12204	0.12204	16.5521	9	19	0.185792	0.0856102	0.0564663	0.0264117
PF3D7_0803700	PF3D7_0803700.1	tubulin gamma chain	protein coding	1359	1060	0.779985	-29.7234	9	5	0.668138	0.104489	0.0963944	0.0963944	14.3903	9	6	0.48418	0.0986019	0.0912436	0.129507
PF3D7_0803800	PF3D7_0803800.1	proteasome subunit beta type-4	protein coding	798	434	0.54386	-19.5118	9	1	0.636591	0.106516	0.101504	0.101504	11.7557	9	17	1.02005	0.16792	0.25188	0.241855
PF3D7_0803900	PF3D7_0803900.1	C/D small nucleolar RNA	snoRNA encoding	130	80	0.615385	-18.0923	9	6	0.630769	0.1	0.0769231	0.0769231	13.6837	9	1	3.63077	0.792308	0.515385	1.19231
PF3D7_0804100	PF3D7_0804100.1	small nucleolar RNA snoR06	snoRNA encoding	85	52	0.611765	-35.1135	6	2	0.705882	0.0941176	0	0	9.29231	5	8	0.776471	0.294118	0.235294	0.129412
PF3D7_0804200	PF3D7_0804200.1	Plasmodium RNA of unknown function RUF3	non protein coding	160	38	0.2375	-40.7306	9	1	0.7	0.0875	0	0	7.59235	3	18	0.2875	0.06875	0.00625	0.05625
PF3D7_0804600	PF3D7_0804600.1	tRNA pseudouridine synthase, putative	protein coding	1671	1182	0.707361	-16.8995	9	4	0.616397	0.0879713	0.111311	0.111311	9.83188	7	7	0.0574506	0.00837822	0.00119689	0.0245362
PF3D7_0804800	PF3D7_0804800.1	peptidyl-prolyl cis-trans isomerase	protein coding	654	512	0.782875	-20.9464	9	7	0.64526	0.0810398	0.088685	0.088685	16.1227	9	11	1.38532	0.377676	0.363914	0.411315
PF3D7_0804900	PF3D7_0804900.1	GTPase-activating protein, putative	protein coding	1476	892	0.604336	-19.5645	9	10	0.630081	0.0968835	0.0982385	0.0982385	13.0445	9	15	0.262873	0.0657182	0.0399729	0.0643631
PF3D7_0805000	PF3D7_0805000.1	alpha/beta hydrolase, putative	protein coding	738	622	0.842818	-32.9819	9	2	0.677507	0.097561	0.0948509	0.0948509	14.7919	9	12	1.12466	0.271003	0.319783	0.268293
PF3D7_0805200	PF3D7_0805200.1	gamete release protein, putative	protein coding	282	280	0.992908	-27.0006	9	3	0.64539	0.0780142	0.0531915	0.0531915	8.73897	9	16	1.65957	0.287234	0.141844	0.471631
PF3D7_0805400	PF3D7_0805400.1	N-acetyltransferase, GNAT family, putative	protein coding	678	396	0.584071	-24.426	9	3	0.678466	0.112094	0.0324484	0.0324484	10.9427	9	8	0.224189	0.0678466	0.0752212	0.0368732
PF3D7_0805600	PF3D7_0805600.1	PAP2-like protein, putative	protein coding	927	860	0.927724	-21.1106	9	2	0.668824	0.10356	0.0658037	0.0658037	12.3881	9	28	0.444444	0.0571737	0.0830636	0.116505
PF3D7_0805900	PF3D7_0805900.1	conserved protein, unknown function	protein coding	750	496	0.661333	-19.8888	9	3	0.570667	0.242667	0.064	0.064	14.5097	9	29	0.717333	0.145333	0.185333	0.149333
PF3D7_0806400	PF3D7_0806400.1	UDP-N-acetylglucosamine transferase subunit ALG13, putative	protein coding	534	436	0.816479	-27.0212	9	8	0.659176	0.104869	0.088015	0.088015	15.9912	9	8	0.707865	0.191011	0.32397	0.166667
PF3D7_0806900	PF3D7_0806900.1	conserved protein, unknown function	protein coding	1140	666	0.584211	-21.3862	9	5	0.614035	0.128947	0.102632	0.102632	12.5481	9	26	0.264912	0.0675439	0.0710526	0.0421053
PF3D7_0807000	PF3D7_0807000.1	YEATS domain-containing protein, putative	protein coding	669	396	0.591928	-25.6074	9	8	0.654709	0.0896861	0.0852018	0.0852018	16.8418	9	22	0.875934	0.255605	0.38565	0.153961
PF3D7_0807200	PF3D7_0807200.1	conserved Plasmodium membrane protein, unknown function	protein coding	1245	986	0.791968	-22.0542	9	4	0.644177	0.107631	0.107631	0.107631	11.134	9	3	0.313253	0.075502	0.064257	0.0819277
PF3D7_0807300	PF3D7_0807300.1	ras-related protein Rab-18	protein coding	606	526	0.867987	-19.9919	9	14	0.623762	0.0957096	0.117162	0.117162	14.8856	9	12	1.14191	0.305281	0.265677	0.321782
PF3D7_0807400	PF3D7_0807400.1	coenzyme Q-binding protein COQ10 homolog, mitochondrial	protein coding	576	506	0.878472	-15.5211	9	12	0.625	0.0694444	0.0885417	0.0885417	13.0939	9	25	0.59375	0.166667	0.116319	0.131944
PF3D7_0807500	PF3D7_0807500.1	proteasome subunit alpha type-6, putative	protein coding	783	496	0.633461	-19.2439	9	2	0.613027	0.130268	0.10728	0.10728	16.9094	9	22	0.403576	0.114943	0.0945083	0.0945083
PF3D7_0807800	PF3D7_0807800.1	26S proteasome regulatory subunit RPN10, putative	protein coding	1446	1128	0.780083	-12.2215	9	2	0.594744	0.144537	0.0871369	0.0871369	12.6973	9	14	0.294606	0.0594744	0.0899032	0.0878285
PF3D7_0807900	PF3D7_0807900.1	tyrosine--tRNA ligase	protein coding	1122	702	0.625668	-24.8675	9	2	0.645276	0.083779	0.111408	0.111408	17.004	9	21	0.639929	0.128342	0.230838	0.270945
PF3D7_0808200	PF3D7_0808200.1	plasmepsin X	protein coding	1722	1402	0.81417	-17.8335	9	2	0.638792	0.0847851	0.0847851	0.0847851	10.4177	9	5	0.387921	0.0847851	0.0900116	0.0859466
PF3D7_0808300	PF3D7_0808300.1	ubiquitin regulatory protein, putative	protein coding	717	388	0.541144	-15.2932	9	9	0.577406	0.110181	0.0753138	0.0753138	12.0387	9	23	1.40865	0.269177	0.357043	0.334728
PF3D7_0808400	PF3D7_0808400.1	coatomer subunit epsilon, putative	protein coding	837	748	0.893668	-24.498	9	2	0.671446	0.0908005	0.0896057	0.0896057	15.9063	9	36	0.396655	0.151732	0.13859	0.126643
PF3D7_0809300	PF3D7_0809300.1	unspecified product	non protein coding	1033	676	0.654405	-25.6878	9	0	0.675702	0.10455	0.0939013	0.0939013	14.2236	9	5	0.545983	0.0580833	0.0619555	0.1394
PF3D7_0809500	PF3D7_0809500.1	histone acetyltransferase subunit NuA4, putative	protein coding	315	198	0.628571	-20.6208	9	9	0.577778	0.0984127	0.139683	0.139683	14.196	9	3	1.9873	0.390476	0.549206	0.342857
PF3D7_0810000	PF3D7_0810000.1	acyl-CoA binding protein, putative	protein coding	273	166	0.608059	-18.7351	9	9	0.622711	0.102564	0.106227	0.106227	12.3633	9	26	0.600733	0.0915751	0.0732601	0.29304
PF3D7_0810100	PF3D7_0810100.1	apicoplast ribosomal protein L33 precursor, putative	protein coding	336	340	1.0119	-15.4791	9	11	0.577381	0.077381	0.0892857	0.0892857	14.4517	9	9	0.440476	0.104167	0.125	0.116071
PF3D7_0810300	PF3D7_0810300.1	protein phosphatase PPM5, putative	protein coding	1653	1180	0.713854	-20.0726	9	1	0.601331	0.0992136	0.134906	0.134906	17.4376	9	24	0.0859044	0.0332728	0.0496068	0.0199637
PF3D7_0810400	PF3D7_0810400.1	aquaporin, putative	protein coding	1812	1168	0.644592	-28.5232	9	15	0.668874	0.0756071	0.0739514	0.0739514	13.9382	9	15	0.481236	0.130243	0.183223	0.109272
PF3D7_0810500	PF3D7_0810500.1	protein phosphatase PPM7, putative	protein coding	912	844	0.925439	-22.0472	9	1	0.655702	0.0833333	0.128289	0.128289	15.1247	9	27	1.16009	0.186404	0.309211	0.301535
PF3D7_0810700	PF3D7_0810700.1	conserved Plasmodium protein, unknown function	protein coding	426	352	0.826291	-26.5861	9	2	0.671362	0.117371	0.100939	0.100939	11.9002	9	19	1.30047	0.215962	0.298122	0.28169
PF3D7_0810900	PF3D7_0810900.2	conserved Plasmodium protein, unknown function	protein coding	366	166	0.453552	-20.3986	9	0	0.63388	0.0655738	0.0737705	0.0737705	12.381	9	2	0.612022	0.15847	0.275956	0.112022
PF3D7_0810900	PF3D7_0810900.1	conserved Plasmodium protein, unknown function	protein coding	366	538	1.46995	-16.9553	9	2	1.82514	0.254098	0.251366	0.251366	12.381	9	2	0.612022	0.15847	0.275956	0.112022
PF3D7_0811100	PF3D7_0811100.1	mitochondrial carrier protein, putative	protein coding	1623	1164	0.71719	-26.0599	9	2	0.661738	0.0985829	0.0813309	0.0813309	13.126	9	0	0.141713	0.0246457	0.0154036	0.0437461
PF3D7_0811400	PF3D7_0811400.1	conserved protein, unknown function	protein coding	1827	1518	0.83087	-22.1492	9	3	0.648057	0.0897646	0.0831965	0.0831965	16.8052	9	5	0.515599	0.0826492	0.114943	0.172414
PF3D7_0811800	PF3D7_0811800.1	conserved Plasmodium protein, unknown function	protein coding	1764	1462	0.828798	-17.5908	9	2	0.614512	0.0884354	0.104875	0.104875	12.3336	9	9	0.590703	0.127551	0.159864	0.152494
PF3D7_0812220	PF3D7_0812220.1	GTPase, putative	protein coding	882	774	0.877551	-24.0274	9	3	0.664399	0.0907029	0.0884354	0.0884354	18.6563	9	13	0.997732	0.248299	0.462585	0.276644
PF3D7_0812400	PF3D7_0812400.1	karyopherin alpha	protein coding	1638	1370	0.836386	-19.6567	9	6	0.637363	0.0915751	0.0891331	0.0891331	13.501	9	9	0.301587	0.0879121	0.0445665	0.0989011
PF3D7_0812600	PF3D7_0812600.1	ubiquitin-conjugating enzyme E2, putative	protein coding	492	354	0.719512	-25.2204	9	4	0.642276	0.115854	0.0691057	0.0691057	12.0466	9	6	1.9187	0.396341	0.51626	0.485772
PF3D7_0812700	PF3D7_0812700.1	U1 small nuclear ribonucleoprotein C, putative	protein coding	708	554	0.782486	-16.1098	9	5	0.612994	0.0861582	0.0889831	0.0889831	8.80394	9	4	0.392655	0.120056	0.0819209	0.0946328
PF3D7_0812800	PF3D7_0812800.1	conserved protein, unknown function	protein coding	219	90	0.410959	-27.5702	9	0	0.630137	0.105023	0.114155	0.114155	16.1783	9	12	1.72603	0.424658	0.639269	0.388128
PF3D7_0813000	PF3D7_0813000.1	conserved protein, unknown function	protein coding	1800	1396	0.775556	-15.8878	9	5	0.618889	0.115	0.117222	0.117222	11.1513	9	0	0.0677778	0.0111111	0.0222222	0.0205556
PF3D7_0813200	PF3D7_0813200.1	CS domain protein, putative	protein coding	942	476	0.505308	-14.1422	9	2	0.573248	0.145435	0.152866	0.152866	16.5511	9	16	0.995754	0.164544	0.433121	0.300425
PF3D7_0813300	PF3D7_0813300.1	conserved protein, unknown function	protein coding	948	556	0.586498	-10.1423	9	7	0.516878	0.169831	0.142405	0.142405	16.5054	9	2	0.514768	0.168776	0.191983	0.116034
PF3D7_0813500	PF3D7_0813500.1	PUB domain-containing protein, putative	protein coding	1548	1178	0.760982	-17.4761	9	10	0.594315	0.132429	0.131137	0.131137	16.3345	9	12	0.262274	0.105943	0.193798	0.0426357
PF3D7_0813600	PF3D7_0813600.1	translation initiation factor SUI1, putative	protein coding	807	418	0.517968	-12.3047	9	2	0.535316	0.101611	0.174721	0.174721	18.7901	9	23	0.991326	0.26518	0.408922	0.224287
PF3D7_0813800	PF3D7_0813800.1	GDP-mannose 4,6-dehydratase	protein coding	1074	798	0.743017	-32.3534	9	8	0.662942	0.0968343	0.0670391	0.0670391	15.9605	9	8	0.346369	0.108007	0.192737	0.0968343
PF3D7_0813900	PF3D7_0813900.1	40S ribosomal protein S16, putative	protein coding	435	302	0.694253	-18.5636	9	19	0.574713	0.135632	0.137931	0.137931	12.3301	9	8	1.49885	0.333333	0.331034	0.287356
PF3D7_0814000	PF3D7_0814000.1	60S ribosomal protein L13-2, putative	protein coding	648	488	0.753086	-9.17583	9	2	0.549383	0.0941358	0.087963	0.087963	11.9882	9	25	0.37963	0.109568	0.0817901	0.0617284
PF3D7_0814100	PF3D7_0814100.1	conserved Plasmodium protein, unknown function	protein coding	447	348	0.778523	-20.3157	9	4	0.626398	0.0917226	0.0671141	0.0671141	16.0094	9	14	0.715884	0.161074	0.270694	0.270694
PF3D7_0814200	PF3D7_0814200.1	DNA/RNA-binding protein Alba 1	protein coding	747	438	0.586345	-13.3335	9	13	0.551539	0.133869	0.0843373	0.0843373	17.5143	9	5	0.305221	0.124498	0.104418	0.0575636
PF3D7_0814900	PF3D7_0814900.1	superoxide dismutase [Fe]	protein coding	597	502	0.840871	-22.7062	9	4	0.649916	0.0938023	0.0653266	0.0653266	12.9985	9	13	0.613065	0.184255	0.283082	0.149079
PF3D7_0815000	PF3D7_0815000.1	selenoprotein	protein coding	1056	448	0.424242	-16.8358	9	6	0.606061	0.155303	0.108902	0.108902	11.3809	9	4	0.32197	0.0767045	0.0899621	0.0729167
PF3D7_0815400	PF3D7_0815400.1	ATP synthase-associated protein, putative	protein coding	483	294	0.608696	-22.2339	9	1	0.658385	0.10766	0.120083	0.120083	18.6282	9	6	1.16356	0.451346	0.364389	0.194617
PF3D7_0815500	PF3D7_0815500.1	conserved Plasmodium protein, unknown function	protein coding	1476	1030	0.697832	-18.4805	9	2	0.628726	0.0887534	0.136856	0.136856	13.3768	9	8	0.191057	0.0365854	0.046748	0.0474255
PF3D7_0815600	PF3D7_0815600.1	eukaryotic translation initiation factor 3 subunit G, putative	protein coding	807	582	0.72119	-12.8623	9	10	0.599752	0.138786	0.127633	0.127633	15.1984	9	9	0.996283	0.216853	0.335812	0.268897
PF3D7_0816000	PF3D7_0816000.1	ribosome assembly protein RRB1, putative	protein coding	1476	1246	0.844173	-21.2447	9	13	0.623306	0.113144	0.111111	0.111111	15.217	9	22	0.296748	0.0596206	0.0724932	0.102981
PF3D7_0816100	PF3D7_0816100.1	phosphopantothenoylcysteine decarboxylase, putative	protein coding	558	302	0.541219	-24.2854	9	5	0.666667	0.103943	0.0716846	0.0716846	14.3109	9	2	1.319	0.433692	0.551971	0.336918
PF3D7_0816200	PF3D7_0816200.1	vacuolar protein sorting-associated protein 2, putative	protein coding	630	370	0.587302	-10.4079	9	3	0.577778	0.163492	0.115873	0.115873	12.1662	9	6	0.488889	0.138095	0.18254	0.0666667
PF3D7_0816400	PF3D7_0816400.1	EF-hand calcium-binding domain-containing protein, putative	protein coding	702	542	0.77208	-20.8159	9	1	0.632479	0.116809	0.11396	0.11396	19.1317	9	3	0.415954	0.11396	0.254986	0.108262
PF3D7_0816700	PF3D7_0816700.1	trafficking protein particle complex subunit 2-like protein, putative	protein coding	432	250	0.578704	-20.8997	9	2	0.666667	0.127315	0.118056	0.118056	13.1727	9	30	0.828704	0.296296	0.266204	0.164352
PF3D7_0817500	PF3D7_0817500.1	histidine triad nucleotide-binding protein 1	protein coding	558	306	0.548387	-20.1456	9	5	0.641577	0.0878136	0.0770609	0.0770609	14.9568	9	3	0.483871	0.125448	0.0842294	0.0752688
PF3D7_0817800	PF3D7_0817800.1	conserved Plasmodium protein, unknown function	protein coding	165	12	0.0727273	-28.37	9	13	0.666667	0.0969697	0.0181818	0.0181818	12.6143	9	4	1.93939	0.309091	0.478788	0.630303
PF3D7_0817900	PF3D7_0817900.1	high mobility group protein B2	protein coding	300	172	0.573333	-1.377	9	8	0.46	0.163333	0.16	0.16	3.87242	9	13	0.353333	0.0533333	0.01	0.09
PF3D7_0818000	PF3D7_0818000.1	U4/U6.U5 small nuclear ribonucleoprotein, putative	protein coding	1119	530	0.473637	-6.64421	9	2	0.486148	0.160858	0.140304	0.140304	15.5563	9	24	0.112601	0.0357462	0.0697051	0.028597
PF3D7_0818100	PF3D7_0818100.1	zinc finger protein, putative	protein coding	1617	1060	0.655535	-10.694	9	1	0.586271	0.117502	0.115028	0.115028	18.9769	9	2	0.277056	0.144712	0.141002	0.128015
PF3D7_0818200	PF3D7_0818200.1	14-3-3 protein	protein coding	789	604	0.765526	-22.9417	9	4	0.651458	0.131812	0.0697085	0.0697085	15.4223	9	37	1.06464	0.275032	0.416984	0.245881
PF3D7_0818400	PF3D7_0818400.1	rRNA-processing protein FCF1, putative	protein coding	597	290	0.485762	-20.4282	9	0	0.623116	0.117253	0.125628	0.125628	8.78204	9	11	0.760469	0.179229	0.21943	0.144054
PF3D7_0818500	PF3D7_0818500.1	zinc finger protein, putative	protein coding	576	426	0.739583	-15.5732	9	12	0.555556	0.111111	0.170139	0.170139	14.4462	9	6	0.555556	0.182292	0.168403	0.119792
PF3D7_0818600	PF3D7_0818600.1	BEM46-like protein, putative	protein coding	909	676	0.743674	-14.2801	9	3	0.607261	0.10231	0.111111	0.111111	13.9233	9	12	0.305831	0.136414	0.123212	0.0550055
PF3D7_0819100	PF3D7_0819100.1	BRIX domain, putative	protein coding	888	726	0.817568	-20.3549	9	12	0.608108	0.0867117	0.113739	0.113739	13.2997	9	4	0.599099	0.130631	0.130631	0.158784
PF3D7_0819500	PF3D7_0819500.1	conserved protein, unknown function	protein coding	1161	804	0.692506	-30.5303	9	3	0.671835	0.0783807	0.0628768	0.0628768	16.9086	9	14	0.425495	0.0551249	0.0852713	0.186908
PF3D7_0819600	PF3D7_0819600.1	conserved protein, unknown function	protein coding	834	426	0.510791	-16.1491	9	3	0.640288	0.135492	0.0923261	0.0923261	12.3637	9	13	0.834532	0.182254	0.177458	0.182254
PF3D7_0819900	PF3D7_0819900.1	U6 snRNA-associated Sm-like protein LSm3, putative	protein coding	276	214	0.775362	-18.0478	9	10	0.608696	0.0978261	0.057971	0.057971	17.0284	9	16	1.75362	0.485507	0.380435	0.344203
PF3D7_0820100	PF3D7_0820100.1	RNA-binding protein, putative	protein coding	1080	516	0.477778	-22.0282	9	1	0.598148	0.106481	0.177778	0.177778	15.2493	9	16	0.131481	0.0435185	0.0212963	0.0444444
PF3D7_0820300	PF3D7_0820300.1	conserved Plasmodium protein, unknown function	protein coding	1842	1402	0.761129	-16.6824	9	10	0.631922	0.100977	0.10532	0.10532	14.6292	9	11	0.315961	0.0705755	0.123779	0.0700326
PF3D7_0820600	PF3D7_0820600.1	conserved protein, unknown function	protein coding	1368	1182	0.864035	-32.0348	9	7	0.681287	0.0921053	0.0774854	0.0774854	15.7117	9	1	0.730994	0.203216	0.210526	0.201023
PF3D7_0821000	PF3D7_0821000.1	conserved Plasmodium protein, unknown function	protein coding	1545	980	0.634304	-20.7938	9	3	0.655016	0.108091	0.108738	0.108738	12.9433	9	12	0.528155	0.0828479	0.0912621	0.175405
PF3D7_0821200	PF3D7_0821200.1	conserved protein, unknown function	protein coding	576	196	0.340278	-12.4135	9	5	0.534722	0.0954861	0.192708	0.192708	14.7078	9	20	1.59375	0.305556	0.368056	0.380208
PF3D7_0821400	PF3D7_0821400.1	conserved Plasmodium protein, unknown function	protein coding	375	196	0.522667	-4.65427	9	11	0.490667	0.133333	0.221333	0.221333	17.9164	9	3	0.757333	0.192	0.394667	0.184
PF3D7_0821500	PF3D7_0821500.1	ribosomal RNA small subunit methyltransferase NEP1, putative	protein coding	840	726	0.864286	-22.4182	9	1	0.654762	0.0488095	0.05	0.05	18.5724	9	9	0.207143	0.05	0.0964286	0.0821429
PF3D7_0821700	PF3D7_0821700.1	60S ribosomal protein L22, putative	protein coding	420	322	0.766667	-13.9826	9	2	0.6	0.138095	0.0904762	0.0904762	15.2246	9	16	1.11905	0.288095	0.4	0.154762
PF3D7_0821800	PF3D7_0821800.1	protein transport protein SEC61 subunit beta, putative	protein coding	243	154	0.633745	-16.0485	9	6	0.576132	0.106996	0.106996	0.106996	14.3507	9	35	0.872428	0.345679	0.139918	0.226337
PF3D7_0821900	PF3D7_0821900.1	conserved protein, unknown function	protein coding	324	254	0.783951	-20.8797	9	6	0.604938	0.114198	0.0740741	0.0740741	11.5235	9	24	0.37037	0.169753	0.0740741	0.0617284
PF3D7_0822000	PF3D7_0822000.1	ribosomal protein L4, mitochondrial, putative	protein coding	1707	1308	0.766257	-20.2384	9	10	0.613943	0.0943175	0.110135	0.110135	13.1944	9	6	0.100762	0.0251904	0.0246046	0.0357352
PF3D7_0822100	PF3D7_0822100.1	mediator of RNA polymerase II transcription subunit 7, putative	protein coding	705	384	0.544681	-20.467	9	23	0.615603	0.134752	0.0765957	0.0765957	14.0264	9	36	1.35603	0.251064	0.387234	0.375887
PF3D7_0822300	PF3D7_0822300.1	small nuclear ribonucleoprotein G, putative	protein coding	252	180	0.714286	-16.5447	9	2	0.611111	0.111111	0.0357143	0.0357143	14.9372	9	29	1.5	0.416667	0.464286	0.301587
PF3D7_0822800	PF3D7_0822800.1	U5 small nuclear ribonucleoprotein 40 kDa protein, putative	protein coding	975	820	0.841026	-32.0752	9	1	0.709744	0.0994872	0.0738462	0.0738462	12.1855	9	16	0.129231	0.0584615	0.0225641	0.0317949
PF3D7_0823100	PF3D7_0823100.1	RWD domain-containing protein, putative	protein coding	690	572	0.828986	-20.0388	9	7	0.602899	0.111594	0.101449	0.101449	10.7863	9	10	0.907246	0.217391	0.123188	0.150725
PF3D7_0823200	PF3D7_0823200.1	RNA-binding protein, putative	protein coding	861	610	0.708479	-21.2273	9	3	0.617886	0.0987224	0.087108	0.087108	15.8597	9	7	0.406504	0.14518	0.135889	0.105691
PF3D7_0823700	PF3D7_0823700.1	mitochondrial import receptor subunit TOM7, putative	protein coding	201	136	0.676617	-23.4773	9	11	0.616915	0.079602	0.0746269	0.0746269	9.00496	9	17	2.33831	0.562189	0.472637	0.825871
PF3D7_0823900	PF3D7_0823900.1	dicarboxylate/tricarboxylate carrier	protein coding	957	848	0.886102	-25.6577	9	2	0.679206	0.0867294	0.0626959	0.0626959	12.0949	9	10	0.114943	0.0229885	0.0240334	0.0376176
PF3D7_0824400	PF3D7_0824400.1	nucleoside transporter 2	protein coding	1758	1304	0.741752	-22.2737	9	1	0.683732	0.10694	0.0773606	0.0773606	11.3434	9	4	0.332196	0.0546075	0.076223	0.0790671
PF3D7_0824500	PF3D7_0824500.1	conserved protein, unknown function	protein coding	1122	860	0.766488	-18.6821	9	5	0.625668	0.150624	0.108734	0.108734	14.0346	9	13	0.921569	0.202317	0.2041	0.227273
PF3D7_0824600	PF3D7_0824600.1	Fe-S cluster assembly protein DRE2, putative	protein coding	801	644	0.803995	-24.5779	9	1	0.63171	0.0998752	0.0549313	0.0549313	15.8277	9	44	0.741573	0.230961	0.169788	0.203496
PF3D7_0824700	PF3D7_0824700.1	lipase maturation factor, putative	protein coding	1773	1250	0.70502	-27.411	9	1	0.684715	0.102087	0.0829103	0.0829103	13.9739	9	11	0.258319	0.0829103	0.0547095	0.0496334
PF3D7_0825200	PF3D7_0825200.1	translation initiation factor IF-3	protein coding	498	434	0.871486	-24.4206	9	2	0.634538	0.14257	0.110442	0.110442	12.5213	9	10	2.18876	0.339357	0.429719	0.582329
PF3D7_0825300	PF3D7_0825300.1	SAYSvFN domain-containing protein, putative	protein coding	447	318	0.711409	-23.2911	9	1	0.644295	0.129754	0.0514541	0.0514541	13.1096	9	3	0.626398	0.123043	0.147651	0.210291
PF3D7_0825400	PF3D7_0825400.1	ATP synthase-associated protein, putative	protein coding	360	148	0.411111	-26.8414	9	7	0.627778	0.0805556	0.152778	0.152778	15.1877	9	2	0.705556	0.188889	0.183333	0.158333
PF3D7_0825500	PF3D7_0825500.1	protein KRI1, putative	protein coding	1893	1104	0.583201	-13.819	9	10	0.578975	0.143687	0.114633	0.114633	11.9642	9	35	0.108822	0.0126783	0.0243001	0.0258848
PF3D7_0825600	PF3D7_0825600.1	cytochrome c oxidase assembly factor 5, putative	protein coding	258	198	0.767442	-32.2567	9	3	0.658915	0.124031	0.0697674	0.0697674	17.5492	9	1	3.42636	1.07752	1.96899	0.860465
PF3D7_0826300	PF3D7_0826300.1	SPRY domain, putative	protein coding	1338	966	0.721973	-20.3727	9	1	0.621824	0.121824	0.0852018	0.0852018	15.1851	9	17	0.0986547	0.0171898	0.0396114	0.0246637
PF3D7_0826400	PF3D7_0826400.1	dehydrodolichyl diphosphate synthetase, putative	protein coding	954	622	0.651992	-21.046	9	6	0.656184	0.103774	0.0880503	0.0880503	14.2611	9	7	0.763103	0.157233	0.190776	0.284067
PF3D7_0826600	PF3D7_0826600.1	SNARE protein, putative	protein coding	831	534	0.642599	-23.0708	9	7	0.659446	0.101083	0.0854392	0.0854392	13.6185	9	6	0.66426	0.185319	0.12154	0.169675
PF3D7_0826700	PF3D7_0826700.1	receptor for activated c kinase	protein coding	972	650	0.668724	-23.0729	9	5	0.685185	0.0997942	0.0751029	0.0751029	15.1843	9	7	0.489712	0.150206	0.127572	0.0802469
PF3D7_0826800	PF3D7_0826800.1	small nucleolar RNA snoR05	snoRNA encoding	98	78	0.795918	-26.2188	7	2	0.673469	0.183673	0.0714286	0.0714286	8.33656	9	22	6.02041	1.30612	1.04082	1.32653
PF3D7_0827500	PF3D7_0827500.1	ribosomal protein L21, apicoplast, putative	protein coding	951	732	0.769716	-19.5809	9	2	0.633018	0.133544	0.0736067	0.0736067	13.169	5	20	0.0567823	0.0042061	0	0.0210305
PF3D7_0827900	PF3D7_0827900.1	protein disulfide isomerase	protein coding	1452	1290	0.88843	-19.5078	9	2	0.634986	0.0971074	0.0764463	0.0764463	15.4138	9	3	0.359504	0.117769	0.0909091	0.0847107
PF3D7_0828300	PF3D7_0828300.1	conserved protein, unknown function	protein coding	1659	1166	0.702833	-8.69383	9	3	0.524412	0.133816	0.210368	0.210368	11.5942	9	13	0.472574	0.128993	0.138638	0.127185
PF3D7_0828400	PF3D7_0828400.1	mitochondrial inner membrane protein OXA1, putative	protein coding	1770	1158	0.654237	-26.273	9	2	0.633898	0.107345	0.112994	0.112994	18.003	9	43	0.416949	0.133333	0.279661	0.0830508
PF3D7_0828500	PF3D7_0828500.1	translation initiation factor eIF-2B subunit alpha, putative	protein coding	1029	632	0.614189	-19.6503	9	9	0.623907	0.159378	0.102041	0.102041	15.7666	9	9	0.932945	0.172983	0.373178	0.232264
PF3D7_0828600	PF3D7_0828600.1	folate transporter 1	protein coding	1518	1276	0.84058	-16.3031	9	3	0.636364	0.0981555	0.0961792	0.0961792	14.4508	9	9	0.375494	0.0922266	0.113307	0.0909091
PF3D7_0828900	PF3D7_0828900.1	conserved protein, unknown function	protein coding	558	358	0.641577	-17.2603	9	9	0.630824	0.121864	0.0878136	0.0878136	14.6587	9	7	1.48746	0.335125	0.482079	0.403226
PF3D7_0829100	PF3D7_0829100.1	coiled-coil domain-containing protein 124, putative	protein coding	651	222	0.341014	-9.91157	9	9	0.491551	0.168971	0.182796	0.182796	11.9691	9	13	0.500768	0.0983103	0.150538	0.0875576
PF3D7_0829200	PF3D7_0829200.1	prohibitin 1, putative	protein coding	819	260	0.31746	-22.8033	9	2	0.632479	0.137973	0.0879121	0.0879121	16.0178	9	11	0.346764	0.100122	0.228327	0.106227
PF3D7_0829300	PF3D7_0829300.1	U6 snRNA-associated Sm-like protein LSm8, putative	protein coding	288	240	0.833333	-10.754	9	0	0.569444	0.09375	0.211806	0.211806	10.6888	9	8	1.625	0.347222	0.267361	0.576389
PF3D7_0829400	PF3D7_0829400.1	prolyl 4-hydroxylase subunit alpha, putative	protein coding	1326	794	0.598793	-16.5857	9	6	0.604827	0.127451	0.140271	0.140271	16.3641	9	26	0.0950226	0.0414781	0.0248869	0.0361991
PF3D7_0830400	PF3D7_0830400.1	CRA domain-containing protein, putative	protein coding	414	292	0.705314	-22.5114	9	2	0.594203	0.140097	0.0772947	0.0772947	15.3147	9	6	1.71981	0.357488	0.630435	0.480676
PF3D7_0830600	PF3D7_0830600.1	Plasmodium exported protein (PHISTc), unknown function	protein coding	1371	1118	0.815463	-15.0183	9	5	0.619985	0.0984683	0.117433	0.117433	10.2905	9	8	0.15609	0.0503282	0.0437637	0.0459519
PF3D7_0830700	PF3D7_0830700.1	Plasmodium exported protein (hyp9), unknown function	protein coding	657	470	0.715373	-30.3279	9	5	0.687976	0.0791476	0.0578387	0.0578387	14.5952	9	15	1.21766	0.248097	0.313546	0.284627
PF3D7_0830900	PF3D7_0830900.1	Plasmodium exported protein, unknown function	protein coding	579	444	0.766839	-16.9545	9	2	0.625216	0.139896	0.0880829	0.0880829	10.8746	9	4	0.694301	0.202073	0.0621762	0.169257
PF3D7_0831400	PF3D7_0831400.1	Plasmodium exported protein, unknown function	protein coding	909	392	0.431243	-13.29	9	12	0.613861	0.130913	0.0847085	0.0847085	14.1681	9	15	0.341034	0.0528053	0.105611	0.121012
PF3D7_0831500	PF3D7_0831500.1	Plasmodium exported protein (PHIST), unknown function	protein coding	1008	464	0.460317	-15.5999	9	9	0.611111	0.0952381	0.0982143	0.0982143	16.6	9	18	0.492063	0.12004	0.136905	0.134921
PF3D7_0831800	PF3D7_0831800.1	histidine-rich protein II	protein coding	918	522	0.568627	-21.4706	9	5	0.625272	0.0708061	0.0827887	0.0827887	16.8108	9	9	0.577342	0.139434	0.24183	0.12963
PF3D7_0832200	PF3D7_0832200.2	Plasmodium exported protein (PHISTa-like), unknown function	protein coding	882	736	0.834467	-24.0954	9	18	0.646259	0.105442	0.0884354	0.0884354	4.90192	9	26	0.61678	0.0725624	0.0544218	0.267574
PF3D7_0832200	PF3D7_0832200.1	Plasmodium exported protein (PHISTa-like), unknown function	protein coding	882	756	0.857143	-25.9195	9	9	0.684807	0.0986395	0.0442177	0.0442177	16.8108	9	9	0.600907	0.145125	0.251701	0.134921
PF3D7_0901700	PF3D7_0901700.1	Plasmodium exported protein (hyp5), unknown function	protein coding	684	314	0.459064	-17.6956	9	1	0.663743	0.0891813	0.0628655	0.0628655	12.9794	9	19	0.745614	0.165205	0.143275	0.207602
PF3D7_0901800	PF3D7_0901800.1	Plasmodium exported protein, unknown function	protein coding	810	464	0.57284	-18.0696	9	3	0.624691	0.134568	0.119753	0.119753	15.2576	9	5	0.511111	0.0814815	0.107407	0.138272
PF3D7_0902000	PF3D7_0902000.1	serine/threonine protein kinase, FIKK family	protein coding	1629	1320	0.810313	-25.4808	9	3	0.662983	0.100675	0.112339	0.112339	16.7452	9	2	0.249233	0.101903	0.111725	0.0331492
PF3D7_0902100	PF3D7_0902100.1	serine/threonine protein kinase, FIKK family	protein coding	1566	1308	0.835249	-17.9642	9	4	0.669221	0.123244	0.0849298	0.0849298	13.9361	9	23	0.605364	0.119413	0.150702	0.150064
PF3D7_0902200	PF3D7_0902200.1	serine/threonine protein kinase, FIKK family	protein coding	1902	1086	0.570978	-24.2948	9	7	0.663512	0.0930599	0.0998948	0.0998948	12.7063	9	1	0.501577	0.103049	0.0835962	0.134595
PF3D7_0902400	PF3D7_0902400.1	serine/threonine protein kinase, FIKK family	protein coding	1623	1030	0.634627	-32.0057	9	2	0.7061	0.0979667	0.0585336	0.0585336	13.8335	9	7	0.660505	0.118299	0.190388	0.198398
PF3D7_0902500	PF3D7_0902500.1	serine/threonine protein kinase, FIKK family	protein coding	1776	1232	0.693694	-21.7546	9	4	0.64527	0.120495	0.129505	0.129505	13.0529	9	17	0.574324	0.115991	0.105293	0.108671
PF3D7_0902700	PF3D7_0902700.1	Plasmodium exported protein (PHISTb), unknown function, pseudogene	protein coding	1347	1074	0.797327	-15.2399	9	7	0.604306	0.0868597	0.100223	0.100223	13.1891	9	13	0.792873	0.171492	0.164811	0.179659
PF3D7_0903000	PF3D7_0903000.1	conserved protein, unknown function	protein coding	477	370	0.775681	-22.0881	9	2	0.637317	0.0859539	0.0754717	0.0754717	16.0667	9	26	1.41719	0.318658	0.660377	0.373166
PF3D7_0903100	PF3D7_0903100.1	protein RER1, putative	protein coding	606	432	0.712871	-22.0381	9	4	0.627063	0.163366	0.0825083	0.0825083	15.3123	9	16	0.432343	0.10396	0.0808581	0.143564
PF3D7_0903200	PF3D7_0903200.1	ras-related protein RAB7	protein coding	621	424	0.68277	-21.1554	9	3	0.63124	0.119163	0.0982287	0.0982287	14.7276	9	7	0.537842	0.143317	0.162641	0.120773
PF3D7_0903600	PF3D7_0903600.2	conserved protein, unknown function, unspecified product	protein coding	549	390	0.710383	-9.80286	9	8	0.582878	0.0837887	0.118397	0.118397	12.2262	9	19	0.659381	0.162113	0.10929	0.165756
PF3D7_0903700	PF3D7_0903700.1	alpha tubulin 1	protein coding	1362	988	0.725404	-26.5643	9	10	0.674009	0.0903084	0.0690162	0.0690162	15.6981	9	11	0.229075	0.0535977	0.0528634	0.0594714
PF3D7_0903900	PF3D7_0903900.1	60S ribosomal protein L32	protein coding	396	212	0.535354	-12.9565	9	3	0.590909	0.121212	0.0454545	0.0454545	7.9805	9	13	2.15657	0.434343	0.255051	0.560606
PF3D7_0904000	PF3D7_0904000.1	GTPase-activating protein, putative	protein coding	1281	846	0.660422	-15.695	9	3	0.618267	0.0874317	0.124902	0.124902	12.9021	9	24	0.160812	0.0483997	0.0421546	0.039032
PF3D7_0904400	PF3D7_0904400.1	signal peptidase complex subunit 3, putative	protein coding	558	500	0.896057	-24.5004	9	10	0.645161	0.0734767	0.103943	0.103943	16.038	9	4	1.15412	0.250896	0.512545	0.370968
PF3D7_0904500	PF3D7_0904500.1	prefoldin subunit 4, putative	protein coding	390	150	0.384615	-16.2508	9	3	0.594872	0.141026	0.0923077	0.0923077	12.8114	9	10	0.820513	0.179487	0.274359	0.130769
PF3D7_0904700	PF3D7_0904700.1	bacterial histone-like protein	protein coding	570	396	0.694737	-20.5214	9	3	0.617544	0.140351	0.0877193	0.0877193	16.5185	9	4	0.354386	0.112281	0.0333333	0.177193
PF3D7_0904800	PF3D7_0904800.1	replication protein A1, small fragment	protein coding	1455	1304	0.89622	-16.7641	9	1	0.648797	0.0948454	0.0810997	0.0810997	16.3909	9	10	0.214433	0.0707904	0.0474227	0.0522337
PF3D7_0905000	PF3D7_0905000.1	conserved Plasmodium protein, unknown function	protein coding	846	442	0.522459	-29.5677	9	3	0.650118	0.135934	0.0992908	0.0992908	14.1156	9	4	0.992908	0.1974	0.269504	0.255319
PF3D7_0905500	PF3D7_0905500.1	conserved protein, unknown function	protein coding	720	566	0.786111	-19.5857	9	2	0.644444	0.115278	0.104167	0.104167	15.7987	9	6	0.691667	0.147222	0.177778	0.15
PF3D7_0905700	PF3D7_0905700.3	autophagy-related protein 3, putative	protein coding	372	174	0.467742	-19.0023	9	3	0.602151	0.142473	0.126344	0.126344	13.581	9	12	1.11828	0.274194	0.247312	0.263441
PF3D7_0905700	PF3D7_0905700.2	autophagy-related protein 3, putative	protein coding	372	418	1.12366	-22.6242	9	3	1.61828	0.239247	0.22043	0.22043	15.7987	9	6	1.33871	0.284946	0.344086	0.290323
PF3D7_0905700	PF3D7_0905700.1	autophagy-related protein 3, putative	protein coding	372	564	1.51613	-23.9176	9	3	1.67742	0.233871	0.333333	0.333333	15.7987	9	6	1.33871	0.284946	0.344086	0.290323
PF3D7_0906100	PF3D7_0906100.1	vacuolar protein sorting-associated protein 46, putative	protein coding	588	458	0.778912	-16.2519	9	2	0.598639	0.112245	0.105442	0.105442	13.0676	9	6	0.333333	0.0884354	0.168367	0.0323129
PF3D7_0906200	PF3D7_0906200.1	conserved Plasmodium protein, unknown function	protein coding	1737	1268	0.729994	-25.7523	9	3	0.663212	0.0719632	0.08981	0.08981	14.0372	9	2	0.161197	0.0610248	0.0685089	0.0466321
PF3D7_0906300	PF3D7_0906300.1	Maf-like protein, putative	protein coding	1305	1130	0.8659	-27.2623	9	2	0.659004	0.0911877	0.0697318	0.0697318	16.7923	9	4	0.747893	0.186207	0.241379	0.15249
PF3D7_0906500	PF3D7_0906500.1	arginase	protein coding	1236	932	0.754045	-23.3398	9	5	0.666667	0.0776699	0.0598706	0.0598706	16.0098	9	33	0.569579	0.113269	0.204693	0.141586
PF3D7_0906700	PF3D7_0906700.1	leucine-rich repeat protein	protein coding	1467	1438	0.980232	-23.9589	9	10	0.657123	0.074983	0.0961145	0.0961145	11.3609	9	3	0.485344	0.134969	0.0831629	0.137014
PF3D7_0906890	PF3D7_0906890.1	conserved Plasmodium protein, unknown function	protein coding	420	334	0.795238	-21.0302	9	7	0.566667	0.109524	0.2	0.2	17.6566	9	25	1.8381	0.388095	0.654762	0.552381
PF3D7_0906910	PF3D7_0906910.1	tubulin-specific chaperone, putative	protein coding	789	412	0.52218	-17.2509	9	3	0.583016	0.143219	0.12294	0.12294	18.4698	9	7	0.281369	0.0975919	0.0697085	0.0747782
PF3D7_0907000	PF3D7_0907000.1	conserved Plasmodium protein, unknown function	protein coding	243	128	0.526749	-18.1061	9	3	0.592593	0.090535	0.102881	0.102881	16.3486	9	10	1.71193	0.423868	0.670782	0.399177
PF3D7_0907300	PF3D7_0907300.1	prefoldin-like protein, putative	protein coding	777	452	0.581725	-20.2896	9	3	0.592021	0.145431	0.100386	0.100386	14.1572	9	9	0.146718	0.0540541	0.039897	0.0604891
PF3D7_0907500	PF3D7_0907500.1	conserved protein, unknown function	protein coding	504	376	0.746032	-24.2945	9	2	0.686508	0.107143	0.0535714	0.0535714	17.9344	9	42	0.722222	0.271825	0.305556	0.15873
PF3D7_0907700	PF3D7_0907700.1	proteasome activator 28 subunit beta, putative	protein coding	840	652	0.77619	-17.9063	9	3	0.602381	0.0964286	0.0952381	0.0952381	8.20552	9	4	0.345238	0.12381	0.0404762	0.0857143
PF3D7_0907800	PF3D7_0907800.1	ribosomal protein L35, apicoplast, putative	protein coding	576	430	0.746528	-16.3024	9	3	0.576389	0.131944	0.112847	0.112847	14.9746	9	2	0.815972	0.246528	0.253472	0.138889
PF3D7_0907900	PF3D7_0907900.1	peptide deformylase	protein coding	726	482	0.663912	-17.6098	9	3	0.641873	0.0922865	0.0798898	0.0798898	15.9025	9	17	0.396694	0.163912	0.130854	0.0785124
PF3D7_0908000	PF3D7_0908000.1	plasma membrane protein 1, putative	protein coding	1251	946	0.756195	-24.3968	9	12	0.677858	0.113509	0.0767386	0.0767386	13.3269	9	3	0.348521	0.088729	0.0519584	0.088729
PF3D7_0908300	PF3D7_0908300.1	conserved protein, unknown function	protein coding	918	598	0.651416	-20.8606	9	2	0.681917	0.0936819	0.08061	0.08061	13.0132	9	6	0.803922	0.167756	0.181917	0.202614
PF3D7_0908300	PF3D7_0908300.2	conserved protein, unknown function	protein coding	918	598	0.651416	-20.6281	9	2	0.553377	0.0620915	0.111111	0.111111	13.0132	9	6	0.803922	0.167756	0.181917	0.202614
PF3D7_0908400	PF3D7_0908400.1	conserved Plasmodium protein, unknown function	protein coding	588	264	0.44898	-19.0921	9	4	0.646259	0.110544	0.0748299	0.0748299	12.3896	9	2	0.772109	0.238095	0.151361	0.181973
PF3D7_0908600	PF3D7_0908600.1	ribosomal RNA methyltransferase, putative	protein coding	1524	1212	0.795276	-28.3406	9	11	0.661417	0.0931759	0.0793963	0.0793963	17.8807	9	52	0.21916	0.0570866	0.0347769	0.0406824
PF3D7_0908700	PF3D7_0908700.1	tRNA pseudouridine synthase, putative	protein coding	939	762	0.811502	-25.6927	9	13	0.649627	0.138445	0.0830671	0.0830671	15.1502	9	11	0.941427	0.202343	0.239617	0.227902
PF3D7_0908800	PF3D7_0908800.1	mitochondrial carrier protein, putative	protein coding	1773	1692	0.954315	-22.803	9	8	0.642978	0.0919346	0.0992668	0.0992668	13.7322	9	9	0.30344	0.069938	0.0840384	0.0671179
PF3D7_0909300	PF3D7_0909300.1	apoptosis-related protein	protein coding	396	224	0.565657	-9.64843	9	17	0.545455	0.191919	0.116162	0.116162	14.642	9	7	2.4697	0.64899	0.815657	0.525253
PF3D7_0909500	PF3D7_0909500.1	subpellicular microtubule protein 1, putative	protein coding	1470	1026	0.697959	-26.0029	9	4	0.646259	0.117687	0.101361	0.101361	17.9526	9	17	0.122449	0.0435374	0.0537415	0.0380952
PF3D7_0909600	PF3D7_0909600.1	conserved protein, unknown function	protein coding	1815	1460	0.804408	-18.4576	9	9	0.649036	0.106336	0.0699725	0.0699725	9.75905	9	6	0.456198	0.0903581	0.0997245	0.160331
PF3D7_0909800	PF3D7_0909800.1	small nuclear ribonucleoprotein Sm D3, putative	protein coding	351	268	0.763533	-18.6992	9	2	0.632479	0.162393	0.0997151	0.0997151	15.2394	9	9	2.87749	0.717949	1.02564	0.524217
PF3D7_0910300	PF3D7_0910300.1	conserved protein, unknown function	protein coding	1299	786	0.605081	-23.6984	9	2	0.655889	0.117783	0.0946882	0.0946882	12.1555	9	14	0.149346	0.0354119	0.0284834	0.0461894
PF3D7_0910600	PF3D7_0910600.1	SNARE protein	protein coding	600	462	0.77	-18.0868	9	14	0.656667	0.13	0.0916667	0.0916667	14.3308	9	11	1.28	0.296667	0.305	0.265
PF3D7_0910800	PF3D7_0910800.1	cytosolic Fe-S cluster assembly factor NBP35, putative	protein coding	1344	906	0.674107	-23.3345	9	8	0.636905	0.0982143	0.111607	0.111607	12.6965	9	14	0.244048	0.0431548	0.0796131	0.0691964
PF3D7_0910900	PF3D7_0910900.1	DNA primase large subunit, putative	protein coding	1620	934	0.576543	-21.9066	9	2	0.650617	0.0882716	0.0796296	0.0796296	11.7622	9	1	0.475309	0.100617	0.167284	0.0858025
PF3D7_0911000	PF3D7_0911000.1	phosphatidylinositol N-acetylglucosaminyltransferase, putative	protein coding	879	736	0.837315	-24.4661	9	11	0.653015	0.0716724	0.0830489	0.0830489	13.5687	9	20	1.07395	0.201365	0.251422	0.293515
PF3D7_0911200	PF3D7_0911200.1	conserved Plasmodium protein, unknown function	protein coding	594	330	0.555556	-16.3453	9	13	0.582492	0.109428	0.0942761	0.0942761	12.9742	9	11	0.851852	0.218855	0.149832	0.240741
PF3D7_0911600	PF3D7_0911600.1	conserved Plasmodium protein, unknown function	protein coding	1533	1118	0.729289	-14.7818	9	2	0.598826	0.133725	0.108284	0.108284	17.8803	9	13	0.202218	0.0358774	0.0730594	0.0678408
PF3D7_0911800	PF3D7_0911800.1	conserved Plasmodium protein, unknown function	protein coding	831	598	0.719615	-18.0046	9	1	0.611312	0.123947	0.11793	0.11793	18.0884	9	8	0.931408	0.262335	0.306859	0.334537
PF3D7_0911900	PF3D7_0911900.1	falstatin	protein coding	1242	966	0.777778	-16.0636	9	10	0.619968	0.100644	0.112721	0.112721	17.6031	9	21	0.341385	0.0797101	0.15942	0.0716586
PF3D7_0912100	PF3D7_0912100.1	zinc finger protein, putative	protein coding	1302	972	0.746544	-27.8116	9	10	0.635945	0.0821813	0.0898618	0.0898618	14.9509	9	18	0.500768	0.129032	0.211214	0.0990783
PF3D7_0912400	PF3D7_0912400.1	alkaline phosphatase, putative	protein coding	1341	1086	0.809843	-25.2089	9	5	0.678598	0.0991797	0.0730798	0.0730798	14.6461	9	10	0.553318	0.113348	0.155108	0.141685
PF3D7_0912500	PF3D7_0912500.1	SAP domain-containing protein, putative	protein coding	867	492	0.567474	-13.9443	9	5	0.572088	0.133795	0.147636	0.147636	12.0171	9	44	0.911188	0.136101	0.140715	0.307958
PF3D7_0912700	PF3D7_0912700.1	conserved Plasmodium protein, unknown function	protein coding	258	182	0.705426	-14.4273	9	3	0.534884	0.0503876	0.0891473	0.0891473	16.1249	9	11	1.72093	0.437984	0.70155	0.457364
PF3D7_0912800	PF3D7_0912800.1	tRNA (adenine(58)-N(1))-methyltransferase non-catalytic subunit TRM6, putative	protein coding	1851	1196	0.646137	-18.6647	9	2	0.634252	0.111831	0.100486	0.100486	14.8363	9	19	0.0561858	0.010805	0.0480821	0.0140465
PF3D7_0912900	PF3D7_0912900.1	26S proteasome regulatory subunit RPN8, putative	protein coding	1017	800	0.786627	-16.5725	9	1	0.643068	0.106195	0.0835792	0.0835792	16.311	9	2	1.01475	0.241888	0.282203	0.279253
PF3D7_0913000	PF3D7_0913000.1	conserved protein, unknown function	protein coding	444	254	0.572072	-10.5284	9	7	0.545045	0.13964	0.144144	0.144144	14.9319	9	22	1.22973	0.380631	0.407658	0.222973
PF3D7_0913200	PF3D7_0913200.1	elongation factor 1-beta	protein coding	831	530	0.637786	-17.0178	9	2	0.589651	0.151625	0.102286	0.102286	15.868	9	7	0.245487	0.109507	0.0926594	0.078219
PF3D7_0913400	PF3D7_0913400.1	conserved Plasmodium protein, unknown function	protein coding	507	376	0.741617	-19.1734	9	12	0.599606	0.108481	0.0927022	0.0927022	13.3672	9	14	0.87574	0.189349	0.364892	0.18146
PF3D7_0913500	PF3D7_0913500.1	protease, putative	protein coding	1299	792	0.6097	-22.2589	9	2	0.672825	0.0577367	0.0785219	0.0785219	14.3769	9	18	0.200154	0.0461894	0.0792918	0.0508083
PF3D7_0913800	PF3D7_0913800.1	conserved Plasmodium protein, unknown function	protein coding	261	170	0.651341	-5.81889	9	3	0.475096	0.206897	0.141762	0.141762	16.2169	9	4	2.81992	0.632184	0.781609	0.727969
PF3D7_0914200	PF3D7_0914200.1	phospholipid or glycerol acyltransferase, putative	protein coding	1257	1092	0.868735	-25.6272	9	0	0.666667	0.112967	0.0875099	0.0875099	18.4723	9	2	0.0731901	0.0389817	0.0795545	0.0143198
PF3D7_0914400	PF3D7_0914400.1	conserved protein, unknown function	protein coding	750	594	0.792	-15.6888	9	2	0.613333	0.1	0.0786667	0.0786667	11.7395	9	11	0.976	0.177333	0.24	0.268
PF3D7_0914600	PF3D7_0914600.1	transcription elongation factor 1, putative	protein coding	336	238	0.708333	-18.4553	9	14	0.613095	0.110119	0.145833	0.145833	13.7112	9	14	1.125	0.366071	0.5	0.199405
PF3D7_0914700	PF3D7_0914700.1	major facilitator superfamily-related transporter, putative	protein coding	1551	1012	0.652482	-27.7817	9	6	0.68472	0.0760799	0.0780142	0.0780142	13.7768	9	17	0.116054	0.0270793	0.0515796	0.0109607
PF3D7_0914800	PF3D7_0914800.1	GINS complex subunit Psf3, putative	protein coding	627	484	0.77193	-21.9785	9	4	0.647528	0.14992	0.0956938	0.0956938	11.148	9	24	1.4673	0.23445	0.339713	0.393939
PF3D7_0915000	PF3D7_0915000.1	type II NADH:ubiquinone oxidoreductase	protein coding	1602	1306	0.815231	-21.5167	9	3	0.67166	0.0811486	0.0792759	0.0792759	15.7568	9	16	0.223471	0.0380774	0.0555556	0.0642946
PF3D7_0915100	PF3D7_0915100.1	SUMO-conjugating enzyme UBC9	protein coding	480	398	0.829167	-20.9427	9	4	0.629167	0.158333	0.10625	0.10625	13.8953	9	9	2.05	0.345833	0.491667	0.43125
PF3D7_0915200	PF3D7_0915200.1	ribonuclease H2 subunit C, putative	protein coding	969	652	0.672859	-26.4194	9	2	0.619195	0.101135	0.0773994	0.0773994	7.57812	9	3	0.276574	0.0588235	0.0629515	0.0939112
PF3D7_0915600	PF3D7_0915600.1	conserved Plasmodium protein, unknown function	protein coding	717	324	0.451883	-4.88872	9	25	0.485356	0.192469	0.108787	0.108787	17.0997	9	4	0.680614	0.271967	0.248257	0.145049
PF3D7_0915700	PF3D7_0915700.1	cytochrome c oxidase subunit ApiCOX30, putative	protein coding	570	430	0.754386	-18.3635	9	2	0.585965	0.142105	0.149123	0.149123	23.34	9	26	0.466667	0.212281	0.421053	0.112281
PF3D7_0915900	PF3D7_0915900.1	conserved Plasmodium protein, unknown function	protein coding	501	278	0.55489	-10.6146	9	5	0.51497	0.159681	0.211577	0.211577	14.7242	9	46	0.59481	0.0998004	0.177645	0.173653
PF3D7_0916100	PF3D7_0916100.1	thioredoxin 3	protein coding	543	462	0.850829	-21.0843	9	10	0.637201	0.106814	0.101289	0.101289	18.048	9	42	0.405157	0.19337	0.184162	0.0626151
PF3D7_0916300	PF3D7_0916300.1	conserved Plasmodium protein, unknown function	protein coding	879	528	0.600683	-24.0906	9	4	0.666667	0.11149	0.0682594	0.0682594	13.2251	9	9	0.339022	0.0875995	0.113766	0.0671217
PF3D7_0916500	PF3D7_0916500.1	ubiquitin fusion degradation protein 1	protein coding	891	570	0.639731	-24.4687	9	4	0.693603	0.0875421	0.0864198	0.0864198	11.245	9	10	0.565657	0.123457	0.135802	0.150393
PF3D7_0916700	PF3D7_0916700.1	RNA-binding protein musashi, putative	protein coding	1167	858	0.735219	-19.699	9	2	0.635818	0.0814053	0.0874036	0.0874036	11.5919	9	9	0.467866	0.107969	0.0916881	0.0882605
PF3D7_0916800	PF3D7_0916800.1	conserved Plasmodium protein, unknown function	protein coding	150	60	0.4	-29.924	8	7	0.666667	0.146667	0.1	0.1	12.7175	9	14	4.46667	1.07333	1.24	0.906667
PF3D7_0916900	PF3D7_0916900.1	zinc finger protein, putative	protein coding	999	862	0.862863	-14.7801	9	0	0.600601	0.0950951	0.139139	0.139139	13.7427	8	13	0.0860861	0.015015	0.026026	0.01001
PF3D7_0917300	PF3D7_0917300.1	conserved protein, unknown function	protein coding	1020	798	0.782353	-25.8536	9	0	0.703922	0.0941176	0.0745098	0.0745098	16.7815	9	13	0.492157	0.102941	0.285294	0.0862745
PF3D7_0917800	PF3D7_0917800.1	conserved Plasmodium protein, unknown function	protein coding	1314	1072	0.81583	-32.6916	9	2	0.674277	0.0936073	0.087519	0.087519	12.5189	9	23	0.48554	0.10274	0.0707763	0.0996956
PF3D7_0918000	PF3D7_0918000.1	glideosome-associated protein 50	protein coding	1191	1056	0.88665	-26.9275	9	5	0.663308	0.0806045	0.119228	0.119228	14.7666	9	14	0.673384	0.11335	0.133501	0.171285
PF3D7_0918100	PF3D7_0918100.1	cytochrome b5-like heme/steroid binding protein, putative	protein coding	393	298	0.75827	-14.0313	9	15	0.600509	0.0610687	0.0839695	0.0839695	10.5536	9	21	1.82697	0.330789	0.295165	0.524173
PF3D7_0918200	PF3D7_0918200.1	50S ribosomal protein L3, apicoplast, putative	protein coding	954	546	0.572327	-25.0293	9	5	0.679245	0.104822	0.102725	0.102725	15.1545	9	29	0.197065	0.0964361	0.0366876	0.0513627
PF3D7_0918300	PF3D7_0918300.1	eukaryotic translation initiation factor 3 subunit F, putative	protein coding	963	690	0.716511	-24.3067	9	6	0.691589	0.086189	0.0758048	0.0758048	10.5473	9	29	0.583593	0.140187	0.141225	0.0955348
PF3D7_0918800	PF3D7_0918800.1	dihydrouridine synthase, putative	protein coding	1734	1332	0.768166	-27.5233	9	0	0.645905	0.10842	0.0767013	0.0767013	10.5946	9	2	0.343714	0.0611303	0.061707	0.0876586
PF3D7_0919000	PF3D7_0919000.1	nucleosome assembly protein	protein coding	810	472	0.582716	-14.8474	9	2	0.614815	0.109877	0.0888889	0.0888889	14.3972	9	26	1.21975	0.253086	0.461728	0.174074
PF3D7_0919100	PF3D7_0919100.1	DnaJ protein, putative	protein coding	1113	816	0.733154	-23.2721	9	8	0.670261	0.0916442	0.0637916	0.0637916	14.6588	9	2	0.402516	0.101527	0.123989	0.0979335
PF3D7_0919200	PF3D7_0919200.1	PPPDE peptidase, putative	protein coding	753	604	0.802125	-16.7106	9	10	0.65073	0.106242	0.0783533	0.0783533	12.1367	9	8	0.873838	0.146082	0.208499	0.239044
PF3D7_0919300	PF3D7_0919300.1	thioredoxin-like protein 1, putative	protein coding	624	550	0.88141	-13.6763	9	3	0.625	0.150641	0.139423	0.139423	13.4886	9	8	0.733974	0.145833	0.155449	0.158654
PF3D7_0919400	PF3D7_0919400.1	protein disulfide isomerase	protein coding	1548	1206	0.77907	-22.1983	9	2	0.670543	0.0968992	0.100129	0.100129	10.1057	9	23	0.229974	0.0458656	0.0471576	0.0652455
PF3D7_0919600	PF3D7_0919600.1	dolichyl-diphosphooligosaccharide--protein glycosyltransferase subunit WBP1, putative	protein coding	1434	1160	0.808926	-21.9849	9	0	0.666667	0.117155	0.0794979	0.0794979	12.272	9	8	0.654114	0.160391	0.122734	0.136681
PF3D7_0919700	PF3D7_0919700.1	pyridoxal phosphate homeostasis protein, putative	protein coding	729	352	0.482853	-25.4474	9	2	0.641975	0.105624	0.0768176	0.0768176	17.1434	9	5	1.13855	0.263374	0.229081	0.329218
PF3D7_0920100	PF3D7_0920100.1	chaperone, putative	protein coding	750	458	0.610667	-20.8355	9	14	0.629333	0.117333	0.0773333	0.0773333	16.5005	9	10	0.562667	0.101333	0.121333	0.173333
PF3D7_0920500	PF3D7_0920500.1	ADP-ribosylation factor, putative	protein coding	576	274	0.475694	-30.2607	9	0	0.704861	0.111111	0.0833333	0.0833333	15.2445	9	26	0.704861	0.206597	0.189236	0.15625
PF3D7_0920700	PF3D7_0920700.1	CRAL/TRIO domain-containing protein, putative	protein coding	1782	1454	0.815937	-14.5057	9	5	0.628507	0.0942761	0.0959596	0.0959596	7.16983	9	0	0.205387	0.0347924	0.0331089	0.0499439
PF3D7_0920800	PF3D7_0920800.1	inosine-5'-monophosphate dehydrogenase	protein coding	1533	1230	0.802348	-23.9012	9	2	0.658839	0.0906719	0.0913242	0.0913242	16.5549	9	5	0.611872	0.142205	0.263536	0.141553
PF3D7_0920900	PF3D7_0920900.1	U4/U6 snRNA-associated-splicing factor, putative	protein coding	1443	1028	0.712405	-13.9056	9	3	0.593209	0.127512	0.125433	0.125433	10.7629	9	24	0.616771	0.119889	0.154539	0.154539
PF3D7_0921000	PF3D7_0921000.2	ubiquitin-conjugating enzyme E2, putative	protein coding	447	296	0.662192	-27.0942	9	8	0.653244	0.0917226	0.0738255	0.0738255	15.5677	9	3	1.65996	0.485459	0.612975	0.463087
PF3D7_0921000	PF3D7_0921000.1	ubiquitin-conjugating enzyme E2, putative	protein coding	447	336	0.751678	-28.2083	9	8	0.738255	0.082774	0.098434	0.098434	15.5677	9	3	1.65996	0.485459	0.612975	0.463087
PF3D7_0921100	PF3D7_0921100.1	conserved Plasmodium protein, unknown function	protein coding	678	388	0.572271	-24.072	9	4	0.616519	0.117994	0.0648968	0.0648968	8.76709	9	2	0.410029	0.0648968	0.112094	0.0693215
PF3D7_0921400	PF3D7_0921400.1	NifU-like scaffold protein	protein coding	744	538	0.723118	-35.5156	9	10	0.677419	0.0846774	0.094086	0.094086	16.9457	9	5	0.473118	0.111559	0.129032	0.19086
PF3D7_0921700	PF3D7_0921700.1	conserved protein, unknown function	protein coding	1710	1092	0.638596	-17.2184	9	2	0.608187	0.115789	0.146199	0.146199	12.1994	9	20	0.242105	0.0578947	0.0783626	0.0450292
PF3D7_0921800	PF3D7_0921800.1	ribosome production factor 1, putative	protein coding	987	596	0.60385	-20.7794	9	24	0.605876	0.111449	0.0759878	0.0759878	16.074	9	10	0.938197	0.246201	0.285714	0.25228
PF3D7_0921900	PF3D7_0921900.1	conserved Plasmodium protein, unknown function	protein coding	747	418	0.559572	-8.74178	9	2	0.48996	0.236948	0.19411	0.19411	15.0666	9	31	0.685408	0.176707	0.29585	0.121821
PF3D7_0922200	PF3D7_0922200.1	S-adenosylmethionine synthetase	protein coding	1209	978	0.808933	-20.926	9	1	0.64847	0.0669975	0.0818859	0.0818859	17.0547	9	8	0.266336	0.0777502	0.208437	0.0587262
PF3D7_0922500	PF3D7_0922500.1	phosphoglycerate kinase	protein coding	1251	1102	0.880895	-24.9324	9	11	0.661871	0.0919265	0.0591527	0.0591527	8.69349	9	24	0.586731	0.114309	0.114309	0.131894
PF3D7_0922600	PF3D7_0922600.1	glutamine synthetase, putative	protein coding	1632	1276	0.781863	-24.1266	9	1	0.685049	0.110907	0.0716912	0.0716912	10.4953	9	15	0.443627	0.067402	0.0980392	0.148284
PF3D7_0922700	PF3D7_0922700.1	pre-mRNA-splicing factor 18, putative	protein coding	1032	746	0.722868	-7.87467	9	2	0.521318	0.194767	0.109496	0.109496	12.2153	9	9	0.984496	0.194767	0.160853	0.232558
PF3D7_0923000	PF3D7_0923000.1	DNA-directed RNA polymerase II subunit RPB3, putative	protein coding	1008	810	0.803571	-25.3122	9	5	0.650794	0.124008	0.0744048	0.0744048	19.1796	9	10	0.474206	0.157738	0.239087	0.142857
PF3D7_0923500	PF3D7_0923500.1	cyclin-dependent kinases regulatory subunit, putative	protein coding	1074	924	0.860335	-5.84499	9	5	0.595903	0.0633147	0.0968343	0.0968343	13.408	9	6	0.513966	0.157356	0.155493	0.106145
PF3D7_0923600	PF3D7_0923600.1	lipoate-protein ligase 2	protein coding	1155	864	0.748052	-29.1539	9	7	0.656277	0.105628	0.124675	0.124675	20.9707	9	1	0.358442	0.0562771	0.409524	0.104762
PF3D7_0923800	PF3D7_0923800.2	thioredoxin reductase	protein coding	1626	1286	0.790898	-21.4278	9	3	0.646986	0.115006	0.116236	0.116236	15.0019	9	7	0.392374	0.100861	0.127921	0.0848708
PF3D7_0923800	PF3D7_0923800.1	thioredoxin reductase	protein coding	1626	1512	0.929889	-22.7589	9	9	0.745387	0.121771	0.100861	0.100861	20.9707	9	1	0.254613	0.0399754	0.290898	0.0744157
PF3D7_0923900	PF3D7_0923900.1	polyadenylate-binding protein 2, putative	protein coding	609	436	0.715928	-18.4426	9	10	0.594417	0.111658	0.129721	0.129721	10.3003	9	34	1.59278	0.338259	0.195402	0.487685
PF3D7_0924300	PF3D7_0924300.1	thiamine pyrophosphokinase	protein coding	1203	754	0.626766	-18.1352	9	1	0.616791	0.0989194	0.141313	0.141313	11.1961	9	17	0.285952	0.0714879	0.0648379	0.0698254
PF3D7_0924700	PF3D7_0924700.1	splicing factor 3A subunit 3, putative	protein coding	1770	1140	0.644068	-16.9566	9	7	0.614689	0.118079	0.0960452	0.0960452	14.8491	9	10	0.388701	0.0943503	0.116949	0.0740113
PF3D7_0925200	PF3D7_0925200.1	ribosomal RNA-processing protein 8, putative	protein coding	1242	800	0.644122	-14.9283	9	4	0.553945	0.147343	0.190016	0.190016	16.7101	9	4	0.756844	0.119968	0.301932	0.243156
PF3D7_0925300	PF3D7_0925300.1	proline--tRNA ligase, putative	protein coding	1740	1304	0.749425	-20.5852	9	2	0.652874	0.109195	0.111494	0.111494	17.8656	9	98	0.324138	0.1	0.174138	0.0591954
PF3D7_0925500	PF3D7_0925500.1	thioredoxin-like protein 2	protein coding	387	334	0.863049	-21.9155	9	1	0.625323	0.149871	0.0801034	0.0801034	15.9722	9	3	2.59432	0.459948	0.767442	0.666667
PF3D7_0925600	PF3D7_0925600.1	zinc binding protein (Yippee), putative	protein coding	387	302	0.780362	-26.6701	9	3	0.656331	0.103359	0.0284238	0.0284238	14.2085	9	14	0.516796	0.165375	0.160207	0.121447
PF3D7_0925700	PF3D7_0925700.1	histone deacetylase 1	protein coding	1350	776	0.574815	-29.2256	9	4	0.697778	0.0948148	0.0540741	0.0540741	8.21367	9	10	0.173333	0.0362963	0.0207407	0.0488889
PF3D7_0925900	PF3D7_0925900.1	parasitophorous vacuolar protein 5, putative	protein coding	654	438	0.669725	-18.087	9	2	0.636086	0.146789	0.117737	0.117737	7.1003	9	11	1.33945	0.175841	0.188073	0.344037
PF3D7_0926200	PF3D7_0926200.1	conserved Plasmodium protein, unknown function	protein coding	156	148	0.948718	-15.2665	9	1	0.666667	0.134615	0.102564	0.102564	15.1087	9	11	2.38462	0.429487	0.615385	0.692308
PF3D7_0926400	PF3D7_0926400.1	monocarboxylate transporter, putative	protein coding	1590	1448	0.910692	-27.6879	9	1	0.701887	0.0742138	0.081761	0.081761	17.4899	8	8	0.0477987	0.0314465	0	0.0138365
PF3D7_0926900	PF3D7_0926900.1	replication termination factor, putative	protein coding	678	582	0.858407	-18.9245	9	1	0.625369	0.156342	0.0811209	0.0811209	11.4127	9	6	1.45428	0.340708	0.244838	0.29646
PF3D7_0927000	PF3D7_0927000.1	HSP90 co-chaperone p23	protein coding	471	220	0.467091	-16.0149	9	2	0.615711	0.0488323	0.0424628	0.0424628	13.4058	9	9	0.755839	0.233546	0.261146	0.169851
PF3D7_0927100	PF3D7_0927100.1	conserved protein, unknown function	protein coding	579	490	0.846287	-27.3345	9	6	0.670121	0.0708117	0.0604491	0.0604491	15.8322	9	2	0.44905	0.0483592	0.074266	0.238342
PF3D7_0927500	PF3D7_0927500.1	dynein light chain, putative	protein coding	339	192	0.566372	-24.7418	9	2	0.59587	0.153392	0.0973451	0.0973451	13.46	9	7	0.932153	0.303835	0.179941	0.271386
PF3D7_0927600	PF3D7_0927600.1	RNA-binding protein, putative	protein coding	1788	920	0.514541	-11.1645	9	3	0.555928	0.152685	0.165548	0.165548	11.9249	9	26	0.102908	0.0178971	0.0251678	0.0290828
PF3D7_0927700	PF3D7_0927700.1	serine/threonine protein phosphatase 4, putative	protein coding	939	702	0.747604	-29.0261	9	1	0.694356	0.121406	0.0841321	0.0841321	17.7169	9	1	0.907348	0.297125	0.434505	0.264111
PF3D7_0927800	PF3D7_0927800.1	cytochrome c oxidase subunit 5B, putative	protein coding	822	724	0.880779	-22.1683	9	10	0.659367	0.0839416	0.0717762	0.0717762	9.74923	9	15	0.729927	0.126521	0.0948905	0.172749
PF3D7_0927900	PF3D7_0927900.1	phosphatidylserine decarboxylase	protein coding	1062	782	0.736347	-26.5646	9	9	0.666667	0.129002	0.0809793	0.0809793	10.873	9	2	0.438795	0.0715631	0.113936	0.147834
PF3D7_0928000	PF3D7_0928000.2	cytochrome c oxidase subunit 6B, putative	protein coding	252	136	0.539683	-16.4256	9	10	0.603175	0.138889	0.111111	0.111111	9.51831	9	3	2.69841	0.507937	0.472222	0.52381
PF3D7_0928000	PF3D7_0928000.1	cytochrome c oxidase subunit 6B, putative	protein coding	252	290	1.15079	-16.4072	9	3	0.746032	0.0555556	0.0357143	0.0357143	10.873	9	2	1.84921	0.301587	0.480159	0.623016
PF3D7_0928300	PF3D7_0928300.1	conserved Plasmodium protein, unknown function	protein coding	594	354	0.59596	-17.1197	9	8	0.569024	0.166667	0.0858586	0.0858586	11.7093	9	10	0.20202	0.043771	0.0387205	0.122896
PF3D7_0928500	PF3D7_0928500.1	conserved Plasmodium protein, unknown function	protein coding	465	258	0.554839	-1.57	9	8	0.378495	0.189247	0.337634	0.337634	15.0688	9	21	0.602151	0.156989	0.344086	0.129032
PF3D7_0928600	PF3D7_0928600.1	conserved Plasmodium protein, unknown function	protein coding	342	150	0.438596	-19.1344	9	9	0.660819	0.0877193	0.0701754	0.0701754	21.2257	9	83	0.444444	0.248538	0.394737	0.0292398
PF3D7_0928900	PF3D7_0928900.1	guanylate kinase	protein coding	600	322	0.536667	-26.4035	9	1	0.636667	0.095	0.0833333	0.0833333	14.7253	9	9	0.34	0.095	0.0766667	0.0433333
PF3D7_0929000	PF3D7_0929000.1	transcription initiation factor TFIID subunit 7, putative	protein coding	1194	932	0.78057	-19.3108	9	35	0.639866	0.0711893	0.080402	0.080402	15.6465	9	6	0.279732	0.0561139	0.0921273	0.0695142
PF3D7_0929100	PF3D7_0929100.1	conserved protein, unknown function	protein coding	1026	620	0.604288	-17.0504	9	4	0.615984	0.107212	0.143275	0.143275	15.8734	9	30	0.635478	0.154971	0.202729	0.141326
PF3D7_0929200	PF3D7_0929200.1	RNA-binding protein, putative	protein coding	870	530	0.609195	-15.7428	9	3	0.567816	0.163218	0.16092	0.16092	16.4779	9	4	0.613793	0.195402	0.286207	0.0793103
PF3D7_0929600	PF3D7_0929600.1	G2 protein, putative	protein coding	819	706	0.862027	-22.4736	9	2	0.600733	0.128205	0.0830281	0.0830281	15.8549	9	4	0.525031	0.118437	0.224664	0.189255
PF3D7_0929700	PF3D7_0929700.1	conserved Plasmodium protein, unknown function	protein coding	1053	584	0.554606	-25.9469	9	3	0.691358	0.0778727	0.0626781	0.0626781	14.8158	9	13	0.425451	0.103514	0.102564	0.133903
PF3D7_0929800	PF3D7_0929800.1	conserved Plasmodium protein, unknown function	protein coding	297	238	0.801347	-25.7125	9	0	0.646465	0.107744	0.0740741	0.0740741	14.7084	9	3	2.24242	0.346801	0.346801	0.599327
PF3D7_0929900	PF3D7_0929900.1	conserved Plasmodium protein, unknown function	protein coding	576	222	0.385417	-22.3788	9	2	0.618056	0.111111	0.0833333	0.0833333	15.4996	9	19	0.263889	0.0989583	0.0711806	0.0486111
PF3D7_0930600	PF3D7_0930600.1	peptidyl-prolyl cis-trans isomerase	protein coding	1830	1098	0.6	-15.9579	9	3	0.608743	0.111475	0.143716	0.143716	15.59	9	15	0.175956	0.0245902	0.0415301	0.0644809
PF3D7_0930700	PF3D7_0930700.1	conserved Plasmodium protein, unknown function	protein coding	1392	1100	0.79023	-24.2137	9	11	0.630747	0.0854885	0.104885	0.104885	16.8617	9	5	0.70546	0.199713	0.24569	0.160201
PF3D7_0930900	PF3D7_0930900.1	NifU-like protein, putative	protein coding	579	428	0.739206	-30.7369	9	3	0.663212	0.11399	0.08981	0.08981	16.5909	9	11	1.27807	0.329879	0.469775	0.307427
PF3D7_0931200	PF3D7_0931200.1	selenoprotein	protein coding	690	388	0.562319	-34.5896	9	7	0.692754	0.121739	0.0753623	0.0753623	15.5671	9	4	0.475362	0.115942	0.155072	0.0869565
PF3D7_0931400	PF3D7_0931400.1	PUB domain-containing protein, putative	protein coding	933	516	0.553055	-10.7208	9	6	0.510182	0.156484	0.231511	0.231511	13.2945	9	15	0.458735	0.0675241	0.0750268	0.122186
PF3D7_0931500	PF3D7_0931500.1	conserved Plasmodium protein, unknown function	protein coding	660	412	0.624242	-23.3362	9	3	0.681818	0.0954545	0.0787879	0.0787879	17.9073	9	6	0.639394	0.166667	0.469697	0.128788
PF3D7_0931800	PF3D7_0931800.1	proteasome subunit beta type-6, putative	protein coding	849	282	0.332155	-25.7371	9	5	0.683157	0.111896	0.117786	0.117786	14.2547	9	8	0.457008	0.110718	0.114252	0.0859835
PF3D7_0931900	PF3D7_0931900.1	adenylate kinase-like protein 2	protein coding	792	538	0.679293	-13.6837	9	3	0.623737	0.0782828	0.0593434	0.0593434	12.8966	9	5	0.669192	0.0959596	0.14899	0.151515
PF3D7_0932000	PF3D7_0932000.1	conserved Plasmodium protein, unknown function	protein coding	309	176	0.569579	-21.5617	9	17	0.608414	0.0938511	0.0517799	0.0517799	15.0285	9	16	1.44337	0.291262	0.385113	0.391586
PF3D7_0932200	PF3D7_0932200.1	profilin	protein coding	516	442	0.856589	-32.3069	9	0	0.674419	0.116279	0.0755814	0.0755814	9.60333	9	17	0.356589	0.0794574	0.0426357	0.0872093
PF3D7_0932300	PF3D7_0932300.1	M18 aspartyl aminopeptidase	protein coding	1713	1238	0.722709	-20.537	9	3	0.661996	0.118506	0.0735552	0.0735552	5.50314	9	9	0.184472	0.0361938	0.0478692	0.0274372
PF3D7_0932400	PF3D7_0932400.1	peptide chain release factor 1	protein coding	1215	882	0.725926	-17.8951	9	2	0.602469	0.100412	0.103704	0.103704	12.7613	9	3	0.827984	0.169547	0.195062	0.214815
PF3D7_0932500	PF3D7_0932500.1	palmitoyltransferase DHHC6, putative	protein coding	1662	1156	0.695548	-22.9841	9	5	0.646209	0.130566	0.122142	0.122142	16.1131	9	6	0.401925	0.0884477	0.112515	0.124549
PF3D7_0932600	PF3D7_0932600.1	apicoplast ribosomal protein S6, putative	protein coding	744	564	0.758065	-27.2764	9	5	0.680108	0.114247	0.0819892	0.0819892	13.466	9	15	1.32527	0.283602	0.307796	0.297043
PF3D7_0933200	PF3D7_0933200.1	calcyclin-binding protein, putative	protein coding	603	434	0.719735	-15.4869	9	3	0.553897	0.14262	0.124378	0.124378	14.0408	9	11	0.706468	0.180763	0.199005	0.129353
PF3D7_0933400	PF3D7_0933400.1	conserved Plasmodium protein, unknown function	protein coding	807	606	0.750929	-25.9726	9	3	0.671623	0.11772	0.0780669	0.0780669	16.9509	9	13	0.351921	0.168525	0.107807	0.10285
PF3D7_0933600	PF3D7_0933600.1	mitochondrial-processing peptidase subunit beta, putative	protein coding	1455	1160	0.797251	-21.7675	9	8	0.652921	0.0962199	0.0810997	0.0810997	14.932	9	18	0.324399	0.0714777	0.0646048	0.0817869
PF3D7_0933700	PF3D7_0933700.1	conserved Plasmodium protein, unknown function	protein coding	555	468	0.843243	-16.8194	9	2	0.601802	0.102703	0.0900901	0.0900901	10.4936	9	23	1.48829	0.300901	0.299099	0.491892
PF3D7_0933900	PF3D7_0933900.1	conserved Plasmodium protein, unknown function	protein coding	753	420	0.557769	-11.7837	9	12	0.565737	0.124834	0.118194	0.118194	18.1356	9	15	0.363878	0.0942895	0.132802	0.126162
PF3D7_0934000	PF3D7_0934000.1	histidine--tRNA ligase, putative	protein coding	1929	1758	0.911353	-23.3059	9	3	0.670814	0.103681	0.0715397	0.0715397	15.8923	9	12	0.184552	0.0808709	0.0751685	0.0435459
PF3D7_0934200	PF3D7_0934200.1	conserved protein, unknown function	protein coding	438	328	0.748858	-22.0129	9	7	0.639269	0.118721	0.0730594	0.0730594	15.735	9	44	2.46575	0.547945	0.719178	0.570776
PF3D7_0934300	PF3D7_0934300.1	ATP synthase-associated protein, putative	protein coding	438	310	0.707763	-23.4969	9	4	0.680365	0.0890411	0.0958904	0.0958904	17.325	9	12	0.56621	0.105023	0.139269	0.1621
PF3D7_0934400	PF3D7_0934400.1	AP2 domain transcription factor, putative	protein coding	603	418	0.693201	-22.9827	9	2	0.633499	0.0912106	0.0679934	0.0679934	12.4848	9	28	0.427861	0.0845771	0.0961857	0.0713101
PF3D7_0934500	PF3D7_0934500.1	V-type proton ATPase subunit E, putative	protein coding	708	474	0.669492	-16.477	9	0	0.59322	0.118644	0.118644	0.118644	8.55955	9	24	0.49435	0.132768	0.0805085	0.110169
PF3D7_0934600	PF3D7_0934600.1	conserved Plasmodium protein, unknown function	protein coding	567	240	0.42328	-10.6891	9	6	0.645503	0.100529	0.0846561	0.0846561	14.6388	9	7	0.673721	0.229277	0.194004	0.13933
PF3D7_0934700	PF3D7_0934700.1	UBX domain-containing protein, putative	protein coding	1596	1200	0.75188	-16.909	9	4	0.602757	0.12406	0.152882	0.152882	12.1151	9	30	0.216792	0.0419799	0.0419799	0.0357143
PF3D7_0934800	PF3D7_0934800.1	cAMP-dependent protein kinase catalytic subunit	protein coding	1029	974	0.94655	-25.9963	9	2	0.68999	0.104956	0.0592809	0.0592809	14.5258	9	13	0.804665	0.197279	0.367347	0.169096
PF3D7_0934900	PF3D7_0934900.1	conserved Plasmodium protein, unknown function	protein coding	1620	1122	0.692593	-16.3017	9	3	0.574074	0.112346	0.139506	0.139506	12.2545	9	10	0.406173	0.0703704	0.0648148	0.0876543
PF3D7_0935000	PF3D7_0935000.1	U2 small nuclear ribonucleoprotein B'', putative	protein coding	582	408	0.701031	-19.0776	9	1	0.62543	0.108247	0.158076	0.158076	18.7415	9	6	1.35395	0.38488	0.542955	0.491409
PF3D7_0935100	PF3D7_0935100.1	protein kish, putative	protein coding	219	124	0.56621	-29.077	9	5	0.694064	0.146119	0.0593607	0.0593607	13.0702	9	6	1.47945	0.305936	0.570776	0.273973
PF3D7_0935300	PF3D7_0935300.1	phosphatidylinositol N-acetylglucosaminyltransferase subunit P, putative	protein coding	366	314	0.857923	-27.4478	9	4	0.688525	0.057377	0.0819672	0.0819672	10.1011	9	22	0.349727	0.106557	0.0355191	0.0464481
PF3D7_0935400	PF3D7_0935400.1	gametocyte development protein 1	protein coding	1800	1348	0.748889	-21.3823	9	7	0.656667	0.0827778	0.0872222	0.0872222	11.9785	9	6	0.111111	0.0216667	0.0155556	0.0516667
PF3D7_0935500	PF3D7_0935500.1	Plasmodium exported protein, unknown function	protein coding	939	772	0.822151	-17.9717	9	3	0.624068	0.117146	0.0915868	0.0915868	14.3455	9	58	1.10117	0.169329	0.257721	0.326944
PF3D7_0935600	PF3D7_0935600.1	gametocytogenesis-implicated protein	protein coding	1539	1052	0.683561	-18.014	9	3	0.62768	0.102664	0.0955166	0.0955166	13.9665	9	2	0.326186	0.0760234	0.11436	0.0922677
PF3D7_0935700	PF3D7_0935700.1	Plasmodium exported protein, unknown function	protein coding	624	432	0.692308	-16.5449	9	7	0.615385	0.099359	0.0833333	0.0833333	12.5968	9	21	1.41667	0.253205	0.358974	0.403846
PF3D7_0936000	PF3D7_0936000.1	ring-exported protein 2	protein coding	285	222	0.778947	-24.9496	9	7	0.617544	0.045614	0.045614	0.045614	15.7628	9	19	1.23509	0.305263	0.34386	0.238596
PF3D7_0936100	PF3D7_0936100.1	early transcribed membrane protein	protein coding	540	354	0.655556	-19.6524	9	7	0.603704	0.151852	0.114815	0.114815	11.8223	9	7	0.318519	0.0703704	0.037037	0.0888889
PF3D7_0936200	PF3D7_0936200.1	Plasmodium exported protein (hyp11), unknown function	protein coding	579	268	0.462867	-24.8302	9	14	0.632124	0.0949914	0.108808	0.108808	13.755	9	10	0.521589	0.1019	0.160622	0.131261
PF3D7_0936300	PF3D7_0936300.1	ring-exported protein 3	protein coding	981	760	0.77472	-11.9738	9	3	0.583078	0.110092	0.132518	0.132518	12.6137	9	14	0.334353	0.102956	0.0570846	0.0815494
PF3D7_0936600	PF3D7_0936600.1	gametocyte exported protein 5	protein coding	894	562	0.628635	-26.8995	9	6	0.677852	0.0760626	0.0626398	0.0626398	14.7234	9	3	0.557047	0.190157	0.175615	0.171141
PF3D7_0936800	PF3D7_0936800.1	Plasmodium exported protein (PHISTc), unknown function	protein coding	1152	596	0.517361	-9.3978	9	3	0.564236	0.139757	0.111979	0.111979	10.5949	9	6	0.482639	0.101562	0.104167	0.0824653
PF3D7_1001000	PF3D7_1001000.1	Plasmodium exported protein (hyp12), unknown function	protein coding	696	586	0.841954	-18.6491	9	2	0.626437	0.122126	0.123563	0.123563	17.4772	9	14	0.824713	0.237069	0.298851	0.274425
PF3D7_1001100	PF3D7_1001100.1	acyl-CoA binding protein, isoform 1, ACBP1	protein coding	942	730	0.774947	-17.4755	9	6	0.613588	0.138004	0.113588	0.113588	15.7762	9	6	0.360934	0.115711	0.200637	0.0552017
PF3D7_1001100	PF3D7_1001100.2	acyl-CoA binding protein, isoform 1, ACBP1	protein coding	942	734	0.779193	-17.8028	9	5	0.526539	0.0944798	0.059448	0.059448	15.7762	9	6	0.360934	0.115711	0.200637	0.0552017
PF3D7_1001200	PF3D7_1001200.1	acyl-CoA binding protein, isoform 2, ACBP2	protein coding	273	182	0.666667	-16.0245	9	14	0.600733	0.10989	0.10989	0.10989	17.1848	9	17	1.42125	0.395604	0.615385	0.450549
PF3D7_1001300	PF3D7_1001300.1	Plasmodium exported protein (PHISTa), unknown function	protein coding	837	634	0.757467	-23.4586	9	2	0.671446	0.0991637	0.0537634	0.0537634	13.3162	9	24	0.172043	0.0334528	0.0489845	0.0430108
PF3D7_1001500	PF3D7_1001500.1	early transcribed membrane protein 10.1	protein coding	324	276	0.851852	-21.9599	9	3	0.654321	0.111111	0.0771605	0.0771605	15.2631	9	4	1.4321	0.33642	0.404321	0.398148
PF3D7_1001700	PF3D7_1001700.1	Plasmodium exported protein (PHISTc), unknown function	protein coding	801	558	0.696629	-21.4069	9	11	0.62422	0.143571	0.0898876	0.0898876	8.68821	9	6	0.204744	0.0786517	0.0299625	0.0836454
PF3D7_1001800	PF3D7_1001800.1	Plasmodium exported protein (PHISTc), unknown function	protein coding	783	394	0.503193	-20.2145	9	5	0.643678	0.140485	0.0893997	0.0893997	15.085	9	11	0.592593	0.137931	0.145594	0.132822
PF3D7_1001900	PF3D7_1001900.1	Plasmodium exported protein (hyp16), unknown function	protein coding	831	666	0.801444	-22.6135	9	2	0.635379	0.115523	0.0890493	0.0890493	13.0932	9	12	0.536703	0.146811	0.175692	0.0685921
PF3D7_1002100	PF3D7_1002100.1	EMP1-trafficking protein	protein coding	1896	1342	0.707806	-18.1782	9	6	0.618143	0.0991561	0.107068	0.107068	13.3432	9	15	0.25211	0.0712025	0.0543249	0.0527426
PF3D7_1002400	PF3D7_1002400.2	transformer-2 protein homolog beta, putative	protein coding	741	454	0.612686	-13.8288	9	13	0.545209	0.106613	0.180837	0.180837	13.747	9	6	1.36032	0.354926	0.480432	0.354926
PF3D7_1002400	PF3D7_1002400.1	transformer-2 protein homolog beta, putative	protein coding	741	478	0.645074	-10.0403	9	12	0.54251	0.130904	0.144399	0.144399	13.747	9	6	1.36032	0.354926	0.480432	0.354926
PF3D7_1002500	PF3D7_1002500.1	conserved protein, unknown function	protein coding	564	288	0.510638	-21.3195	9	4	0.624113	0.124113	0.0975177	0.0975177	15.429	9	17	0.677305	0.228723	0.214539	0.163121
PF3D7_1002600	PF3D7_1002600.1	conserved Plasmodium protein, unknown function	protein coding	1662	1248	0.750903	-18.7783	9	5	0.632972	0.111913	0.107702	0.107702	13.9641	9	4	0.182912	0.0481348	0.0685921	0.0373045
PF3D7_1002900	PF3D7_1002900.1	conserved Plasmodium protein, unknown function	protein coding	384	272	0.708333	-20.2469	9	5	0.645833	0.0885417	0.0807292	0.0807292	18.46	9	24	2.09375	0.778646	0.867188	0.526042
PF3D7_1003100	PF3D7_1003100.1	conserved protein, unknown function	protein coding	285	156	0.547368	-25.5111	9	3	0.582456	0.157895	0.0982456	0.0982456	11.0812	9	2	0.77193	0.231579	0.154386	0.182456
PF3D7_1003200	PF3D7_1003200.1	ribosome-binding factor A, putative	protein coding	600	390	0.65	-35.6202	9	2	0.696667	0.12	0.0716667	0.0716667	9.92754	9	12	0.24	0.0533333	0.12	0.0416667
PF3D7_1003300	PF3D7_1003300.1	N-terminal acetyltransferase A complex catalytic subunit ARD1, putative	protein coding	459	192	0.418301	-24.2638	9	3	0.688453	0.106754	0.0522876	0.0522876	11.9132	9	23	0.75817	0.185185	0.139434	0.174292
PF3D7_1003500	PF3D7_1003500.1	40S ribosomal protein S20e, putative	protein coding	357	118	0.330532	-18.1972	9	2	0.610644	0.109244	0.117647	0.117647	13.4269	9	3	0.817927	0.170868	0.0840336	0.204482
PF3D7_1003600	PF3D7_1003600.1	inner membrane complex protein 1c, putative	protein coding	846	548	0.647754	-22.641	9	9	0.609929	0.0839243	0.0839243	0.0839243	14.0157	9	3	0.231678	0.0567376	0.0437352	0.0862884
PF3D7_1004000	PF3D7_1004000.1	60S ribosomal protein L13, putative	protein coding	609	502	0.824302	-19.8712	9	2	0.62069	0.116585	0.136289	0.136289	14.5576	9	9	0.745484	0.200328	0.220033	0.208539
PF3D7_1004500	PF3D7_1004500.1	conserved Plasmodium protein, unknown function	protein coding	609	364	0.597701	-17.1947	9	2	0.607553	0.121511	0.08867	0.08867	12.4112	9	15	0.525452	0.131363	0.178982	0.139573
PF3D7_1004700	PF3D7_1004700.1	conserved protein, unknown function	protein coding	804	636	0.791045	-28.947	9	2	0.686567	0.0758706	0.0646766	0.0646766	16.6312	9	19	0.430348	0.0945274	0.0920398	0.116915
PF3D7_1004800	PF3D7_1004800.1	ADP/ATP carrier protein, putative	protein coding	1023	832	0.813294	-20.9748	9	2	0.635386	0.13001	0.0948192	0.0948192	12.6948	9	16	0.486804	0.0997067	0.117302	0.0664712
PF3D7_1004900	PF3D7_1004900.1	conserved protein, unknown function	protein coding	960	608	0.633333	-22.4697	9	3	0.633333	0.0958333	0.0927083	0.0927083	15.1543	9	0	0.56875	0.219792	0.16875	0.108333
PF3D7_1005800	PF3D7_1005800.1	conserved Plasmodium membrane protein, unknown function	protein coding	681	592	0.86931	-17.7641	9	12	0.604993	0.142438	0.118943	0.118943	14.8116	9	10	0.77533	0.145374	0.157122	0.317181
PF3D7_1006200	PF3D7_1006200.1	DNA/RNA-binding protein Alba 3	protein coding	324	196	0.604938	-13.6575	9	2	0.580247	0.141975	0.141975	0.141975	16.0832	9	11	1.19136	0.185185	0.188272	0.503086
PF3D7_1006500	PF3D7_1006500.1	conserved Plasmodium protein, unknown function	protein coding	963	836	0.86812	-25.4905	9	2	0.610592	0.0996885	0.139148	0.139148	12.9783	9	38	0.155763	0.0363448	0.0508827	0.0539979
PF3D7_1006600	PF3D7_1006600.1	phosducin-like protein 3, putative	protein coding	582	446	0.766323	-15.6068	9	0	0.594502	0.113402	0.0893471	0.0893471	16.254	9	7	0.828179	0.243986	0.381443	0.189003
PF3D7_1006700	PF3D7_1006700.1	conserved Plasmodium protein, unknown function	protein coding	1152	696	0.604167	-7.40995	9	5	0.506944	0.134549	0.206597	0.206597	15.3382	9	25	0.262153	0.046875	0.0911458	0.0833333
PF3D7_1006800	PF3D7_1006800.1	single-strand telomeric DNA-binding protein GBP2, putative	protein coding	741	524	0.707152	-20.5899	9	2	0.631579	0.0688259	0.0823212	0.0823212	19.5866	9	5	0.65857	0.215924	0.489879	0.183536
PF3D7_1006900	PF3D7_1006900.1	PPPDE peptidase, putative	protein coding	660	566	0.857576	-21.7605	9	1	0.633333	0.148485	0.080303	0.080303	13.0673	9	18	0.621212	0.148485	0.151515	0.174242
PF3D7_1007000	PF3D7_1007000.1	transmembrane protein 147, putative	protein coding	783	666	0.850575	-23.8799	9	0	0.681992	0.0957854	0.0855683	0.0855683	10.7092	9	35	0.45977	0.144317	0.126437	0.0676884
PF3D7_1007200	PF3D7_1007200.1	rho GTPase-activating protein, putative	protein coding	1782	1304	0.731762	-16.1948	9	11	0.607183	0.109989	0.104938	0.104938	12.3525	9	25	0.261504	0.0448934	0.0387205	0.0802469
PF3D7_1007400	PF3D7_1007400.1	conserved protein, unknown function	protein coding	660	512	0.775758	-11.6695	9	3	0.545455	0.140909	0.184848	0.184848	12.6043	9	11	1.48788	0.366667	0.419697	0.409091
PF3D7_1007500	PF3D7_1007500.1	conserved Plasmodium protein, unknown function	protein coding	327	62	0.189602	-21.4113	9	6	0.599388	0.143731	0.0917431	0.0917431	17.9365	9	10	0.899083	0.308869	0.544343	0.235474
PF3D7_1007600	PF3D7_1007600.1	conserved protein, unknown function	protein coding	330	166	0.50303	-14.3576	9	9	0.545455	0.112121	0.109091	0.109091	16.0198	9	13	0.581818	0.157576	0.154545	0.0575758
PF3D7_1007900	PF3D7_1007900.1	eukaryotic translation initiation factor 3 subunit D, putative	protein coding	1632	1226	0.751225	-15.6401	9	8	0.604167	0.116422	0.143382	0.143382	15.703	9	8	0.104167	0.0220588	0.0226716	0.0484069
PF3D7_1008400	PF3D7_1008400.1	26S protease regulatory subunit 4, putative	protein coding	1347	1044	0.775056	-22.5079	9	3	0.629547	0.140312	0.081663	0.081663	15.8366	9	13	0.636971	0.219005	0.172235	0.173719
PF3D7_1008700	PF3D7_1008700.1	tubulin beta chain	protein coding	1338	1172	0.875934	-27.7045	9	13	0.663677	0.0635277	0.0403587	0.0403587	11.8351	9	5	0.563528	0.169656	0.127055	0.14275
PF3D7_1008800	PF3D7_1008800.1	nucleolar protein 5, putative	protein coding	1410	1006	0.713475	-17.9322	9	2	0.61844	0.110638	0.107801	0.107801	5.82314	9	8	0.558865	0.102837	0.158865	0.122695
PF3D7_1008900	PF3D7_1008900.1	adenylate kinase	protein coding	729	566	0.776406	-17.8068	9	3	0.647462	0.105624	0.0946502	0.0946502	13.777	9	23	1.0727	0.227709	0.248285	0.353909
PF3D7_1009000	PF3D7_1009000.1	diphthine methyl ester synthase, putative	protein coding	825	496	0.601212	-21.7683	9	2	0.630303	0.0909091	0.0969697	0.0969697	11.9874	9	3	0.472727	0.135758	0.180606	0.0909091
PF3D7_1009300	PF3D7_1009300.1	conserved Plasmodium protein, unknown function	protein coding	1803	1112	0.61675	-27.9781	9	2	0.634498	0.109262	0.14254	0.14254	14.8135	9	19	0.246256	0.0565724	0.0593455	0.0848586
PF3D7_1009400	PF3D7_1009400.1	zinc finger protein, putative	protein coding	1089	814	0.747475	-17.8237	9	7	0.582185	0.115702	0.10652	0.10652	14.856	9	12	0.918274	0.23416	0.291093	0.201102
PF3D7_1009500	PF3D7_1009500.1	metalloprotease, putative	protein coding	1128	712	0.631206	-20.3496	9	2	0.611702	0.133865	0.132092	0.132092	16.3178	9	9	0.464539	0.140957	0.201241	0.150709
PF3D7_1009600	PF3D7_1009600.1	protein phosphatase PPM10, putative	protein coding	1467	1006	0.685753	-23.434	9	2	0.617587	0.107703	0.0865712	0.0865712	13.8082	9	17	0.408998	0.111793	0.153374	0.0831629
PF3D7_1009700	PF3D7_1009700.1	tubulin--tyrosine ligase, putative	protein coding	1662	1104	0.66426	-19.3559	9	6	0.640193	0.123345	0.1071	0.1071	15.8025	9	2	0.478941	0.115523	0.118532	0.168472
PF3D7_1010000	PF3D7_1010000.1	ribosomal protein L43, mitochondrial, putative	protein coding	642	236	0.367601	-23.8052	9	2	0.669782	0.0996885	0.0872274	0.0872274	13.0207	9	6	1.46106	0.275701	0.482866	0.359813
PF3D7_1010100	PF3D7_1010100.1	PI31 domain-containing protein, putative	protein coding	897	608	0.677815	-19.2916	9	2	0.628763	0.138239	0.144928	0.144928	12.0047	9	2	0.425864	0.083612	0.146042	0.057971
PF3D7_1010300	PF3D7_1010300.1	succinate dehydrogenase subunit 4, putative	protein coding	357	124	0.347339	-18.1412	9	6	0.621849	0.123249	0.0896359	0.0896359	15.9703	9	24	1.35014	0.319328	0.305322	0.470588
PF3D7_1010600	PF3D7_1010600.1	eukaryotic translation initiation factor 2 subunit beta	protein coding	669	406	0.606876	-21.7808	9	13	0.624813	0.0747384	0.104634	0.104634	10.4862	9	20	0.281016	0.130045	0.044843	0.0478326
PF3D7_1010700	PF3D7_1010700.1	dolichyl-phosphate-mannose--protein mannosyltransferase, putative	protein coding	672	374	0.556548	-22.3331	9	4	0.681548	0.077381	0.0580357	0.0580357	12.8679	9	27	0.529762	0.123512	0.184524	0.11756
PF3D7_1010800	PF3D7_1010800.1	50S ribosomal protein L22, mitochondrial, putative	protein coding	900	392	0.435556	-29.8123	9	2	0.655556	0.108889	0.0844444	0.0844444	10.5389	9	7	0.457778	0.0877778	0.0777778	0.115556
PF3D7_1010900	PF3D7_1010900.1	conserved Plasmodium protein, unknown function	protein coding	1050	798	0.76	-18.5672	9	2	0.584762	0.0819048	0.157143	0.157143	14.3988	9	10	0.48	0.137143	0.158095	0.072381
PF3D7_1011000	PF3D7_1011000.1	inner membrane complex sub-compartment protein 1	protein coding	435	244	0.56092	-23.69	9	2	0.662069	0.0988506	0.0712644	0.0712644	18.128	9	0	1.2046	0.241379	0.56092	0.406897
PF3D7_1011200	PF3D7_1011200.1	BET1-like protein, putative, unspecified product	protein coding	345	180	0.521739	-26.4651	9	5	0.684058	0.118841	0.0753623	0.0753623	11.2985	9	15	0.747826	0.185507	0.24058	0.0434783
PF3D7_1011200	PF3D7_1011200.2	BET1-like protein, putative, unspecified product	protein coding	345	272	0.788406	-32.4071	9	5	0.666667	0.176812	0.0637681	0.0637681	11.2985	9	15	0.747826	0.185507	0.24058	0.0434783
PF3D7_1011400	PF3D7_1011400.1	proteasome subunit beta type-5	protein coding	816	676	0.828431	-26.384	9	0	0.681373	0.0968137	0.0563725	0.0563725	12.4335	9	36	0.254902	0.0404412	0.0379902	0.0453431
PF3D7_1011500	PF3D7_1011500.1	conserved protein, unknown function	protein coding	528	358	0.67803	-20.2772	9	0	0.655303	0.117424	0.0681818	0.0681818	10.638	9	8	0.912879	0.231061	0.206439	0.179924
PF3D7_1011700	PF3D7_1011700.1	DNA repair protein RAD23, putative	protein coding	1170	798	0.682051	-14.7737	9	14	0.584615	0.133333	0.091453	0.091453	11.9577	9	13	0.280342	0.0598291	0.0299145	0.0700855
PF3D7_1011900	PF3D7_1011900.1	heme oxygenase	protein coding	918	532	0.579521	-21.5796	9	3	0.640523	0.087146	0.0642702	0.0642702	16.7477	9	22	0.642702	0.147059	0.27451	0.186275
PF3D7_1012100	PF3D7_1012100.1	conserved protein, unknown function	protein coding	1164	964	0.828179	-15.5861	9	7	0.599656	0.111684	0.104811	0.104811	13.7363	9	3	0.460481	0.0816151	0.111684	0.132302
PF3D7_1012200	PF3D7_1012200.1	rhoptry associated adhesin	protein coding	804	532	0.661692	-11.5341	9	0	0.554726	0.10199	0.126866	0.126866	16.0376	9	25	0.753731	0.208955	0.267413	0.186567
PF3D7_1012300	PF3D7_1012300.1	cytochrome b-c1 complex subunit 7, putative	protein coding	579	476	0.822107	-18.7853	9	15	0.618307	0.134715	0.0863558	0.0863558	19.1375	9	18	0.663212	0.131261	0.385147	0.177893
PF3D7_1012400	PF3D7_1012400.1	hypoxanthine-guanine phosphoribosyltransferase	protein coding	696	428	0.614943	-24.7985	9	4	0.66092	0.140805	0.0876437	0.0876437	11.6983	9	18	0.454023	0.106322	0.156609	0.0890805
PF3D7_1012500	PF3D7_1012500.1	phosphoglucomutase, putative	protein coding	1782	1076	0.603816	-23.793	9	8	0.675645	0.0959596	0.0836139	0.0836139	7.22733	9	10	0.24018	0.043771	0.0353535	0.0656566
PF3D7_1012600	PF3D7_1012600.1	GMP synthase [glutamine-hydrolyzing]	protein coding	1668	1336	0.800959	-24.2162	9	10	0.690647	0.104317	0.0929257	0.0929257	12.3293	9	9	0.651079	0.158273	0.123501	0.130096
PF3D7_1012900	PF3D7_1012900.1	autophagy-related protein 18	protein coding	1143	776	0.678915	-25.2378	9	2	0.675416	0.0936133	0.0533683	0.0533683	11.6112	9	5	0.888889	0.180227	0.192476	0.193351
PF3D7_1013000	PF3D7_1013000.1	zinc finger protein, putative	protein coding	1563	1166	0.746001	-23.2024	9	9	0.675624	0.0639795	0.0850928	0.0850928	12.6187	9	4	0.432502	0.111324	0.113884	0.0710173
PF3D7_1013300	PF3D7_1013300.1	conserved Plasmodium protein, unknown function	protein coding	1887	1528	0.809751	-23.2731	9	1	0.671966	0.09062	0.0932697	0.0932697	14.5007	9	9	0.506624	0.082141	0.139905	0.0948596
PF3D7_1013800	PF3D7_1013800.1	conserved Plasmodium protein, unknown function	protein coding	1461	1082	0.740589	-3.6788	9	7	0.492813	0.119781	0.188912	0.188912	15.9267	9	2	0.772074	0.145791	0.196441	0.175907
PF3D7_1014400	PF3D7_1014400.1	MO15-related protein kinase	protein coding	975	838	0.859487	-25.5009	9	0	0.683077	0.0974359	0.0748718	0.0748718	18.5662	9	9	0.631795	0.213333	0.413333	0.230769
PF3D7_1014700	PF3D7_1014700.1	prohibitin 2, putative	protein coding	915	756	0.82623	-21.4793	9	7	0.64918	0.10929	0.095082	0.095082	13.4325	9	9	0.638251	0.146448	0.167213	0.103825
PF3D7_1015000	PF3D7_1015000.1	FAD synthetase, putative	protein coding	987	528	0.534954	-28.8848	9	9	0.695035	0.0932118	0.0607903	0.0607903	12.2803	9	22	0.549139	0.101317	0.122594	0.131712
PF3D7_1015100	PF3D7_1015100.1	CWC16 domain-containing protein, putative	protein coding	1191	888	0.745592	-16.5748	9	1	0.574307	0.157851	0.120067	0.120067	11.2672	9	23	0.518892	0.100756	0.0839631	0.105793
PF3D7_1015200	PF3D7_1015200.3	cysteine--tRNA ligase	protein coding	1782	1414	0.79349	-21.2229	9	14	0.640853	0.0925926	0.0925926	0.0925926	17.5813	9	3	0.317621	0.0982043	0.170595	0.0802469
PF3D7_1015300	PF3D7_1015300.1	methionine aminopeptidase 1b, putative	protein coding	1554	1172	0.754183	-22.8867	9	15	0.643501	0.106821	0.0836551	0.0836551	14.1868	9	5	0.629344	0.155084	0.192407	0.166667
PF3D7_1015600	PF3D7_1015600.1	heat shock protein 60	protein coding	1743	1498	0.859438	-19.9741	9	3	0.617326	0.139415	0.114745	0.114745	14.6937	9	9	0.517499	0.0866322	0.118187	0.164085
PF3D7_1015700	PF3D7_1015700.2	tubulin binding cofactor c, putative	protein coding	675	552	0.817778	-20.4509	9	2	0.625185	0.0933333	0.131852	0.131852	10.7833	9	11	1.47556	0.407407	0.274074	0.408889
PF3D7_1015700	PF3D7_1015700.1	tubulin binding cofactor c, putative	protein coding	675	852	1.26222	-19.1019	9	5	0.900741	0.185185	0.157037	0.157037	14.6937	9	9	1.3363	0.223704	0.305185	0.423704
PF3D7_1015800	PF3D7_1015800.1	ribonucleoside-diphosphate reductase small chain, putative	protein coding	1008	654	0.64881	-22.2071	9	4	0.670635	0.0803571	0.0644841	0.0644841	16.7787	9	2	0.349206	0.0744048	0.0952381	0.14881
PF3D7_1015900	PF3D7_1015900.1	enolase	protein coding	1341	1050	0.782998	-21.7264	9	2	0.65921	0.0969426	0.0686055	0.0686055	11.0766	9	16	0.453393	0.0723341	0.0976883	0.116331
PF3D7_1016000	PF3D7_1016000.1	conserved Plasmodium protein, unknown function	protein coding	1362	840	0.61674	-5.8521	9	14	0.574156	0.157856	0.125551	0.125551	9.33249	9	13	0.577093	0.082232	0.0954479	0.220264
PF3D7_1016200	PF3D7_1016200.1	Rab3 GTPase-activating protein non-catalytic subunit, putative	protein coding	1683	1236	0.734403	-25.1069	9	2	0.680927	0.087344	0.0718954	0.0718954	17.9952	9	3	0.444444	0.109329	0.118241	0.135472
PF3D7_1016400	PF3D7_1016400.1	serine/threonine protein kinase, FIKK family	protein coding	1830	1430	0.781421	-23.7066	9	13	0.668852	0.102186	0.0699454	0.0699454	14.3048	9	28	0.546448	0.11694	0.12459	0.116393
PF3D7_1016600	PF3D7_1016600.1	Plasmodium exported protein (PHISTc), unknown function	protein coding	891	556	0.624018	-27.196	9	7	0.650954	0.0886644	0.0976431	0.0976431	12.1186	9	14	1.23681	0.259259	0.283951	0.258137
PF3D7_1016800	PF3D7_1016800.1	Plasmodium exported protein (PHISTc), unknown function	protein coding	945	678	0.71746	-15.4904	9	4	0.565079	0.0994709	0.150265	0.150265	13.4213	9	7	0.601058	0.110053	0.114286	0.110053
PF3D7_1016900	PF3D7_1016900.1	early transcribed membrane protein 10.3	protein coding	327	256	0.782875	-18.4144	9	14	0.593272	0.0611621	0.0458716	0.0458716	17.5995	9	13	1.44343	0.235474	0.431193	0.740061
PF3D7_1017100	PF3D7_1017100.1	rhoptry neck protein 12	protein coding	933	510	0.546624	-17.6983	9	1	0.623794	0.152197	0.106109	0.106109	10.8211	9	26	0.197213	0.0482315	0.0246517	0.0525188
PF3D7_1017300	PF3D7_1017300.1	golgi re-assembly stacking protein 1, golgi re-assembly stacking protein 2	protein coding	1722	1010	0.586527	-16.4282	9	7	0.601626	0.129501	0.119628	0.119628	15.1742	9	25	0.285714	0.0934959	0.107433	0.0406504
PF3D7_1017300	PF3D7_1017300.2	golgi re-assembly stacking protein 1, golgi re-assembly stacking protein 2	protein coding	1722	1416	0.8223	-16.6291	9	0	0.626016	0.0958188	0.128339	0.128339	15.1742	9	25	0.285714	0.0934959	0.107433	0.0406504
PF3D7_1017400	PF3D7_1017400.1	phosphomannomutase, putative	protein coding	735	416	0.565986	-25.1893	9	6	0.666667	0.114286	0.0761905	0.0761905	15.2944	9	4	1.22449	0.357823	0.534694	0.261224
PF3D7_1017500	PF3D7_1017500.1	myosin essential light chain ELC	protein coding	405	268	0.661728	-20.1735	9	4	0.622222	0.0962963	0.101235	0.101235	11.11	9	6	1.05679	0.293827	0.254321	0.195062
PF3D7_1017700	PF3D7_1017700.1	conserved Plasmodium protein, unknown function	protein coding	1320	648	0.490909	-7.39371	9	6	0.443939	0.170455	0.258333	0.258333	15.3821	9	5	0.15303	0.0568182	0.0272727	0.0659091
PF3D7_1017900	PF3D7_1017900.1	26S proteasome regulatory subunit p55, putative	protein coding	1404	1232	0.877493	-20.1078	9	4	0.631054	0.121083	0.0861823	0.0861823	20.4472	9	31	0.353276	0.148148	0.303419	0.113248
PF3D7_1018000	PF3D7_1018000.1	tRNA pseudouridine synthase, putative	protein coding	1683	928	0.551396	-21.0131	9	2	0.613191	0.104575	0.152704	0.152704	14.8494	9	2	0.475342	0.105169	0.117053	0.135472
PF3D7_1018500	PF3D7_1018500.1	pre-mRNA-splicing factor RDS3, putative	protein coding	336	234	0.696429	-26.4315	9	7	0.642857	0.14881	0.0535714	0.0535714	15.8021	9	0	2.69643	0.559524	1.23512	0.517857
PF3D7_1018700	PF3D7_1018700.1	conserved Plasmodium protein, unknown function	protein coding	1860	1226	0.65914	-19.6118	9	2	0.62043	0.108065	0.1	0.1	8.24113	9	19	0.1	0.0166667	0.0145161	0.0392473
PF3D7_1019400	PF3D7_1019400.1	60S ribosomal protein L30e, putative	protein coding	327	238	0.727829	-21.4419	9	0	0.654434	0.0672783	0.0764526	0.0764526	14.0764	9	10	3.26606	0.743119	0.865443	0.782875
PF3D7_1019900	PF3D7_1019900.1	autophagy-related protein 8	protein coding	375	264	0.704	-18.9743	9	7	0.64	0.0853333	0.0906667	0.0906667	13.451	9	42	0.442667	0.048	0.0666667	0.202667
PF3D7_1020000	PF3D7_1020000.1	RNA-binding protein 34, putative	protein coding	969	688	0.71001	-11.4452	9	11	0.534572	0.132095	0.151703	0.151703	12.3057	9	7	0.22291	0.0598555	0.0474716	0.0495356
PF3D7_1020100	PF3D7_1020100.1	flagellar outer arm dynein-associated protein, putative	protein coding	306	198	0.647059	-17.961	9	21	0.568627	0.0882353	0.0490196	0.0490196	15.4692	9	16	1.5817	0.666667	0.287582	0.578431
PF3D7_1020500	PF3D7_1020500.1	ribosomal silencing factor RsfS, putative	protein coding	1521	932	0.612755	-22.8629	9	10	0.632479	0.109139	0.0880999	0.0880999	12.5292	9	28	0.107824	0.0190664	0.0164366	0.0394477
PF3D7_1020900	PF3D7_1020900.1	ADP-ribosylation factor	protein coding	546	362	0.663004	-23.3247	9	6	0.619048	0.0952381	0.0457875	0.0457875	16.2298	9	12	1.48352	0.271062	0.538462	0.470696
PF3D7_1021000	PF3D7_1021000.1	conserved protein, unknown function	protein coding	1062	874	0.822976	-23.7115	9	3	0.630885	0.112994	0.0913371	0.0913371	10.1002	9	6	0.314501	0.0564972	0.0338983	0.103578
PF3D7_1021300	PF3D7_1021300.1	apicoplast integral membrane protein, putative	protein coding	1365	1410	1.03297	-24.6279	9	0	0.69011	0.0468864	0.0659341	0.0659341	12.1548	9	29	0.420513	0.0930403	0.149451	0.0937729
PF3D7_1021400	PF3D7_1021400.1	endomembrane protein 70, putative	protein coding	1860	1386	0.745161	-24.7085	9	2	0.669892	0.0844086	0.0672043	0.0672043	15.1011	9	16	0.447312	0.0725806	0.0741935	0.131183
PF3D7_1021600	PF3D7_1021600.1	deoxyribose-phosphate aldolase, putative	protein coding	792	686	0.866162	-20.5776	9	10	0.65404	0.0732323	0.109848	0.109848	11.8398	9	15	1.37121	0.328283	0.356061	0.27399
PF3D7_1022100	PF3D7_1022100.1	methyltransferase, putative	protein coding	780	546	0.7	-24.5404	9	5	0.648718	0.119231	0.0705128	0.0705128	11.1396	9	9	0.589744	0.0974359	0.119231	0.197436
PF3D7_1022200	PF3D7_1022200.1	conserved Plasmodium membrane protein, unknown function	protein coding	1890	1508	0.797884	-24.8639	9	0	0.679365	0.0920635	0.0793651	0.0793651	14.5365	9	10	0.22963	0.0820106	0.0460317	0.0497354
PF3D7_1022300	PF3D7_1022300.1	ZIP domain-containing protein, putative	protein coding	978	748	0.764826	-32.2289	9	4	0.680982	0.112474	0.0736196	0.0736196	14.6705	9	6	1.19018	0.236196	0.244376	0.255624
PF3D7_1022400	PF3D7_1022400.1	serine/arginine-rich splicing factor 4	protein coding	1617	1256	0.776747	-13.5759	9	8	0.561534	0.107607	0.160173	0.160173	12.6178	9	4	0.354978	0.0674088	0.0785405	0.101422
PF3D7_1022500	PF3D7_1022500.1	citrate synthase, mitochondrial, putative	protein coding	1692	1462	0.864066	-21.2851	9	1	0.672577	0.0862884	0.0821513	0.0821513	15.0821	9	8	0.462175	0.150709	0.208038	0.130024
PF3D7_1022700	PF3D7_1022700.1	phospholipid scramblase, putative	protein coding	828	696	0.84058	-23.2311	9	0	0.654589	0.136473	0.103865	0.103865	11.4867	9	9	1.25121	0.211353	0.254831	0.315217
PF3D7_1022900	PF3D7_1022900.1	CDGSH iron-sulfur domain-containing protein, putative	protein coding	357	336	0.941176	-23.1272	9	6	0.689076	0.0840336	0.0896359	0.0896359	11.4911	9	10	1.48459	0.22409	0.246499	0.336134
PF3D7_1023000	PF3D7_1023000.1	conserved Plasmodium membrane protein, unknown function	protein coding	1242	1110	0.89372	-16.7963	9	3	0.639291	0.128824	0.114332	0.114332	8.91762	9	16	0.1562	0.0378422	0.0394525	0.0410628
PF3D7_1023200	PF3D7_1023200.1	orotidine 5'-phosphate decarboxylase	protein coding	972	654	0.67284	-23.8959	9	5	0.654321	0.161523	0.0946502	0.0946502	15.4743	9	26	0.713992	0.229424	0.19856	0.109053
PF3D7_1023300	PF3D7_1023300.1	conserved protein, unknown function	protein coding	240	30	0.125	-27.6388	9	5	0.616667	0.108333	0.0791667	0.0791667	14.1185	9	2	2.45833	0.470833	0.545833	0.566667
PF3D7_1023400	PF3D7_1023400.1	HORMA domain protein, putative	protein coding	588	478	0.812925	-18.854	9	8	0.666667	0.113946	0.0544218	0.0544218	12.9863	9	20	0.244898	0.037415	0.0204082	0.0714286
PF3D7_1023500	PF3D7_1023500.1	conserved Plasmodium protein, unknown function	protein coding	294	250	0.85034	-30.4086	9	1	0.632653	0.119048	0.0272109	0.0272109	14.7855	9	16	1.17007	0.231293	0.244898	0.29932
PF3D7_1024000	PF3D7_1024000.1	conserved Plasmodium protein, unknown function	protein coding	1701	1282	0.753674	-19.0793	9	1	0.634921	0.120517	0.104644	0.104644	16.02	9	43	0.0881834	0.0141093	0.0117578	0.0335097
PF3D7_1024200	PF3D7_1024200.1	RNA-binding protein, putative	protein coding	483	366	0.757764	-25.4016	9	9	0.612836	0.0973085	0.0807453	0.0807453	15.2593	9	16	1.95859	0.405797	0.745342	0.378882
PF3D7_1024300	PF3D7_1024300.1	ATP synthase-associated protein, putative	protein coding	393	348	0.885496	-17.899	9	5	0.59542	0.132316	0.152672	0.152672	13.5632	9	24	0.620865	0.155216	0.155216	0.236641
PF3D7_1024500	PF3D7_1024500.1	conserved Plasmodium protein, unknown function	protein coding	795	424	0.533333	-24.1685	9	1	0.626415	0.139623	0.113208	0.113208	15.1036	9	25	0.241509	0.0515723	0.0289308	0.140881
PF3D7_1024600	PF3D7_1024600.1	RAP protein, putative	protein coding	1302	880	0.675883	-26.7133	9	2	0.662058	0.12596	0.0768049	0.0768049	15.4164	9	32	0.30722	0.0721966	0.159754	0.046851
PF3D7_1024700	PF3D7_1024700.1	conserved protein, unknown function	protein coding	1491	1228	0.823608	-18.048	9	11	0.61167	0.0925553	0.128773	0.128773	13.9395	9	7	0.523139	0.0979209	0.119383	0.128102
PF3D7_1025200	PF3D7_1025200.1	ATP synthase mitochondrial F1 complex assembly factor 2, putative	protein coding	1287	832	0.646465	-23.705	9	5	0.637141	0.0916861	0.0606061	0.0606061	16.2176	9	17	0.612277	0.17871	0.227661	0.126651
PF3D7_1025600	PF3D7_1025600.1	cytochrome c oxidase copper chaperone, putative	protein coding	204	140	0.686275	-14.8795	9	6	0.588235	0.117647	0.0686275	0.0686275	15.7744	9	6	3.51961	0.573529	0.759804	1.42647
PF3D7_1025700	PF3D7_1025700.1	conserved protein, unknown function	protein coding	564	232	0.411348	-20.6458	9	4	0.659574	0.0815603	0.0957447	0.0957447	15.4636	9	12	0.173759	0.0992908	0.0283688	0.0390071
PF3D7_1025800	PF3D7_1025800.1	conserved protein, unknown function	protein coding	204	150	0.735294	-21.9383	9	8	0.666667	0.117647	0.117647	0.117647	15.5599	9	5	1.65686	0.308824	0.303922	0.470588
PF3D7_1026000	PF3D7_1026000.1	conserved Plasmodium protein, unknown function	protein coding	1092	620	0.567766	1.44097	9	10	0.423077	0.17674	0.24359	0.24359	10.9048	9	12	0.0879121	0.0247253	0.0155678	0.047619
PF3D7_1026100	PF3D7_1026100.1	conserved Plasmodium protein, unknown function	protein coding	585	216	0.369231	-22.2387	9	3	0.560684	0.0974359	0.0940171	0.0940171	21.5875	9	25	0.663248	0.22906	0.712821	0.218803
PF3D7_1026200	PF3D7_1026200.1	conserved protein, unknown function	protein coding	1767	1168	0.661007	-30.4848	9	2	0.649689	0.127334	0.116582	0.116582	16.5989	9	17	0.152801	0.0599887	0.0701754	0.0384833
PF3D7_1026500	PF3D7_1026500.1	conserved Plasmodium protein, unknown function	protein coding	213	94	0.441315	-21.5253	9	3	0.619718	0.173709	0.0798122	0.0798122	14.2463	9	2	4.80751	1.0939	1.55869	0.826291
PF3D7_1026800	PF3D7_1026800.1	40S ribosomal protein S2	protein coding	792	576	0.727273	-16.6508	9	6	0.585859	0.116162	0.094697	0.094697	11.0569	9	4	0.14899	0.0618687	0.0315657	0.0214646
PF3D7_1027200	PF3D7_1027200.1	mitochondrial ribosomal protein S22 precursor, putative	protein coding	1563	1122	0.71785	-28.5831	9	9	0.643634	0.110685	0.101727	0.101727	9.86432	9	17	0.262316	0.0614203	0.102367	0.0697377
PF3D7_1027300	PF3D7_1027300.1	peroxiredoxin	protein coding	1182	558	0.472081	-8.21587	9	2	0.490694	0.15736	0.169205	0.169205	12.3446	9	8	0.773266	0.158206	0.169205	0.21489
PF3D7_1027400	PF3D7_1027400.1	DNA-directed RNA polymerase II subunit RPB7, putative	protein coding	534	464	0.868914	-23.3508	9	5	0.632959	0.0786517	0.102996	0.102996	16.8349	9	14	0.910112	0.312734	0.657303	0.307116
PF3D7_1027500	PF3D7_1027500.1	conserved Plasmodium protein, unknown function	protein coding	219	108	0.493151	-26.8853	9	14	0.584475	0.0913242	0.0913242	0.0913242	10.638	9	2	1.49772	0.347032	0.187215	0.39726
PF3D7_1027700	PF3D7_1027700.1	centrin-3	protein coding	540	382	0.707407	-16.3931	9	5	0.592593	0.122222	0.12037	0.12037	13.4344	8	14	0.188889	0.0611111	0.1	0.0296296
PF3D7_1027700	PF3D7_1027700.2	centrin-3	protein coding	540	466	0.862963	-16.3006	9	2	0.596296	0.107407	0.12963	0.12963	13.4344	8	14	0.188889	0.0611111	0.1	0.0296296
PF3D7_1027800	PF3D7_1027800.1	60S ribosomal protein L3	protein coding	1161	1012	0.871662	-20.315	9	2	0.651163	0.0732127	0.0861326	0.0861326	13.8476	9	27	0.229113	0.0801034	0.0542636	0.0783807
PF3D7_1028000	PF3D7_1028000.1	methyltransferase, putative	protein coding	1782	1406	0.789001	-23.2655	9	1	0.668911	0.0903479	0.0555556	0.0555556	11.8039	9	5	0.343434	0.0881033	0.0948373	0.122334
PF3D7_1028200	PF3D7_1028200.1	RING zinc finger protein, putative	protein coding	825	712	0.86303	-23.2107	9	2	0.688485	0.122424	0.0521212	0.0521212	13.3843	9	3	1.21939	0.309091	0.373333	0.254545
PF3D7_1028300	PF3D7_1028300.1	rRNA-processing protein EBP2, putative	protein coding	948	728	0.767932	-4.40395	9	2	0.516878	0.10443	0.170886	0.170886	10.6438	9	6	0.554852	0.111814	0.0400844	0.157173
PF3D7_1028400	PF3D7_1028400.1	nucleolar preribosomal assembly protein, putative	protein coding	1452	1148	0.790634	-14.2874	9	11	0.608815	0.11708	0.120523	0.120523	19.8471	9	8	0.27135	0.161157	0.167355	0.0475207
PF3D7_1028600	PF3D7_1028600.1	conserved Plasmodium protein, unknown function	protein coding	516	268	0.51938	-9.2643	9	5	0.51938	0.149225	0.147287	0.147287	17.9991	9	3	1.37209	0.374031	0.583333	0.478682
PF3D7_1028700	PF3D7_1028700.1	merozoite TRAP-like protein	protein coding	1497	928	0.619906	-17.116	9	2	0.594522	0.0935204	0.0928524	0.0928524	15.9101	9	20	0.144289	0.0521042	0.0821643	0.0527722
PF3D7_1028800	PF3D7_1028800.1	conserved protein, unknown function	protein coding	354	294	0.830508	-23.8133	9	0	0.621469	0.180791	0.0903955	0.0903955	13.7792	9	22	2.29379	0.432203	0.69209	0.748588
PF3D7_1028900	PF3D7_1028900.1	inner membrane complex protein 1m, putative	protein coding	1110	620	0.558559	-6.0409	9	2	0.572973	0.115315	0.135135	0.135135	9.74599	9	1	0.181982	0.0666667	0.0243243	0.045045
PF3D7_1029400	PF3D7_1029400.1	LEM3/CDC50 family protein, putative	protein coding	1506	1138	0.755644	-22.1528	9	1	0.646746	0.11421	0.0989376	0.0989376	15.0672	9	2	0.386454	0.102258	0.159363	0.0876494
PF3D7_1029600	PF3D7_1029600.1	adenosine deaminase	protein coding	1104	690	0.625	-25.9986	9	9	0.677536	0.0914855	0.0561594	0.0561594	13.2722	9	9	0.773551	0.166667	0.182065	0.233696
PF3D7_1029800	PF3D7_1029800.1	heptatricopeptide repeat and RAP domain-containing protein, putative	protein coding	1314	906	0.689498	-18.6885	9	2	0.651446	0.10274	0.0814307	0.0814307	10.1699	9	9	0.525114	0.103501	0.086758	0.11796
PF3D7_1030000	PF3D7_1030000.1	transcription elongation factor SPT4, putative	protein coding	402	168	0.41791	-22.0989	9	2	0.626866	0.0870647	0.131841	0.131841	12.6889	9	3	1.8607	0.402985	0.554726	0.442786
PF3D7_1030200	PF3D7_1030200.1	claudin-like apicomplexan microneme protein, putative	protein coding	1353	742	0.548411	-23.5707	9	1	0.674058	0.075388	0.052476	0.052476	11.1349	9	2	0.165558	0.037694	0.037694	0.0546933
PF3D7_1030500	PF3D7_1030500.1	26S proteasome regulatory subunit RPN9, putative	protein coding	1182	858	0.725888	-19.3749	9	1	0.646362	0.111675	0.107445	0.107445	7.71538	9	7	0.707276	0.0930626	0.145516	0.192893
PF3D7_1030600	PF3D7_1030600.1	tRNA N6-adenosine threonylcarbamoyltransferase	protein coding	1797	1240	0.690039	-21.3086	9	1	0.602115	0.149694	0.129661	0.129661	14.8975	9	14	0.39399	0.0784641	0.101836	0.0756817
PF3D7_1030700	PF3D7_1030700.1	RNA methyltransferase, putative	protein coding	774	434	0.560724	-25.5666	9	25	0.630491	0.0788114	0.0684755	0.0684755	15.0687	9	12	1.28941	0.25323	0.440568	0.322997
PF3D7_1030800	PF3D7_1030800.1	calmodulin, putative	protein coding	639	410	0.641628	-15.597	9	4	0.600939	0.143975	0.0688576	0.0688576	14.0458	9	25	0.666667	0.1518	0.215962	0.137715
PF3D7_1031100	PF3D7_1031100.1	conserved Plasmodium protein, unknown function	protein coding	555	440	0.792793	-20.7653	9	9	0.630631	0.0972973	0.127928	0.127928	17.0634	9	7	0.58018	0.18018	0.223423	0.154955
PF3D7_1031200	PF3D7_1031200.1	MORN repeat-containing protein 1	protein coding	1095	614	0.560731	-6.50498	9	10	0.573516	0.0739726	0.0968037	0.0968037	16.532	9	26	0.273973	0.0657534	0.0694064	0.0739726
PF3D7_1031700	PF3D7_1031700.1	protein phosphatase inhibitor 3	protein coding	351	206	0.586895	-13.8559	9	13	0.541311	0.19943	0.119658	0.119658	13.5224	9	6	1.64103	0.273504	0.695157	0.492877
PF3D7_1031800	PF3D7_1031800.1	conserved protein, unknown function	protein coding	1278	614	0.480438	-18.4107	9	2	0.618153	0.107199	0.104069	0.104069	11.0728	9	47	0.123631	0.0485133	0.0500782	0.0156495
PF3D7_1032400	PF3D7_1032400.1	phosphatidylinositol N-acetylglucosaminyltransferase subunit A, putative	protein coding	1386	980	0.707071	-23.465	9	9	0.652237	0.129149	0.0555556	0.0555556	14.7114	9	6	0.522367	0.0995671	0.111111	0.184704
PF3D7_1032500	PF3D7_1032500.1	DER1-like protein, putative	protein coding	792	526	0.664141	-27.4463	9	2	0.674242	0.109848	0.0416667	0.0416667	9.85391	9	9	1.03535	0.219697	0.208333	0.275253
PF3D7_1032700	PF3D7_1032700.1	conserved Plasmodium protein, unknown function	protein coding	1662	1296	0.779783	-7.67122	9	3	0.554753	0.128761	0.149218	0.149218	10.4451	9	4	0.277978	0.0619735	0.0523466	0.0818291
PF3D7_1032800	PF3D7_1032800.1	leucine-rich repeat protein	protein coding	930	498	0.535484	-18.0602	9	2	0.63871	0.125806	0.0913978	0.0913978	20.6742	9	14	0.810753	0.298925	0.323656	0.33871
PF3D7_1033000	PF3D7_1033000.1	heptatricopeptide repeat-containing protein HPR1, putative	protein coding	1686	1266	0.75089	-27.2014	9	2	0.651246	0.117438	0.0901542	0.0901542	16.0796	9	2	0.309609	0.0871886	0.0782918	0.0753262
PF3D7_1033200	PF3D7_1033200.1	early transcribed membrane protein 10.2	protein coding	1068	940	0.88015	-17.7758	9	17	0.606742	0.120787	0.0861423	0.0861423	15.0051	9	6	0.848315	0.255618	0.339888	0.129213
PF3D7_1033300	PF3D7_1033300.1	conserved protein, unknown function	protein coding	369	180	0.487805	-16.8086	9	1	0.617886	0.138211	0.0840108	0.0840108	11.7654	9	14	1.57724	0.482385	0.387534	0.409214
PF3D7_1033400	PF3D7_1033400.1	haloacid dehalogenase-like hydrolase	protein coding	867	458	0.528258	-22.7794	9	5	0.657439	0.0784314	0.10842	0.10842	13.8418	9	1	0.249135	0.0392157	0.0507497	0.0853518
PF3D7_1033700	PF3D7_1033700.1	bromodomain protein 1	protein coding	1467	1172	0.798909	-19.9371	9	7	0.644853	0.104976	0.0913429	0.0913429	10.6232	9	5	0.351738	0.062713	0.0858896	0.0872529
PF3D7_1033900	PF3D7_1033900.1	ubiquitin-conjugating enzyme E2, putative	protein coding	576	418	0.725694	-19.5489	9	2	0.611111	0.119792	0.100694	0.100694	11.5558	9	14	1.46181	0.361111	0.390625	0.309028
PF3D7_1034400	PF3D7_1034400.1	flavoprotein subunit of succinate dehydrogenase	protein coding	1896	1574	0.830169	-26.9703	9	6	0.661392	0.116561	0.0870253	0.0870253	9.70455	9	1	0.181435	0.0400844	0.0469409	0.0348101
PF3D7_1034600	PF3D7_1034600.1	translation initiation factor IF-3, putative	protein coding	933	768	0.823151	-10.978	9	0	0.565916	0.105038	0.156484	0.156484	9.83872	9	8	1.16184	0.240086	0.27224	0.349411
PF3D7_1034700	PF3D7_1034700.1	ADP-ribosylation factor, putative	protein coding	537	356	0.662942	-23.7911	9	3	0.67784	0.113594	0.0651769	0.0651769	20.769	9	26	0.744879	0.251397	0.458101	0.234637
PF3D7_1034800	PF3D7_1034800.1	conserved protein, unknown function	protein coding	1011	722	0.714144	-22.7708	9	10	0.648863	0.0890208	0.0712166	0.0712166	13.6391	9	11	0.306627	0.0801187	0.0356083	0.0979228
PF3D7_1035100	PF3D7_1035100.1	probable protein, unknown function	protein coding	1686	976	0.578885	-16.2879	9	3	0.582444	0.147687	0.146501	0.146501	12.4716	9	7	0.333333	0.0800712	0.088968	0.0931198
PF3D7_1035200	PF3D7_1035200.1	S-antigen	protein coding	1758	750	0.426621	10.121	9	5	0.357224	0.160978	0.201934	0.201934	13.6409	9	3	0.498294	0.168942	0.199659	0.0904437
PF3D7_1035400	PF3D7_1035400.1	merozoite surface protein 3	protein coding	1065	778	0.730516	-18.8432	9	1	0.557746	0.120188	0.141784	0.141784	26.1222	9	10	0.448826	0.369014	0.6	0.223474
PF3D7_1035500	PF3D7_1035500.1	merozoite surface protein 6	protein coding	1116	878	0.786738	-15.5989	9	2	0.5681	0.146057	0.146953	0.146953	14.246	9	36	0.476703	0.0851254	0.180108	0.180108
PF3D7_1035600	PF3D7_1035600.1	merozoite surface protein	protein coding	1275	766	0.600784	-14.8254	9	8	0.585098	0.122353	0.149804	0.149804	16.3903	9	30	0.374902	0.128627	0.229804	0.118431
PF3D7_1035900	PF3D7_1035900.1	probable protein, unknown function	protein coding	1701	958	0.563198	-16.3339	9	2	0.552616	0.0922986	0.118754	0.118754	14.108	9	17	0.397413	0.0946502	0.146384	0.101117
PF3D7_1036000	PF3D7_1036000.1	merozoite surface protein 11	protein coding	1218	654	0.536946	-11.7069	9	4	0.559934	0.142857	0.144499	0.144499	16.247	9	5	0.711002	0.152709	0.165025	0.363711
PF3D7_1036500	PF3D7_1036500.1	conserved Plasmodium protein, unknown function	protein coding	1668	1214	0.727818	-7.2797	9	1	0.552758	0.125899	0.140288	0.140288	16.4458	9	11	0.35012	0.147482	0.154077	0.0719424
PF3D7_1036600	PF3D7_1036600.2	conserved protein, unknown function, unspecified product	protein coding	663	416	0.627451	-21.3852	9	15	0.639517	0.120664	0.0829563	0.0829563	18.3318	9	1	1.18854	0.482655	0.570136	0.273002
PF3D7_1036600	PF3D7_1036600.1	conserved protein, unknown function, unspecified product	protein coding	663	492	0.742081	-18.9418	9	3	0.639517	0.125189	0.102564	0.102564	16.4458	9	11	0.880845	0.371041	0.387632	0.180995
PF3D7_1036700	PF3D7_1036700.1	phosducin-like protein 2, putative	protein coding	633	456	0.720379	-19.6422	9	3	0.619273	0.0758294	0.0584518	0.0584518	15.5379	9	22	0.597156	0.115324	0.116904	0.183254
PF3D7_1036800	PF3D7_1036800.1	acetyl-CoA transporter, putative	protein coding	1773	1434	0.808799	-22.5887	9	2	0.677947	0.102087	0.0750141	0.0750141	15.2078	9	50	0.175973	0.0496334	0.0473773	0.0558376
PF3D7_1037300	PF3D7_1037300.1	ADP/ATP transporter on adenylate translocase	protein coding	906	392	0.432671	-25.9537	9	12	0.666667	0.13245	0.0717439	0.0717439	12.589	9	0	1.14128	0.264901	0.303532	0.247241
PF3D7_1037700	PF3D7_1037700.1	enhancer of rudimentary homolog, putative	protein coding	318	164	0.515723	-22.7108	9	3	0.647799	0.110063	0.106918	0.106918	7.01536	9	17	1.80503	0.327044	0.254717	0.408805
PF3D7_1037900	PF3D7_1037900.1	conserved Plasmodium protein, unknown function	protein coding	549	374	0.681239	-14.8302	9	11	0.568306	0.0874317	0.116576	0.116576	12.7294	9	8	0.349727	0.0928962	0.0400729	0.0819672
PF3D7_1038000	PF3D7_1038000.1	antigen UB05	protein coding	360	282	0.783333	-13.7025	9	4	0.605556	0.0861111	0.0583333	0.0583333	17.7381	9	26	0.694444	0.191667	0.411111	0.155556
PF3D7_1038000	PF3D7_1038000.2	antigen UB05	protein coding	360	320	0.888889	-13.3041	9	3	0.588889	0.111111	0.0527778	0.0527778	17.7381	9	26	0.694444	0.191667	0.411111	0.155556
PF3D7_1102500	PF3D7_1102500.1	Plasmodium exported protein (PHISTb), unknown function	protein coding	1875	1312	0.699733	-24.6029	9	2	0.638933	0.064	0.0773333	0.0773333	13.638	9	15	0.113067	0.0218667	0.0234667	0.0272
PF3D7_1102700	PF3D7_1102700.1	early transcribed membrane protein 11.1	protein coding	276	138	0.5	-11.0188	9	2	0.557971	0.0942029	0.123188	0.123188	13.8665	9	5	3.86232	0.728261	0.887681	1.2971
PF3D7_1102800	PF3D7_1102800.1	early transcribed membrane protein 11.2	protein coding	285	162	0.568421	-5.30053	9	11	0.540351	0.214035	0.0842105	0.0842105	13.0392	9	13	0.512281	0.108772	0.161404	0.140351
PF3D7_1102900	PF3D7_1102900.1	Plasmodium exported protein (hyp11), unknown function	protein coding	648	536	0.82716	-17.4011	9	13	0.614198	0.0771605	0.087963	0.087963	8.38368	9	25	0.212963	0.0570988	0.0200617	0.111111
PF3D7_1103100	PF3D7_1103100.1	60S acidic ribosomal protein P1, putative	protein coding	357	260	0.728291	-17.637	9	4	0.577031	0.179272	0.106443	0.106443	17.5526	9	45	0.879552	0.327731	0.201681	0.280112
PF3D7_1103600	PF3D7_1103600.1	actin-like protein, putative	protein coding	1500	1306	0.870667	-26.2327	9	3	0.653333	0.0953333	0.078	0.078	12.7271	9	6	0.128	0.0413333	0.026	0.0386667
PF3D7_1103700	PF3D7_1103700.1	casein kinase II beta chain	protein coding	738	472	0.639566	-20.3396	9	1	0.666667	0.0880759	0.0528455	0.0528455	14.6873	9	16	1.12737	0.241192	0.334688	0.307588
PF3D7_1104000	PF3D7_1104000.1	phenylalanine--tRNA ligase beta subunit	protein coding	1872	1304	0.696581	-26.4551	9	4	0.694444	0.0705128	0.0625	0.0625	13.7525	9	8	0.215812	0.0352564	0.0389957	0.0998932
PF3D7_1104100	PF3D7_1104100.1	syntaxin, Qa-SNARE family	protein coding	1044	354	0.33908	-19.9163	9	4	0.643678	0.103448	0.108238	0.108238	11.4883	9	18	1.11494	0.184866	0.204023	0.272031
PF3D7_1104400	PF3D7_1104400.1	thioredoxin-like mero protein	protein coding	1275	840	0.658824	-18.2764	9	8	0.627451	0.0854902	0.0854902	0.0854902	14.2695	9	17	0.464314	0.102745	0.129412	0.10902
PF3D7_1104700	PF3D7_1104700.1	DNA-directed RNA polymerase III subunit RPC8, putative	protein coding	561	392	0.698752	-25.5218	9	2	0.695187	0.0998217	0.0891266	0.0891266	13.7236	9	8	1.30838	0.290553	0.262032	0.397504
PF3D7_1104700	PF3D7_1104700.2	DNA-directed RNA polymerase III subunit RPC8, putative	protein coding	561	502	0.894831	-26.0266	9	2	0.663102	0.0909091	0.0730838	0.0730838	13.7236	9	8	1.30838	0.290553	0.262032	0.397504
PF3D7_1104800	PF3D7_1104800.1	metabolite/drug transporter, putative	protein coding	1254	1024	0.816587	-22.342	9	1	0.658692	0.099681	0.0909091	0.0909091	10.6221	9	12	0.263158	0.0645933	0.0526316	0.0526316
PF3D7_1105000	PF3D7_1105000.1	histone H4	protein coding	312	144	0.461538	-17.0162	9	4	0.544872	0.169872	0.0961538	0.0961538	11.8605	9	18	2.38462	0.541667	0.36859	0.666667
PF3D7_1105100	PF3D7_1105100.1	histone H2B	protein coding	354	326	0.920904	-14.7173	9	5	0.559322	0.194915	0.132768	0.132768	11.7017	9	6	0.474576	0.186441	0.0451977	0.158192
PF3D7_1105400	PF3D7_1105400.1	40S ribosomal protein S4, putative	protein coding	786	534	0.679389	-19.4459	9	2	0.651399	0.10687	0.0483461	0.0483461	13.1641	9	11	0.249364	0.0368957	0.0597964	0.0903308
PF3D7_1105500	PF3D7_1105500.1	centrin-4	protein coding	516	122	0.236434	-21.1248	9	7	0.620155	0.122093	0.116279	0.116279	9.90524	9	6	0.906977	0.203488	0.160853	0.24031
PF3D7_1105700	PF3D7_1105700.1	tRNA-splicing ligase RtcB, putative	protein coding	1521	956	0.628534	-22.4422	9	6	0.649573	0.0940171	0.0598291	0.0598291	14.6504	9	7	0.184089	0.0578567	0.0644313	0.0282709
PF3D7_1105800	PF3D7_1105800.1	conserved Apicomplexan protein, unknown function	protein coding	801	616	0.769039	-17.7365	9	5	0.626717	0.129838	0.0848939	0.0848939	10.2271	9	8	1.09363	0.249688	0.220974	0.324594
PF3D7_1106000	PF3D7_1106000.1	RuvB-like helicase 2	protein coding	1428	1066	0.746499	-21.1018	9	1	0.635854	0.0959384	0.107843	0.107843	13.9364	9	4	0.298319	0.0945378	0.105742	0.0595238
PF3D7_1106100	PF3D7_1106100.1	apicoplast ribosomal protein S15 precursor, putative	protein coding	810	538	0.664198	-16.9338	9	2	0.575309	0.122222	0.158025	0.158025	12.8828	9	8	1.00741	0.233333	0.245679	0.266667
PF3D7_1106900	PF3D7_1106900.1	conserved Plasmodium protein, unknown function	protein coding	507	240	0.473373	-13.414	9	8	0.504931	0.171598	0.0828402	0.0828402	14.597	9	15	0.859961	0.226824	0.246548	0.234714
PF3D7_1107000	PF3D7_1107000.1	U6 snRNA-associated Sm-like protein LSm4, putative	protein coding	381	144	0.377953	-19.6019	9	5	0.608924	0.0682415	0.0524934	0.0524934	20.1757	9	3	0.593176	0.267717	0.32021	0.141732
PF3D7_1107100	PF3D7_1107100.1	nucleic acid binding protein, putative	protein coding	1767	1072	0.606678	-12.3128	9	2	0.590832	0.109225	0.104131	0.104131	9.16449	9	25	0.121109	0.0175439	0.0203735	0.0424448
PF3D7_1107400	PF3D7_1107400.1	DNA repair protein RAD51	protein coding	1053	690	0.655271	-25.8045	9	1	0.636277	0.107312	0.0911681	0.0911681	15.9724	9	3	0.824311	0.226971	0.376068	0.247863
PF3D7_1107500	PF3D7_1107500.1	prefoldin, putative	protein coding	468	322	0.688034	-25.0781	9	10	0.615385	0.119658	0.0769231	0.0769231	9.62764	9	32	1.32479	0.320513	0.24359	0.292735
PF3D7_1108000	PF3D7_1108000.1	IWS1-like protein, putative	protein coding	1707	1146	0.671353	-11.6619	9	9	0.534271	0.120094	0.189807	0.189807	15.157	9	10	0.153486	0.026362	0.0310486	0.0574107
PF3D7_1108200	PF3D7_1108200.1	D-tyrosyl-tRNA(Tyr) deacylase	protein coding	495	430	0.868687	-17.0201	9	8	0.634343	0.0848485	0.0666667	0.0666667	16.5806	9	11	1.66869	0.4	0.806061	0.551515
PF3D7_1108300	PF3D7_1108300.1	pterin-4a-carbinolamine dehydratase	protein coding	324	212	0.654321	-16.2501	9	0	0.580247	0.138889	0.101852	0.101852	16.1718	9	12	0.87037	0.169753	0.157407	0.29321
PF3D7_1108400	PF3D7_1108400.1	casein kinase 2, alpha subunit	protein coding	1008	684	0.678571	-24.9849	9	2	0.674603	0.106151	0.0922619	0.0922619	18.4104	9	10	0.126984	0.0367063	0.134921	0.0128968
PF3D7_1108500	PF3D7_1108500.1	succinyl-CoA synthetase alpha subunit, putative	protein coding	984	606	0.615854	-22.95	9	1	0.634146	0.135163	0.102642	0.102642	11.1362	9	8	0.613821	0.14126	0.10061	0.160569
PF3D7_1108600	PF3D7_1108600.1	endoplasmic reticulum-resident calcium binding protein	protein coding	1032	702	0.680233	-16.9832	9	11	0.600775	0.136628	0.123062	0.123062	8.80811	9	26	0.554264	0.133721	0.11531	0.125
PF3D7_1108700	PF3D7_1108700.1	heat shock protein J2	protein coding	1623	1256	0.773876	-26.2755	9	7	0.680222	0.0998152	0.0702403	0.0702403	12.9877	9	31	0.332717	0.111522	0.117067	0.0554529
PF3D7_1108900	PF3D7_1108900.1	tetratricopeptide repeat protein, putative	protein coding	1392	960	0.689655	-21.764	9	2	0.650862	0.0783046	0.0962644	0.0962644	11.5803	9	15	0.708333	0.173132	0.16092	0.112787
PF3D7_1109000	PF3D7_1109000.1	small nucleolar RNA snoR07	snoRNA encoding	106	82	0.773585	-27.0762	8	5	0.641509	0.0566038	0	0	16.9501	9	2	6.90566	1.5	2.76415	1.9434
PF3D7_1109300	PF3D7_1109300.1	small nucleolar RNA snR61/Z1/Z11	snoRNA encoding	68	26	0.382353	-10.3609	4	8	0.470588	0.147059	0.0735294	0.0735294	11.037	5	37	0.617647	0.147059	0.0147059	0.235294
PF3D7_1109400	PF3D7_1109400.1	essential nuclear protein 1, putative	protein coding	1311	1104	0.842105	-17.4144	9	3	0.625477	0.131198	0.125858	0.125858	12.8744	2	23	0.0167811	0.00305111	0	0.0144928
PF3D7_1109500	PF3D7_1109500.1	small nucleolar RNA snoR09	snoRNA encoding	85	42	0.494118	-24.8782	6	7	0.635294	0.176471	0.0470588	0.0470588	13.7527	9	17	8.44706	2.14118	2.71765	1.91765
PF3D7_1109600	PF3D7_1109600.1	small nucleolar RNA SNORD127	snoRNA encoding	83	38	0.457831	-28.3975	4	2	0.578313	0.289157	0.060241	0.060241	11.5924	5	13	0.554217	0.180723	0.0361446	0.0963855
PF3D7_1109700	PF3D7_1109700.1	small nucleolar RNA snoR11	snoRNA encoding	203	140	0.689655	-29.8354	9	9	0.630542	0.137931	0.0147783	0.0147783	12.4459	6	2	0.236453	0.0344828	0	0.128079
PF3D7_1109800	PF3D7_1109800.1	small nucleolar RNA snoR12	snoRNA encoding	85	78	0.917647	-40.5253	6	1	0.729412	0.0705882	0	0	7.20892	9	9	1.41176	0.2	0.388235	0.282353
PF3D7_1109900	PF3D7_1109900.1	60S ribosomal protein L36	protein coding	339	248	0.731563	-7.75065	9	2	0.507375	0.138643	0.253687	0.253687	9.71	3	1	0.153392	0.0560472	0.0383481	0
PF3D7_1110000	PF3D7_1110000.1	conserved Plasmodium protein, unknown function	protein coding	249	214	0.859438	-20.2119	9	6	0.610442	0.11245	0.0682731	0.0682731	17.9131	9	12	0.634538	0.15261	0.261044	0.26506
PF3D7_1110300	PF3D7_1110300.1	conserved Plasmodium protein, unknown function	protein coding	666	384	0.576577	-6.49381	9	5	0.489489	0.177177	0.177177	0.177177	14.4467	9	28	0.168168	0.0645646	0.0765766	0.0225225
PF3D7_1110600	PF3D7_1110600.1	mitochondrial ribosomal protein L11 precursor, putative	protein coding	537	340	0.633147	-21.2585	9	6	0.64432	0.0949721	0.0614525	0.0614525	18.8966	9	5	0.540037	0.141527	0.420857	0.128492
PF3D7_1110700	PF3D7_1110700.1	actin-like protein, putative	protein coding	1137	982	0.863676	-24.3305	9	1	0.673703	0.0826737	0.0703606	0.0703606	11.0879	9	11	0.270888	0.0518909	0.0474934	0.0923483
PF3D7_1110900	PF3D7_1110900.1	ES2 protein, putative	protein coding	1740	1040	0.597701	-15.3956	9	8	0.577011	0.136207	0.163793	0.163793	9.46015	9	13	0.382759	0.0798851	0.0706897	0.112644
PF3D7_1111000	PF3D7_1111000.1	tRNA m5C-methyltransferase, putative	protein coding	1740	1434	0.824138	-28.4473	9	8	0.655172	0.095977	0.0833333	0.0833333	15.9607	9	36	0.495402	0.17069	0.17069	0.142529
PF3D7_1111100	PF3D7_1111100.1	replication factor C subunit 5, putative	protein coding	1050	576	0.548571	-21.3577	9	7	0.649524	0.0733333	0.0752381	0.0752381	15.047	9	21	0.948571	0.207619	0.247619	0.233333
PF3D7_1111200	PF3D7_1111200.1	conserved protein, unknown function	protein coding	1785	1136	0.636415	-19.8463	9	2	0.607283	0.119328	0.141176	0.141176	11.8423	9	6	0.355182	0.0672269	0.07507	0.087395
PF3D7_1111300	PF3D7_1111300.1	protein transport protein BOS1, putative	protein coding	870	844	0.970115	-24.5359	9	1	0.641379	0.109195	0.0908046	0.0908046	15.5262	9	6	1.04368	0.244828	0.508046	0.248276
PF3D7_1111400	PF3D7_1111400.1	conserved Plasmodium protein, unknown function	protein coding	567	404	0.712522	-15.7508	9	1	0.610229	0.0864198	0.100529	0.100529	16.5331	9	0	0.832451	0.160494	0.253968	0.287478
PF3D7_1111500	PF3D7_1111500.1	acylphosphatase, putative	protein coding	390	262	0.671795	-23.3277	9	5	0.671795	0.146154	0.0820513	0.0820513	17.8823	9	6	0.758974	0.258974	0.2	0.220513
PF3D7_1111800	PF3D7_1111800.1	peptidyl-prolyl cis-trans isomerase, putative	protein coding	1068	670	0.627341	-24.5454	9	2	0.601124	0.111423	0.114232	0.114232	11.0826	9	0	0.222846	0.0496255	0.0458801	0.0468165
PF3D7_1111900	PF3D7_1111900.1	Josephin domain-containing protein, putative	protein coding	711	546	0.767932	-26.7261	9	4	0.658228	0.126582	0.0970464	0.0970464	15.8572	9	4	0.779184	0.232068	0.277075	0.208158
PF3D7_1112000	PF3D7_1112000.1	conserved protein, unknown function	protein coding	219	126	0.575342	-25.7437	9	3	0.721461	0.0593607	0.0273973	0.0273973	15.5524	9	7	1.88128	0.488584	0.484018	0.360731
PF3D7_1112400	PF3D7_1112400.1	nucleic acid binding protein, putative	protein coding	576	438	0.760417	-20.0003	9	3	0.628472	0.0798611	0.09375	0.09375	8.91384	9	10	0.222222	0.046875	0.0590278	0.0347222
PF3D7_1112500	PF3D7_1112500.1	RNA transcription, translation and transport factor protein, putative	protein coding	837	414	0.494624	-19.3128	9	11	0.626045	0.112306	0.0681004	0.0681004	15.7809	9	3	0.367981	0.100358	0.113501	0.102748
PF3D7_1113100	PF3D7_1113100.1	protein tyrosine phosphatase	protein coding	657	374	0.569254	-25.2137	9	1	0.675799	0.143075	0.0563166	0.0563166	17.6287	9	26	0.687976	0.193303	0.211568	0.141553
PF3D7_1113200	PF3D7_1113200.1	conserved Plasmodium protein, unknown function	protein coding	390	272	0.697436	-23.9944	9	7	0.661538	0.0615385	0.0384615	0.0384615	11.7726	9	9	1.01026	0.312821	0.105128	0.233333
PF3D7_1113300	PF3D7_1113300.1	UDP-galactose transporter, putative	protein coding	1032	1028	0.996124	-25.9561	9	1	0.69186	0.0891473	0.0813953	0.0813953	11.9287	9	20	0.207364	0.0368217	0.0436047	0.0707364
PF3D7_1113400	PF3D7_1113400.1	ubiquitin domain-containing protein DSK2, putative	protein coding	1167	966	0.827763	-17.7281	9	5	0.622108	0.100257	0.0625536	0.0625536	11.3211	9	34	0.560411	0.0959726	0.0651243	0.133676
PF3D7_1113600	PF3D7_1113600.1	conserved Plasmodium protein, unknown function	protein coding	1131	856	0.756852	-17.861	9	5	0.603006	0.128205	0.13351	0.13351	12.7346	9	9	0.549956	0.13351	0.206012	0.134394
PF3D7_1113700	PF3D7_1113700.1	glyoxalase I	protein coding	1071	826	0.771242	-23.2596	9	21	0.670401	0.119514	0.0718954	0.0718954	16.2415	9	18	0.569561	0.207283	0.117647	0.144725
PF3D7_1114100	PF3D7_1114100.1	rhomboid protease ROM1	protein coding	837	306	0.365591	-22.7656	9	1	0.685783	0.0979689	0.0573477	0.0573477	13.7059	9	30	0.735962	0.182796	0.180406	0.144564
PF3D7_1114100	PF3D7_1114100.2	rhomboid protease ROM1	protein coding	837	638	0.762246	-21.1213	9	6	0.688172	0.0681004	0.0669056	0.0669056	13.7059	9	30	0.735962	0.182796	0.180406	0.144564
PF3D7_1114200	PF3D7_1114200.1	GTPase-activating protein, putative	protein coding	1122	964	0.85918	-19.8319	9	2	0.655971	0.0766488	0.0623886	0.0623886	11.1049	9	1	0.44385	0.0953654	0.102496	0.0980392
PF3D7_1114300	PF3D7_1114300.1	unspecified product	non protein coding	348	262	0.752874	-36.1694	9	1	0.724138	0.0862069	0.045977	0.045977	13.3499	9	13	1.74138	0.390805	0.609195	0.445402
PF3D7_1114400	PF3D7_1114400.1	RAP protein, putative	protein coding	1914	1508	0.787879	-31.6012	9	3	0.677116	0.077325	0.0903866	0.0903866	15.641	9	36	0.107628	0.0109718	0.0120167	0.0323929
PF3D7_1114800	PF3D7_1114800.1	glycerol-3-phosphate dehydrogenase, putative	protein coding	1185	822	0.693671	-22.7153	9	5	0.632911	0.123207	0.0877637	0.0877637	14.3862	9	3	0.965401	0.168776	0.213502	0.264979
PF3D7_1115000	PF3D7_1115000.1	conserved protein, unknown function	protein coding	438	188	0.429224	-18.1544	9	1	0.593607	0.118721	0.127854	0.127854	11.7573	9	31	1.61644	0.230594	0.349315	0.438356
PF3D7_1115300	PF3D7_1115300.1	cysteine proteinase falcipain 2b	protein coding	1449	976	0.673568	-26.3069	9	3	0.655625	0.116632	0.0966184	0.0966184	13.7634	9	1	0.167012	0.0324362	0.0441684	0.057971
PF3D7_1115400	PF3D7_1115400.1	cysteine proteinase falcipain 3	protein coding	1479	934	0.631508	-23.8767	9	2	0.669371	0.103448	0.0811359	0.0811359	11.2362	9	11	0.589588	0.108181	0.108181	0.166329
PF3D7_1115500	PF3D7_1115500.1	AP2 domain transcription factor, putative	protein coding	696	398	0.571839	-15.4451	9	2	0.617816	0.119253	0.123563	0.123563	11.8298	9	8	1.23563	0.25	0.297414	0.33046
PF3D7_1115600	PF3D7_1115600.1	peptidyl-prolyl cis-trans isomerase	protein coding	588	474	0.806122	-24.5513	9	9	0.642857	0.107143	0.0782313	0.0782313	14.2532	9	6	0.612245	0.163265	0.214286	0.183673
PF3D7_1115700	PF3D7_1115700.1	cysteine proteinase falcipain 2a	protein coding	1455	752	0.516838	-23.4445	9	6	0.657045	0.102405	0.0975945	0.0975945	10.3637	9	15	0.232302	0.0591065	0.0391753	0.0632302
PF3D7_1115800	PF3D7_1115800.1	conserved Plasmodium protein, unknown function	protein coding	915	482	0.526776	-7.88366	9	5	0.472131	0.169399	0.13224	0.13224	11.2771	9	6	0.987978	0.212022	0.19235	0.191257
PF3D7_1115900	PF3D7_1115900.1	palmitoyltransferase DHHC9	protein coding	882	798	0.904762	-18.0183	9	1	0.673469	0.0884354	0.0521542	0.0521542	18.0836	9	11	0.444444	0.207483	0.272109	0.100907
PF3D7_1116300	PF3D7_1116300.1	peptidyl-prolyl cis-trans isomerase	protein coding	504	330	0.654762	-20.1278	9	1	0.638889	0.0753968	0.0734127	0.0734127	11.993	9	9	1.02778	0.224206	0.210317	0.269841
PF3D7_1116400	PF3D7_1116400.1	guanine nucleotide-exchange factor SEC12	protein coding	1458	1026	0.703704	-20.6641	9	17	0.658436	0.100823	0.0829904	0.0829904	12.0746	9	11	0.185185	0.0246914	0.0459534	0.0823045
PF3D7_1116500	PF3D7_1116500.1	folate transporter 2	protein coding	1368	1178	0.861111	-26.9763	9	3	0.692982	0.0950292	0.0628655	0.0628655	14.0478	9	2	0.646199	0.0782164	0.0833333	0.256579
PF3D7_1117100	PF3D7_1117100.1	ubiquitin carboxyl-terminal hydrolase UCH54	protein coding	1398	1056	0.755365	-18.2607	9	5	0.649499	0.10515	0.074392	0.074392	11.7152	9	6	0.590844	0.112303	0.135193	0.135908
PF3D7_1117300	PF3D7_1117300.1	conserved protein, unknown function	protein coding	387	218	0.563307	-26.0499	9	1	0.645995	0.144703	0.111111	0.111111	15.6449	9	40	1.92248	0.568475	0.635659	0.382429
PF3D7_1117400	PF3D7_1117400.1	conserved Plasmodium protein, unknown function	protein coding	1194	968	0.81072	-11.2455	9	2	0.59129	0.102178	0.10469	0.10469	12.6581	9	14	0.184255	0.0443886	0.0494137	0.0343384
PF3D7_1117500	PF3D7_1117500.1	tyrosine--tRNA ligase	protein coding	1686	1130	0.670225	-22.5394	9	3	0.652432	0.0954923	0.112693	0.112693	15.9069	9	27	0.352313	0.109134	0.143535	0.0871886
PF3D7_1117600	PF3D7_1117600.2	peptidyl-tRNA hydrolase ICT1	protein coding	393	292	0.743003	-20.9524	9	1	0.59542	0.0966921	0.129771	0.129771	14.9813	9	17	2.45802	0.633588	0.597964	0.557252
PF3D7_1117600	PF3D7_1117600.1	peptidyl-tRNA hydrolase ICT1	protein coding	393	320	0.814249	-21.5229	9	2	0.748092	0.109415	0.0916031	0.0916031	15.9069	9	27	1.51145	0.468193	0.615776	0.374046
PF3D7_1117700	PF3D7_1117700.1	GTP-binding nuclear protein RAN/TC4	protein coding	645	622	0.964341	-21.255	9	5	0.626357	0.0511628	0.0573643	0.0573643	15.2817	9	2	0.297674	0.0651163	0.156589	0.0868217
PF3D7_1118000	PF3D7_1118000.1	conserved Plasmodium protein, unknown function	protein coding	603	352	0.583748	-24.3924	9	1	0.640133	0.124378	0.107794	0.107794	11.4117	9	10	0.613599	0.139303	0.14262	0.157546
PF3D7_1118100	PF3D7_1118100.1	AP-1 complex subunit sigma, putative	protein coding	468	272	0.581197	-18.9242	9	4	0.615385	0.145299	0.0598291	0.0598291	11.7768	9	24	0.75641	0.15812	0.117521	0.205128
PF3D7_1118400	PF3D7_1118400.1	haloacid dehalogenase-like hydrolase, putative	protein coding	921	788	0.855592	-21.8095	9	2	0.662324	0.109663	0.0955483	0.0955483	13.7681	9	17	0.271444	0.0836048	0.0510315	0.0836048
PF3D7_1118500	PF3D7_1118500.1	nucleolar protein 56, putative	protein coding	1785	1098	0.615126	-15.118	9	3	0.590476	0.111485	0.142297	0.142297	13.956	9	17	0.302521	0.0789916	0.0638655	0.0610644
PF3D7_1118600	PF3D7_1118600.1	histone acetyltransferase MYST	protein coding	1827	1544	0.845101	-17.7649	9	6	0.622879	0.0985222	0.0974275	0.0974275	14.3554	9	19	0.514505	0.101806	0.226601	0.1237
PF3D7_1119000	PF3D7_1119000.1	acyl-CoA-binding protein, putative	protein coding	1116	934	0.836918	-15.7781	9	12	0.612903	0.101254	0.105735	0.105735	14.3259	9	2	0.874552	0.178315	0.301075	0.281362
PF3D7_1119100	PF3D7_1119100.1	tRNA m(1)G methyltransferase, putative	protein coding	975	580	0.594872	-15.4291	9	1	0.562051	0.109744	0.166154	0.166154	16.3276	9	23	0.57641	0.126154	0.230769	0.187692
PF3D7_1119200	PF3D7_1119200.1	conserved protein, unknown function	protein coding	453	168	0.370861	-4.86554	9	34	0.410596	0.108168	0.198675	0.198675	15.1966	9	14	1.04636	0.298013	0.419426	0.357616
PF3D7_1119300	PF3D7_1119300.1	splicing factor U2AF small subunit, putative	protein coding	885	480	0.542373	-17.8064	9	1	0.583051	0.138983	0.059887	0.059887	20.2338	9	34	0.174011	0.101695	0.176271	0.0214689
PF3D7_1119500	PF3D7_1119500.1	AP-4 complex subunit mu, putative	protein coding	1311	1038	0.791762	-23.7683	9	3	0.659039	0.118993	0.0755149	0.0755149	12.0128	9	24	0.340198	0.0747521	0.117468	0.124333
PF3D7_1119700	PF3D7_1119700.1	conserved Plasmodium protein, unknown function	protein coding	1059	736	0.694995	-14.273	9	6	0.577904	0.140699	0.169027	0.169027	13.4552	9	2	0.691218	0.181303	0.227573	0.135977
PF3D7_1119800	PF3D7_1119800.1	alternative splicing factor ASF-1, putative	protein coding	603	414	0.686567	-17.8252	9	11	0.640133	0.0945274	0.116086	0.116086	18.5505	9	31	0.935323	0.240464	0.318408	0.210614
PF3D7_1120100	PF3D7_1120100.1	phosphoglycerate mutase, putative	protein coding	753	470	0.62417	-16.9629	9	17	0.59761	0.119522	0.102258	0.102258	14.1151	9	28	0.438247	0.0810093	0.160691	0.0836653
PF3D7_1120200	PF3D7_1120200.1	conserved Plasmodium protein, unknown function	protein coding	252	164	0.650794	-19.878	9	19	0.571429	0.103175	0.0714286	0.0714286	10.899	9	17	1.69841	0.404762	0.384921	0.43254
PF3D7_1120300	PF3D7_1120300.1	CorA-like Mg2+ transporter protein, putative	protein coding	1590	854	0.537107	-16.6753	9	2	0.625157	0.105031	0.0981132	0.0981132	12.0267	9	37	0.0855346	0.0232704	0.0125786	0.0138365
PF3D7_1120400	PF3D7_1120400.1	alpha/beta hydrolase fold domain containing protein, putative	protein coding	1149	804	0.699739	-29.2426	9	6	0.673629	0.102698	0.0791993	0.0791993	16.5133	9	6	0.795474	0.16101	0.211488	0.210618
PF3D7_1120800	PF3D7_1120800.1	conserved Plasmodium protein, unknown function	protein coding	252	122	0.484127	-18.886	9	2	0.579365	0.107143	0.18254	0.18254	12.0542	9	14	2.77778	0.59127	0.507937	0.626984
PF3D7_1120900	PF3D7_1120900.1	heat shock factor-binding protein 1	protein coding	342	110	0.321637	-19.1051	9	10	0.619883	0.114035	0.0555556	0.0555556	12.9791	9	2	0.403509	0.125731	0.128655	0.0730994
PF3D7_1121000	PF3D7_1121000.1	palmitoyltransferase DHHC3	protein coding	882	684	0.77551	-23.6079	9	5	0.68254	0.0861678	0.0725624	0.0725624	16.5966	9	10	0.204082	0.053288	0.0340136	0.085034
PF3D7_1121200	PF3D7_1121200.1	conserved protein, unknown function	protein coding	468	330	0.705128	-28.4541	9	9	0.641026	0.100427	0.0726496	0.0726496	12.8434	9	30	1.14103	0.211538	0.207265	0.260684
PF3D7_1121500	PF3D7_1121500.1	conserved protein, unknown function	protein coding	1548	1330	0.859173	-31.352	9	4	0.670543	0.0891473	0.108527	0.108527	14.4518	9	9	0.170543	0.0413437	0.0516796	0.0329457
PF3D7_1121600	PF3D7_1121600.1	exported protein 1	protein coding	489	310	0.633947	-18.8793	9	2	0.601227	0.128834	0.0777096	0.0777096	15.3211	9	7	1.85276	0.433538	0.458078	0.406953
PF3D7_1121900	PF3D7_1121900.1	serine/threonine protein kinase, putative	protein coding	1578	1158	0.73384	-19.2699	9	2	0.613435	0.0975919	0.0925222	0.0925222	10.0982	9	4	0.162231	0.0804816	0.0532319	0.0114068
PF3D7_1122000	PF3D7_1122000.1	conserved protein, unknown function	protein coding	1443	1114	0.772003	-30.2674	9	4	0.669439	0.104643	0.0914761	0.0914761	15.6921	9	21	0.571033	0.164241	0.193347	0.150381
PF3D7_1122100	PF3D7_1122100.1	GPI transamidase component GPI16, putative	protein coding	1545	1174	0.759871	-25.1886	9	0	0.675728	0.0996764	0.0783172	0.0783172	14.3065	9	16	0.51521	0.12945	0.160518	0.118447
PF3D7_1122200	PF3D7_1122200.1	JmjC domain-containing protein, putative	protein coding	1341	820	0.611484	-15.7309	9	10	0.60701	0.136465	0.0999254	0.0999254	13.9505	9	9	0.696495	0.111857	0.166294	0.170768
PF3D7_1122300	PF3D7_1122300.1	conserved Plasmodium protein, unknown function	protein coding	1086	954	0.878453	-30.0124	9	10	0.685083	0.108656	0.0819521	0.0819521	16.7822	9	17	0.662983	0.207182	0.214549	0.134438
PF3D7_1122700	PF3D7_1122700.1	conserved Plasmodium protein, unknown function	protein coding	765	674	0.881046	-22.8354	9	0	0.648366	0.103268	0.10719	0.10719	12.5014	9	7	0.912418	0.142484	0.121569	0.233987
PF3D7_1123400	PF3D7_1123400.1	translation elongation factor EF-1, subunit alpha, putative	protein coding	1668	1188	0.71223	-21.5063	9	6	0.643885	0.0923261	0.113909	0.113909	15.0078	9	9	0.267386	0.0719424	0.0497602	0.0641487
PF3D7_1123700	PF3D7_1123700.1	mitochondrial ribosomal protein L37, putative	protein coding	453	374	0.825607	-18.53	9	9	0.600442	0.15894	0.15011	0.15011	11.3234	9	6	2.11038	0.509934	0.505519	0.543046
PF3D7_1123900	PF3D7_1123900.1	13 kDa ribonucleoprotein-associated protein, putative	protein coding	438	356	0.812785	-18.0859	9	2	0.607306	0.0913242	0.0593607	0.0593607	14.2073	9	6	0.543379	0.130137	0.248858	0.0981735
PF3D7_1124000	PF3D7_1124000.1	endoplasmic reticulum oxidoreductin, putative	protein coding	1398	1130	0.808298	-23.8759	9	2	0.670959	0.0629471	0.0722461	0.0722461	11.252	9	33	0.158798	0.0329041	0.0264664	0.0715308
PF3D7_1124200	PF3D7_1124200.1	thioredoxin-like protein, putative	protein coding	1260	1046	0.830159	-19.484	9	2	0.642857	0.122222	0.115873	0.115873	12.2186	9	1	0.68254	0.122222	0.155556	0.148413
PF3D7_1124300	PF3D7_1124300.1	conserved protein, unknown function	protein coding	1578	1170	0.741445	-15.3408	9	2	0.594423	0.121673	0.128644	0.128644	13.5715	9	18	0.434728	0.105196	0.148289	0.0988593
PF3D7_1124400	PF3D7_1124400.1	U6 snRNA-associated Sm-like protein LSm1, putative	protein coding	444	312	0.702703	-25.123	9	8	0.662162	0.130631	0.0653153	0.0653153	16.3575	9	9	1.88739	0.493243	0.481982	0.671171
PF3D7_1124500	PF3D7_1124500.1	pyruvate dehydrogenase E1 component subunit alpha	protein coding	1827	1286	0.703886	-30.0364	9	2	0.619595	0.103448	0.133552	0.133552	12.3319	9	14	0.14012	0.0311987	0.0164204	0.047619
PF3D7_1124600	PF3D7_1124600.1	ethanolamine kinase	protein coding	1272	1042	0.819182	-22.6304	9	2	0.669811	0.0731132	0.086478	0.086478	14.2165	9	8	0.801887	0.196541	0.27044	0.161164
PF3D7_1124700	PF3D7_1124700.1	GrpE protein homolog, mitochondrial, putative	protein coding	906	788	0.869757	-12.4548	9	1	0.587196	0.109272	0.13245	0.13245	13.2894	9	21	0.825607	0.149007	0.214128	0.192053
PF3D7_1124800	PF3D7_1124800.1	ribosome biogenesis regulatory protein, putative	protein coding	741	382	0.51552	-11.5346	9	6	0.569501	0.116059	0.14305	0.14305	16.1765	9	19	0.580297	0.175439	0.300945	0.140351
PF3D7_1124900	PF3D7_1124900.1	60S ribosomal protein L35, putative	protein coding	375	302	0.805333	-7.16093	9	11	0.522667	0.210667	0.146667	0.146667	16.873	9	7	0.933333	0.346667	0.432	0.245333
PF3D7_1125000	PF3D7_1125000.1	conserved protein, unknown function	protein coding	873	748	0.856816	-22.8668	9	2	0.671249	0.105384	0.0813288	0.0813288	17.6924	9	17	0.19244	0.0366552	0.0515464	0.129439
PF3D7_1125100	PF3D7_1125100.1	ATP synthase F0 subunit b-like protein, putative	protein coding	1491	860	0.576794	-22.3338	9	13	0.634474	0.109323	0.124748	0.124748	10.9477	9	18	0.354125	0.0570087	0.0590208	0.103286
PF3D7_1125200	PF3D7_1125200.1	conserved Plasmodium protein, unknown function	protein coding	717	486	0.677824	-19.1704	9	15	0.641562	0.103208	0.0599721	0.0599721	14.5073	9	12	1.17992	0.251046	0.377964	0.253835
PF3D7_1125400	PF3D7_1125400.1	mitochondrial import inner membrane translocase subunit TIM44, putative	protein coding	1413	1060	0.750177	-18.9108	9	2	0.611465	0.134466	0.120311	0.120311	15.3344	9	15	0.2661	0.084218	0.0523708	0.094126
PF3D7_1125500	PF3D7_1125500.1	small nuclear ribonucleoprotein Sm D1, putative	protein coding	381	240	0.629921	-18.657	9	18	0.608924	0.120735	0.104987	0.104987	14.6349	9	2	1.96325	0.616798	0.75853	0.364829
PF3D7_1125600	PF3D7_1125600.1	conserved protein, unknown function	protein coding	252	18	0.0714286	-19.0844	9	3	0.666667	0.047619	0.0198413	0.0198413	13.9676	9	7	0.81746	0.162698	0.230159	0.27381
PF3D7_1125800	PF3D7_1125800.1	kelch domain-containing protein, putative	protein coding	1779	1350	0.758853	-19.1921	9	5	0.619449	0.102305	0.118044	0.118044	10.9553	9	3	0.0921866	0.00955593	0.00281057	0.0354132
PF3D7_1125900	PF3D7_1125900.1	XTBD domain-containing protein, putative	protein coding	282	204	0.723404	-10.6176	9	6	0.560284	0.163121	0.070922	0.070922	13.388	9	5	3.52482	0.744681	1.14184	0.879433
PF3D7_1126200	PF3D7_1126200.1	40S ribosomal protein S18, putative	protein coding	471	268	0.569002	-14.2315	9	4	0.602972	0.0976645	0.0679406	0.0679406	17.7157	9	20	0.271762	0.123142	0.110403	0.0509554
PF3D7_1126300	PF3D7_1126300.1	DnaJ protein, putative	protein coding	1854	1370	0.738943	-20.7847	9	12	0.62028	0.101402	0.105178	0.105178	14.4946	9	3	0.140237	0.0474649	0.0280475	0.0366775
PF3D7_1126400	PF3D7_1126400.1	mediator of RNA polymerase II transcription subunit 21, putative	protein coding	546	378	0.692308	-19.5701	9	3	0.59707	0.144689	0.0659341	0.0659341	14.7708	9	25	1.83516	0.505495	0.608059	0.401099
PF3D7_1126900	PF3D7_1126900.1	small nuclear ribonucleoprotein F, putative	protein coding	261	202	0.773946	-17.6197	9	3	0.605364	0.141762	0.0536398	0.0536398	16.6021	9	7	1.01149	0.463602	0.413793	0.176245
PF3D7_1127000	PF3D7_1127000.1	protein phosphatase, putative	protein coding	864	492	0.569444	-22.631	9	3	0.659722	0.122685	0.0925926	0.0925926	13.1466	9	36	0.150463	0.0231481	0.0104167	0.0763889
PF3D7_1127100	PF3D7_1127100.1	deoxyuridine 5'-triphosphate nucleotidohydrolase	protein coding	522	226	0.43295	-24.8723	9	2	0.662835	0.10728	0.103448	0.103448	13.4106	9	5	0.931034	0.208812	0.32567	0.180077
PF3D7_1127300	PF3D7_1127300.1	tRNA (guanine-N(7)-)-methyltransferase, putative	protein coding	882	746	0.845805	-25.3426	9	20	0.673469	0.0782313	0.0510204	0.0510204	8.78667	9	9	0.349206	0.0861678	0.0782313	0.0680272
PF3D7_1127400	PF3D7_1127400.1	conserved Plasmodium protein, unknown function	protein coding	480	336	0.7	-28.4427	9	1	0.679167	0.120833	0.0979167	0.0979167	14.578	9	57	1.04583	0.297917	0.179167	0.195833
PF3D7_1127500	PF3D7_1127500.1	protein disulfide-isomerase, putative	protein coding	1275	814	0.638431	-21.743	9	3	0.661961	0.0941176	0.105098	0.105098	13.4948	9	37	0.202353	0.0768627	0.0556863	0.012549
PF3D7_1127600	PF3D7_1127600.1	CRAL/TRIO domain-containing protein, putative	protein coding	894	670	0.749441	-18.9129	9	12	0.63311	0.123043	0.107383	0.107383	11.457	9	14	0.823266	0.218121	0.186801	0.182327
PF3D7_1127900	PF3D7_1127900.1	conserved Plasmodium protein, unknown function	protein coding	1230	818	0.665041	-13.126	9	2	0.6	0.13252	0.137398	0.137398	13.85	9	12	0.409756	0.0821138	0.137398	0.0878049
PF3D7_1128100	PF3D7_1128100.1	prefoldin subunit 5, putative	protein coding	747	366	0.48996	-11.2451	9	6	0.532798	0.188755	0.164659	0.164659	15.5244	9	14	0.875502	0.239625	0.286479	0.226238
PF3D7_1128200	PF3D7_1128200.1	multiprotein-bridging factor 1, putative	protein coding	411	304	0.739659	-15.239	9	1	0.545012	0.194647	0.0656934	0.0656934	16.1846	9	22	0.880779	0.291971	0.36983	0.221411
PF3D7_1128400	PF3D7_1128400.1	bifunctional farnesyl/geranylgeranyl diphosphate synthase	protein coding	1131	872	0.770999	-21.38	9	9	0.65252	0.061008	0.0831123	0.0831123	15.4423	9	10	0.166225	0.0512821	0.0371353	0.0999116
PF3D7_1128700	PF3D7_1128700.1	GPI-anchor transamidase, putative	protein coding	1482	1114	0.751687	-28.3469	9	7	0.695007	0.0816464	0.0917679	0.0917679	11.467	9	10	0.477733	0.0789474	0.0762483	0.123482
PF3D7_1128900	PF3D7_1128900.1	conserved protein, unknown function	protein coding	1869	1034	0.553237	-18.8215	9	9	0.636704	0.100589	0.0850722	0.0850722	14.6693	9	13	0.47191	0.0759765	0.150348	0.0877475
PF3D7_1129000	PF3D7_1129000.1	spermidine synthase	protein coding	966	742	0.768116	-22.7887	9	3	0.641822	0.109731	0.108696	0.108696	13.6718	9	14	1.10352	0.279503	0.26087	0.276398
PF3D7_1129100	PF3D7_1129100.1	parasitophorous vacuolar protein 1	protein coding	1359	1048	0.771155	-21.4379	9	3	0.640177	0.137601	0.0860927	0.0860927	11.114	9	14	0.445916	0.0772627	0.0500368	0.127299
PF3D7_1129200	PF3D7_1129200.1	26S proteasome regulatory subunit RPN7, putative	protein coding	1182	710	0.600677	-19.0957	9	2	0.639594	0.13198	0.0972927	0.0972927	12.6828	9	21	0.634518	0.166667	0.158206	0.172589
PF3D7_1129400	PF3D7_1129400.1	rRNA (cytosine-C(5))-methyltransferase, putative	protein coding	1905	1442	0.756955	-12.8584	9	3	0.571129	0.141207	0.16063	0.16063	13.6708	9	19	0.347507	0.0761155	0.0860892	0.100787
PF3D7_1129500	PF3D7_1129500.1	A/G-specific adenine glycosylase, putative	protein coding	1836	1392	0.75817	-20.5425	9	2	0.639434	0.078976	0.0969499	0.0969499	16.3017	9	16	0.503268	0.125272	0.260349	0.139978
PF3D7_1129700	PF3D7_1129700.1	conserved Plasmodium protein, unknown function	protein coding	543	354	0.651934	-25.7989	9	2	0.651934	0.0552486	0.0460405	0.0460405	13.7277	9	3	1.9116	0.423573	0.615101	0.425414
PF3D7_1129800	PF3D7_1129800.1	conserved Plasmodium protein, unknown function	protein coding	849	618	0.727915	-23.6405	9	3	0.67609	0.121319	0.0671378	0.0671378	14.993	9	16	0.388693	0.0906949	0.0459364	0.0954064
PF3D7_1129900	PF3D7_1129900.1	major facilitator superfamily-related transporter, putative	protein coding	1830	1718	0.938798	-33.7885	9	0	0.696175	0.0644809	0.0595628	0.0595628	15.8884	9	2	0.246995	0.0721311	0.0748634	0.0688525
PF3D7_1130100	PF3D7_1130100.1	60S ribosomal protein L38	protein coding	264	220	0.833333	-4.71674	9	17	0.530303	0.212121	0.121212	0.121212	10.6322	9	6	4.18182	0.643939	0.829545	1.25379
PF3D7_1130200	PF3D7_1130200.1	60S ribosomal protein P0	protein coding	951	450	0.473186	-24.481	9	12	0.630915	0.0893796	0.106204	0.106204	20.5105	9	33	0.109359	0.0431125	0.0325973	0.0578339
PF3D7_1130300	PF3D7_1130300.1	small nucleolar RNA snoR13	snoRNA encoding	100	12	0.12	-37.771	6	2	0.72	0.11	0.1	0.1	9.95644	9	5	5.76	1.14	1.18	1.38
PF3D7_1130310	PF3D7_1130310.1	small nucleolar RNA snoR14a	snoRNA encoding	103	60	0.582524	-26.4426	7	0	0.679612	0.0776699	0.0485437	0.0485437	3.729	5	11	0.640777	0.0776699	0.0970874	0.0485437
PF3D7_1130400	PF3D7_1130400.1	26S protease regulatory subunit 6A, putative	protein coding	1320	1096	0.830303	-19.727	9	8	0.616667	0.124242	0.113636	0.113636	5.30495	5	8	0.0469697	0.00909091	0.0136364	0.00227273
PF3D7_1131000	PF3D7_1131000.1	RNA-binding protein s1, putative	protein coding	513	200	0.389864	-4.91986	9	2	0.518519	0.169591	0.0994152	0.0994152	11.1366	9	18	1.50487	0.302144	0.37037	0.360624
PF3D7_1131200	PF3D7_1131200.1	conserved Plasmodium protein, unknown function	protein coding	1146	592	0.516579	-11.9488	9	34	0.528796	0.121291	0.189354	0.189354	18.3355	9	46	0.17801	0.0488656	0.133508	0.0471204
PF3D7_1132200	PF3D7_1132200.1	T-complex protein 1 subunit alpha	protein coding	1635	1378	0.842813	-24.4288	9	2	0.66789	0.0868502	0.0556575	0.0556575	18.8366	9	44	0.336391	0.124159	0.148624	0.0648318
PF3D7_1132300	PF3D7_1132300.1	nucleic acid binding protein, putative	protein coding	822	714	0.868613	-16.5236	9	2	0.63017	0.122871	0.0924574	0.0924574	9.25924	9	3	1.21655	0.205596	0.248175	0.315085
PF3D7_1132600	PF3D7_1132600.1	pre-mRNA-splicing factor 38A, putative	protein coding	1161	844	0.72696	-15.9739	9	2	0.573643	0.0990525	0.132644	0.132644	15.6906	9	2	0.401378	0.0654608	0.0697674	0.169681
PF3D7_1132700	PF3D7_1132700.1	50S ribosomal protein L2, putative	protein coding	1002	588	0.586826	-31.2792	9	5	0.642715	0.108782	0.0818363	0.0818363	14.8013	9	8	0.572854	0.154691	0.322355	0.100798
PF3D7_1132800	PF3D7_1132800.1	aquaglyceroporin	protein coding	777	524	0.674389	-30.8559	9	2	0.702703	0.0900901	0.0823681	0.0823681	11.605	9	5	0.712999	0.16731	0.223938	0.178893
PF3D7_1132900	PF3D7_1132900.1	glycine cleavage system H protein	protein coding	603	358	0.593698	-12.9662	9	12	0.567164	0.0978441	0.167496	0.167496	8.80951	9	5	0.878939	0.159204	0.0613599	0.180763
PF3D7_1133000	PF3D7_1133000.1	conserved Plasmodium protein, unknown function	protein coding	90	12	0.133333	-35.0978	5	3	0.666667	0.0777778	0.0111111	0.0111111	17.946	9	26	3.13333	0.855556	1.71111	0.711111
PF3D7_1133300	PF3D7_1133300.1	LEM3/CDC50 family protein, putative	protein coding	1101	818	0.742961	-23.7929	9	12	0.672116	0.128974	0.0735695	0.0735695	9.45778	4	13	0.0490463	0.00363306	0	0.017257
PF3D7_1133400	PF3D7_1133400.1	apical membrane antigen 1	protein coding	1869	1472	0.787587	-22.5668	9	1	0.635634	0.111289	0.0759765	0.0759765	13.664	9	12	0.35741	0.0743713	0.0770465	0.0738363
PF3D7_1133500	PF3D7_1133500.1	conserved Plasmodium protein, unknown function	protein coding	1179	814	0.690416	-20.7419	9	9	0.648007	0.119593	0.0983885	0.0983885	12.2004	9	11	0.893978	0.193384	0.251908	0.236641
PF3D7_1134100	PF3D7_1134100.1	protein disulfide isomerase	protein coding	1272	1088	0.855346	-21.5691	9	1	0.660377	0.10456	0.113994	0.113994	17.6042	9	30	0.517296	0.106132	0.157233	0.122642
PF3D7_1134400	PF3D7_1134400.1	conserved protein, unknown function	protein coding	525	338	0.64381	-21.9235	9	3	0.620952	0.12	0.0971429	0.0971429	13.4781	9	2	1.36	0.32381	0.369524	0.365714
PF3D7_1134800	PF3D7_1134800.1	coatomer subunit delta	protein coding	1464	1172	0.800546	-18.9762	9	9	0.642077	0.122951	0.0915301	0.0915301	11.2003	9	3	0.211749	0.0307377	0.0642077	0.0498634
PF3D7_1135000	PF3D7_1135000.3	PQ-loop repeat-containing protein, unspecified product	protein coding	345	288	0.834783	-28.9288	9	1	0.649275	0.0956522	0.0231884	0.0231884	14.7055	9	19	2.33623	0.553623	0.550725	0.747826
PF3D7_1135000	PF3D7_1135000.2	PQ-loop repeat-containing protein, unspecified product	protein coding	345	328	0.950725	-26.0044	9	3	0.75942	0.13913	0.0753623	0.0753623	14.7055	9	19	2.33623	0.553623	0.550725	0.747826
PF3D7_1135000	PF3D7_1135000.1	PQ-loop repeat-containing protein, unspecified product	protein coding	345	630	1.82609	-28.4512	9	1	1.33333	0.191304	0.144928	0.144928	11.2003	9	3	0.898551	0.130435	0.272464	0.211594
PF3D7_1135400	PF3D7_1135400.1	conserved Plasmodium protein, unknown function	protein coding	738	274	0.371274	-19.1066	9	6	0.658537	0.108401	0.0569106	0.0569106	15.9407	9	7	0.252033	0.0420054	0.0799458	0.0840108
PF3D7_1135500	PF3D7_1135500.1	conserved protein, unknown function	protein coding	1080	770	0.712963	-24.269	9	2	0.644444	0.121296	0.0898148	0.0898148	12.3433	9	4	0.405556	0.0731481	0.0805556	0.12037
PF3D7_1135700	PF3D7_1135700.1	conserved Plasmodium protein, unknown function	protein coding	225	108	0.48	0.885111	9	2	0.435556	0.271111	0.208889	0.208889	15.8606	9	2	2.64	0.533333	0.928889	0.688889
PF3D7_1135800	PF3D7_1135800.1	conserved Plasmodium protein, unknown function	protein coding	480	368	0.766667	-23.276	9	4	0.629167	0.1125	0.1375	0.1375	22.0407	8	12	0.1625	0.05625	0.122917	0.102083
PF3D7_1135900	PF3D7_1135900.1	3-oxo-5-alpha-steroid 4-dehydrogenase, putative	protein coding	891	696	0.781145	-25.8716	9	1	0.657688	0.0931538	0.0987654	0.0987654	17.4948	9	13	0.294052	0.0763187	0.0561167	0.0976431
PF3D7_1136500	PF3D7_1136500.1	casein kinase 1	protein coding	972	728	0.748971	-22.363	9	0	0.654321	0.0977366	0.104938	0.104938	10.5369	9	22	0.537037	0.115226	0.0915638	0.150206
PF3D7_1136500	PF3D7_1136500.2	casein kinase 1	protein coding	972	796	0.81893	-23.2752	9	7	0.652263	0.100823	0.090535	0.090535	10.5369	9	22	0.537037	0.115226	0.0915638	0.150206
PF3D7_1136700	PF3D7_1136700.2	conserved Plasmodium protein, unknown function	protein coding	1206	552	0.457711	-15.4337	9	9	0.606965	0.139303	0.126866	0.126866	11.935	9	24	0.474295	0.115257	0.0812604	0.117745
PF3D7_1136700	PF3D7_1136700.1	conserved Plasmodium protein, unknown function	protein coding	1206	872	0.723051	-14.7969	9	2	0.658375	0.14262	0.120232	0.120232	10.5369	9	22	0.432836	0.092869	0.0737977	0.121061
PF3D7_1136800	PF3D7_1136800.1	DnaJ protein, putative	protein coding	1110	808	0.727928	-17.6715	9	9	0.610811	0.123423	0.0963964	0.0963964	15.2711	9	10	0.610811	0.125225	0.143243	0.198198
PF3D7_1137000	PF3D7_1137000.1	U2 spliceosomal RNA	snRNA encoding	198	130	0.656566	-24.7598	9	12	0.585859	0.106061	0.146465	0.146465	15.4996	9	57	2.85859	0.868687	0.80303	0.787879
PF3D7_1137100	PF3D7_1137100.1	mitochondrial ribosomal protein S9 precursor, putative	protein coding	903	474	0.524917	-21.4038	9	3	0.609081	0.112957	0.0808416	0.0808416	-0.113333	9	9	0.119601	0.0509413	0.0155039	0.0232558
PF3D7_1137200	PF3D7_1137200.1	apical exonemal protein	protein coding	1248	862	0.690705	-11.3333	9	4	0.55609	0.125	0.164263	0.164263	12.7491	9	15	0.402244	0.124199	0.104167	0.0809295
PF3D7_1137400	PF3D7_1137400.1	UVB-resistance protein UVR8 homologue	protein coding	1278	898	0.70266	-25.5938	9	10	0.649452	0.0758998	0.119718	0.119718	18.5145	9	4	0.496088	0.120501	0.214397	0.14241
PF3D7_1137500	PF3D7_1137500.1	apicoplast ribosomal protein S14p/S29e precursor, putative	protein coding	519	408	0.786127	-19.7242	9	4	0.647399	0.109827	0.100193	0.100193	13.0213	9	10	1.5106	0.27553	0.300578	0.356455
PF3D7_1137800	PF3D7_1137800.1	sporozoite surface protein essential for liver stage development, putative	protein coding	456	150	0.328947	-9.65039	9	2	0.565789	0.14693	0.0986842	0.0986842	14.9771	9	9	0.614035	0.201754	0.162281	0.140351
PF3D7_1138300	PF3D7_1138300.1	conserved Plasmodium membrane protein, unknown function	protein coding	435	322	0.74023	-29.4141	9	3	0.685057	0.0735632	0.0482759	0.0482759	12.3671	9	2	0.56092	0.177011	0.156322	0.149425
PF3D7_1138600	PF3D7_1138600.1	beta-catenin-like protein 1, putative	protein coding	1584	1312	0.828283	-22.6205	9	2	0.670455	0.0953283	0.0965909	0.0965909	13.0226	9	26	0.157828	0.0265152	0.0132576	0.0606061
PF3D7_1139200	PF3D7_1139200.1	VPS9 domain-containing protein, putative	protein coding	1152	646	0.560764	-27.7224	9	1	0.663194	0.118056	0.0720486	0.0720486	13.781	9	10	0.848958	0.137153	0.182292	0.197917
PF3D7_1139700	PF3D7_1139700.1	adrenodoxin reductase, putative	protein coding	1518	1228	0.808959	-20.1041	9	10	0.654809	0.0981555	0.121212	0.121212	15.1161	9	28	0.433465	0.0948617	0.107378	0.104743
PF3D7_1139900	PF3D7_1139900.1	ER membrane protein complex subunit 8, putative	protein coding	597	372	0.623116	-27.0278	9	2	0.666667	0.0770519	0.0871022	0.0871022	14.4743	9	10	1.53099	0.252931	0.351759	0.390285
PF3D7_1140100	PF3D7_1140100.1	V-type proton ATPase subunit F, putative	protein coding	387	292	0.754522	-23.2334	9	2	0.635659	0.170543	0.0930233	0.0930233	13.5752	9	2	0.904393	0.232558	0.25323	0.147287
PF3D7_1140200	PF3D7_1140200.1	conserved Plasmodium protein, unknown function	protein coding	1344	694	0.516369	-4.29436	9	9	0.473214	0.146577	0.184524	0.184524	10.7201	9	10	0.16369	0.046875	0.0230655	0.046875
PF3D7_1140400	PF3D7_1140400.1	conserved Plasmodium protein, unknown function	protein coding	504	172	0.34127	-20.9016	9	2	0.583333	0.0952381	0.172619	0.172619	19.5672	9	55	1.01587	0.46627	0.751984	0.323413
PF3D7_1141200	PF3D7_1141200.1	ATP synthase-associated protein, putative	protein coding	336	172	0.511905	-31.6993	9	6	0.625	0.104167	0.0833333	0.0833333	10.9039	9	2	0.761905	0.142857	0.404762	0.184524
PF3D7_1141400	PF3D7_1141400.1	phosphatidylinositol N-acetylglucosaminyltransferase subunit H, putative	protein coding	1062	600	0.564972	-19.9921	9	9	0.649718	0.121469	0.086629	0.086629	7.52685	9	6	0.19209	0.0489642	0.0338983	0.0357815
PF3D7_1141600	PF3D7_1141600.1	dolichol-phosphate mannosyltransferase	protein coding	780	618	0.792308	-25.1173	9	0	0.669231	0.0807692	0.0910256	0.0910256	15.7989	9	14	0.741026	0.160256	0.270513	0.171795
PF3D7_1141700	PF3D7_1141700.1	OTU domain-containing protein, putative	protein coding	942	802	0.85138	-15.862	9	0	0.577495	0.105096	0.153928	0.153928	14.3442	9	6	0.454352	0.0721868	0.20276	0.0923567
PF3D7_1141800	PF3D7_1141800.1	EELM2 domain-containing protein, putative	protein coding	1185	716	0.604219	-14.4875	9	14	0.58903	0.119831	0.111392	0.111392	17.4395	9	4	0.394937	0.0970464	0.238819	0.0607595
PF3D7_1142400	PF3D7_1142400.1	coproporphyrinogen-III oxidase	protein coding	1413	1146	0.81104	-22.9093	9	12	0.682236	0.107573	0.0884643	0.0884643	15.4957	9	21	0.426044	0.137297	0.147912	0.112527
PF3D7_1142500	PF3D7_1142500.1	60S ribosomal protein L28	protein coding	384	234	0.609375	-12.7469	9	6	0.567708	0.166667	0.109375	0.109375	13.6441	9	11	2.17188	0.434896	0.494792	0.549479
PF3D7_1142600	PF3D7_1142600.1	60S ribosomal protein L35ae, putative	protein coding	423	190	0.449173	-12.4094	9	2	0.55792	0.20331	0.120567	0.120567	13.2166	9	18	0.501182	0.132388	0.12766	0.104019
PF3D7_1142700	PF3D7_1142700.1	methyltransferase, putative	protein coding	1848	1270	0.687229	-27.5552	9	5	0.688312	0.0968615	0.0676407	0.0676407	15.3683	9	11	0.112554	0.0373377	0.0194805	0.0535714
PF3D7_1142800	PF3D7_1142800.1	ATP synthase-associated protein, putative	protein coding	894	656	0.733781	-14.7071	9	15	0.583893	0.129754	0.104027	0.104027	14.5119	9	29	1.22819	0.249441	0.268456	0.288591
PF3D7_1142900	PF3D7_1142900.1	conserved Plasmodium protein, unknown function	protein coding	1524	1068	0.700787	-20.8406	9	16	0.636483	0.108924	0.0931759	0.0931759	16.5345	9	17	0.304462	0.0800525	0.119423	0.0715223
PF3D7_1143000	PF3D7_1143000.1	alpha/beta hydrolase, putative	protein coding	1149	590	0.51349	-27.4933	9	6	0.657963	0.109661	0.0818103	0.0818103	17.5453	9	16	0.722367	0.174064	0.279373	0.136641
PF3D7_1143200	PF3D7_1143200.1	DnaJ protein, putative	protein coding	966	640	0.662526	-21.5775	9	0	0.63147	0.0931677	0.116977	0.116977	14.4562	9	11	0.728778	0.196687	0.119048	0.13354
PF3D7_1143300	PF3D7_1143300.1	DNA-directed RNA polymerases I and III subunit RPAC1, putative	protein coding	1002	834	0.832335	-20.401	9	9	0.646707	0.115768	0.0728543	0.0728543	13.4432	9	15	0.550898	0.0988024	0.11976	0.179641
PF3D7_1143400	PF3D7_1143400.1	translation initiation factor eIF-1A, putative	protein coding	468	164	0.350427	-13.6892	9	2	0.504274	0.113248	0.17735	0.17735	13.3615	9	7	1.18376	0.301282	0.294872	0.346154
PF3D7_1143900	PF3D7_1143900.1	ATP-dependent (S)-NAD(P)H-hydrate dehydratase, putative	protein coding	1176	940	0.79932	-36.2399	9	3	0.681973	0.0926871	0.0918367	0.0918367	14.6655	9	16	0.185374	0.0510204	0.0867347	0.0612245
PF3D7_1144000	PF3D7_1144000.1	40S ribosomal protein S21	protein coding	249	162	0.650602	-17.2802	9	1	0.610442	0.136546	0.13253	0.13253	12.306	9	54	2.81124	0.562249	0.570281	0.562249
PF3D7_1144100	PF3D7_1144100.1	mitochondrial large subunit ribosomal protein, putative	protein coding	372	296	0.795699	-22.712	9	2	0.612903	0.126344	0.0887097	0.0887097	13.2419	9	8	0.38172	0.061828	0.0430108	0.16129
PF3D7_1144200	PF3D7_1144200.1	conserved Plasmodium protein, unknown function	protein coding	960	650	0.677083	-11.6051	9	5	0.533333	0.110417	0.140625	0.140625	13.3902	9	10	0.210417	0.059375	0.0604167	0.046875
PF3D7_1144300	PF3D7_1144300.1	60S ribosomal protein L41	protein coding	120	56	0.466667	5.96917	5	7	0.35	0.325	0.175	0.175	19.5928	9	13	3.16667	1.475	2.71667	0.533333
PF3D7_1144500	PF3D7_1144500.1	SUMO-activating enzyme subunit 1	protein coding	1017	620	0.609636	-22.9048	9	17	0.674533	0.0924287	0.0717797	0.0717797	14.4692	4	9	0.0334317	0.0393314	0.0344149	0.00196657
PF3D7_1144600	PF3D7_1144600.1	transcription initiation factor IIF subunit beta, putative	protein coding	954	748	0.784067	-16.5806	9	1	0.631027	0.112159	0.091195	0.091195	13.8503	9	3	0.633124	0.0943396	0.171908	0.163522
PF3D7_1144700	PF3D7_1144700.1	apicoplast import protein Tic20, putative	protein coding	780	612	0.784615	-18.9891	9	4	0.625641	0.0974359	0.138462	0.138462	16.1762	9	3	0.612821	0.162821	0.215385	0.228205
PF3D7_1144900	PF3D7_1144900.1	ras-related protein Rab-6	protein coding	624	542	0.86859	-19.4135	9	4	0.621795	0.115385	0.107372	0.107372	15.2673	9	4	0.695513	0.160256	0.213141	0.174679
PF3D7_1145000	PF3D7_1145000.1	conserved Plasmodium protein, unknown function	protein coding	1734	1008	0.581315	-12.7078	9	0	0.545559	0.121107	0.136101	0.136101	13.9359	9	3	0.202999	0.0542099	0.0455594	0.0553633
PF3D7_1145300	PF3D7_1145300.1	cysteine-rich PDZ-binding protein, putative	protein coding	264	168	0.636364	-15.5122	9	3	0.613636	0.094697	0.102273	0.102273	19.0742	9	5	2.78788	1.22727	2.00379	0.530303
PF3D7_1145600	PF3D7_1145600.1	TMEM65 domain-containing protein, putative	protein coding	1890	1152	0.609524	-21.0332	9	6	0.607407	0.119048	0.125926	0.125926	13.5787	9	2	0.0730159	0.0248677	0.0232804	0.0174603
PF3D7_1146200	PF3D7_1146200.1	conserved Plasmodium protein, unknown function	protein coding	498	402	0.807229	-19.5611	9	5	0.634538	0.0763052	0.10241	0.10241	15.9403	9	6	2.00402	0.34739	0.983936	0.447791
PF3D7_1146900	PF3D7_1146900.1	protein YIPF6, putative	protein coding	558	444	0.795699	-20.4144	9	2	0.677419	0.046595	0.0483871	0.0483871	13.7722	9	13	0.458781	0.0698925	0.207885	0.132616
PF3D7_1147400	PF3D7_1147400.1	conserved Plasmodium protein, unknown function	protein coding	234	126	0.538462	-24.0612	9	1	0.641026	0.0940171	0.0811966	0.0811966	15.6788	9	18	1.37607	0.380342	0.230769	0.320513
PF3D7_1147600	PF3D7_1147600.1	conserved Plasmodium protein, unknown function	protein coding	1791	1378	0.769403	-24.0975	9	5	0.645449	0.123953	0.0988275	0.0988275	12.6055	9	8	0.0714685	0.0150754	0.00893356	0.0307091
PF3D7_1147700	PF3D7_1147700.1	ATP synthase subunit delta, mitochondrial, putative	protein coding	465	364	0.782796	-19.2689	9	2	0.627957	0.11828	0.0666667	0.0666667	14.9142	9	29	2.13763	0.501075	0.690323	0.460215
PF3D7_1147900	PF3D7_1147900.1	peroxisome assembly protein 22, putative	protein coding	654	292	0.446483	-22.399	9	7	0.678899	0.0810398	0.0688073	0.0688073	14.1289	9	5	0.415902	0.0948012	0.107034	0.0856269
PF3D7_1148200	PF3D7_1148200.1	unspecified product	non protein coding	544	328	0.602941	-29.9772	9	2	0.731618	0.0569853	0.0294118	0.0294118	10.8579	9	11	0.764706	0.150735	0.104779	0.161765
PF3D7_1148500	PF3D7_1148500.1	unspecified product	non protein coding	273	100	0.3663	20.4956	6	1	0.18315	0.0549451	0.619048	0.619048	6.23599	9	2	1.33333	0.172161	0.230769	0.249084
PF3D7_1148700	PF3D7_1148700.1	Plasmodium exported protein (PHISTc), unknown function	protein coding	1113	828	0.743935	-13.4069	9	1	0.557053	0.138365	0.15274	0.15274	6.23599	9	2	0.327044	0.0422282	0.0566038	0.0610961
PF3D7_1148900	PF3D7_1148900.1	Plasmodium exported protein, unknown function	protein coding	270	66	0.244444	-32.2526	9	5	0.688889	0.103704	0.0518519	0.0518519	16.5751	9	11	2.03704	0.407407	0.733333	0.903704
PF3D7_1149100	PF3D7_1149100.2	Plasmodium exported protein, unknown function	protein coding	1350	792	0.586667	-10.9516	9	2	0.548148	0.156296	0.136296	0.136296	8.48815	9	18	0.117037	0.0333333	0.0118519	0.0244444
PF3D7_1149100	PF3D7_1149100.1	Plasmodium exported protein, unknown function	protein coding	1350	810	0.6	-11.9742	9	8	0.534815	0.145926	0.119259	0.119259	16.5751	9	11	0.407407	0.0814815	0.146667	0.180741
PF3D7_1149400	PF3D7_1149400.1	Plasmodium exported protein, unknown function	protein coding	630	462	0.733333	-13.4714	9	7	0.561905	0.142857	0.201587	0.201587	15.9003	9	8	1.07619	0.257143	0.349206	0.447619
PF3D7_1200900	PF3D7_1200900.1	Plasmodium exported protein (PHISTc), unknown function	protein coding	1152	984	0.854167	-20.3961	9	3	0.666667	0.108507	0.0928819	0.0928819	17.5603	9	44	0.248264	0.0946181	0.128472	0.0373264
PF3D7_1201200	PF3D7_1201200.1	Plasmodium exported protein (PHISTa-like), unknown function	protein coding	666	528	0.792793	-17.5599	9	6	0.606607	0.0900901	0.0705706	0.0705706	15.038	9	20	1.01201	0.184685	0.28979	0.213213
PF3D7_1201500	PF3D7_1201500.1	GPN-loop GTPase, putative	protein coding	1494	780	0.522088	-16.1621	9	10	0.62249	0.100402	0.0977242	0.0977242	14.6323	9	7	0.238286	0.0923695	0.0589023	0.0515395
PF3D7_1201700	PF3D7_1201700.1	conserved Plasmodium membrane protein, unknown function	protein coding	744	572	0.768817	-35.5022	9	3	0.685484	0.120968	0.0793011	0.0793011	16.1472	9	11	1.08871	0.301075	0.385753	0.217742
PF3D7_1201800	PF3D7_1201800.1	cytochrome c oxidase assembly protein COX19, putative	protein coding	657	222	0.3379	-20.9671	9	6	0.596651	0.144597	0.114155	0.114155	13.3822	9	23	0.69102	0.13242	0.121766	0.152207
PF3D7_1201900	PF3D7_1201900.1	conserved protein, unknown function	protein coding	624	560	0.897436	-15.5032	9	2	0.596154	0.134615	0.116987	0.116987	15.8517	9	6	0.564103	0.158654	0.157051	0.163462
PF3D7_1202100	PF3D7_1202100.1	SRAP domain-containing protein, putative	protein coding	1206	552	0.457711	-10.0772	9	7	0.52073	0.121061	0.192371	0.192371	15.0897	9	17	0.271973	0.0655058	0.0514096	0.114428
PF3D7_1202100	PF3D7_1202100.2	SRAP domain-containing protein, putative	protein coding	1206	622	0.515755	-9.31554	9	6	0.519071	0.140962	0.18408	0.18408	15.0897	9	17	0.271973	0.0655058	0.0514096	0.114428
PF3D7_1202200	PF3D7_1202200.1	mitochondrial phosphate carrier protein	protein coding	975	728	0.746667	-23.1624	9	14	0.670769	0.0758974	0.0779487	0.0779487	17.7335	9	23	0.574359	0.189744	0.253333	0.192821
PF3D7_1202400	PF3D7_1202400.1	peptidyl-prolyl cis-trans isomerase	protein coding	681	584	0.857562	-25.5174	9	3	0.660793	0.116006	0.0954479	0.0954479	10.4684	9	27	0.82232	0.148311	0.14978	0.271659
PF3D7_1202700	PF3D7_1202700.1	conserved Plasmodium protein, unknown function	protein coding	1239	888	0.716707	-16.0246	9	8	0.606941	0.0912026	0.108959	0.108959	10.9584	9	22	0.321227	0.0419693	0.0427764	0.125908
PF3D7_1202800	PF3D7_1202800.1	DNA/RNA-binding protein, putative	protein coding	291	234	0.804124	-16.4042	9	14	0.584192	0.0756014	0.127148	0.127148	17.0989	9	8	2.20619	0.731959	0.75945	0.532646
PF3D7_1202900	PF3D7_1202900.1	high mobility group protein B1	protein coding	294	150	0.510204	1.56422	9	14	0.401361	0.221088	0.0578231	0.0578231	18.4755	9	28	0.44898	0.170068	0.210884	0.0646259
PF3D7_1203100	PF3D7_1203100.1	conserved Plasmodium protein, unknown function	protein coding	513	176	0.34308	-10.105	9	9	0.534113	0.138402	0.107212	0.107212	19.6935	9	44	0.187135	0.105263	0.126706	0.0682261
PF3D7_1203200	PF3D7_1203200.1	signal recognition particle subunit SRP14	protein coding	315	140	0.444444	-15.9541	9	2	0.546032	0.161905	0.161905	0.161905	18.1601	9	49	0.730159	0.155556	0.288889	0.298413
PF3D7_1203500	PF3D7_1203500.1	threonylcarbamoyl-AMP synthase, putative	protein coding	1671	1040	0.622382	-23.8235	9	2	0.622382	0.104728	0.116697	0.116697	14.9983	9	7	0.0897666	0.0239378	0.0454817	0.0251346
PF3D7_1203600	PF3D7_1203600.1	cytochrome c1 heme lyase, putative	protein coding	555	336	0.605405	-28.1887	9	3	0.655856	0.120721	0.0738739	0.0738739	14.0401	9	4	1.71532	0.38018	0.554955	0.353153
PF3D7_1203700	PF3D7_1203700.1	nucleosome assembly protein	protein coding	1044	642	0.614943	-20.0121	9	8	0.637931	0.108238	0.0938697	0.0938697	11.0725	9	25	0.281609	0.059387	0.114943	0.0517241
PF3D7_1203900	PF3D7_1203900.1	ubiquitin-conjugating enzyme E2	protein coding	444	344	0.774775	-13.2987	9	19	0.522523	0.128378	0.0945946	0.0945946	11.7983	9	6	1.34234	0.292793	0.27027	0.432432
PF3D7_1204300	PF3D7_1204300.1	eukaryotic translation initiation factor 5A	protein coding	486	454	0.934156	-20.0113	9	5	0.621399	0.133745	0.0925926	0.0925926	14.6067	9	51	0.378601	0.0576132	0.152263	0.220165
PF3D7_1204500	PF3D7_1204500.1	conserved protein, unknown function	protein coding	840	294	0.35	-28.1563	9	4	0.692857	0.113095	0.0869048	0.0869048	7.35498	9	24	0.32381	0.0845238	0.052381	0.0892857
PF3D7_1204600	PF3D7_1204600.1	cytidine deaminase, putative	protein coding	981	712	0.72579	-30.8525	9	10	0.648318	0.14577	0.0713558	0.0713558	11.177	9	2	0.525994	0.134557	0.116208	0.077472
PF3D7_1204700	PF3D7_1204700.1	conserved protein, unknown function	protein coding	363	316	0.870523	-17.8771	9	3	0.600551	0.0661157	0.0716253	0.0716253	13.7142	9	12	1.52066	0.385675	0.534435	0.22865
PF3D7_1204900	PF3D7_1204900.1	conserved Plasmodium protein, unknown function	protein coding	393	276	0.70229	-14.1076	9	1	0.620865	0.117048	0.086514	0.086514	13.3075	9	18	0.48855	0.185751	0.124682	0.0788804
PF3D7_1205100	PF3D7_1205100.1	O-phosphoseryl-tRNA(Sec) selenium transferase, putative	protein coding	1737	1292	0.743811	-24.86	9	5	0.65285	0.101324	0.0955671	0.0955671	12.8135	9	30	0.104778	0.0379965	0.0506621	0.015544
PF3D7_1205300	PF3D7_1205300.1	conserved Plasmodium protein, unknown function	protein coding	945	756	0.8	-20.919	9	2	0.643386	0.118519	0.0751323	0.0751323	12.5666	9	5	1.07302	0.259259	0.303704	0.196825
PF3D7_1205600	PF3D7_1205600.1	tetratricopeptide repeat protein, putative	protein coding	1002	814	0.812375	-16.1994	9	2	0.612774	0.113772	0.111776	0.111776	16.1498	9	8	0.526946	0.0938124	0.184631	0.129741
PF3D7_1205700	PF3D7_1205700.1	targeted glyoxalase II	protein coding	969	762	0.786378	-26.8941	9	2	0.670795	0.121775	0.116615	0.116615	14.2897	9	16	0.54902	0.0835913	0.229102	0.155831
PF3D7_1206000	PF3D7_1206000.1	shewanella-like protein phosphatase 2	protein coding	915	426	0.465574	-26.2334	9	10	0.671038	0.104918	0.0557377	0.0557377	13.9831	9	2	0.627322	0.114754	0.149727	0.165027
PF3D7_1206400	PF3D7_1206400.1	rhodanese like protein, putative	protein coding	1041	766	0.735831	-25.9905	9	5	0.664745	0.133525	0.0874159	0.0874159	12.7721	9	6	0.537944	0.113353	0.0893372	0.132565
PF3D7_1206700	PF3D7_1206700.1	eukaryotic translation initiation factor 5, putative	protein coding	1698	1208	0.711425	-17.737	9	3	0.62073	0.100118	0.0883392	0.0883392	16.6224	9	14	0.335689	0.0747939	0.103651	0.0906949
PF3D7_1207500	PF3D7_1207500.1	RNA-binding protein, putative	protein coding	549	456	0.830601	-25.322	9	11	0.67031	0.0783242	0.0746812	0.0746812	15.2312	9	7	1.74135	0.307832	0.489982	0.540984
PF3D7_1207600	PF3D7_1207600.1	tRNA delta(2)-isopentenylpyrophosphate transferase, putative	protein coding	1806	1528	0.846069	-19.8289	9	7	0.614618	0.130122	0.122924	0.122924	14.7873	9	13	0.177187	0.0398671	0.0326689	0.0470653
PF3D7_1207900	PF3D7_1207900.1	conserved Plasmodium protein, unknown function	protein coding	1185	952	0.803376	-30.4959	9	2	0.668354	0.125738	0.0818565	0.0818565	16.3006	9	6	0.791561	0.220253	0.335021	0.172152
PF3D7_1208300	PF3D7_1208300.1	acyl carrier protein, mitochondrial, putative	protein coding	474	312	0.658228	-13.9863	9	2	0.561181	0.0991561	0.124473	0.124473	14.407	9	20	1.4557	0.386076	0.322785	0.293249
PF3D7_1208600	PF3D7_1208600.1	mitochondrial import inner membrane translocase subunit TIM10, putative	protein coding	228	162	0.710526	-19.1989	9	9	0.684211	0.0921053	0.0614035	0.0614035	15.2542	9	19	1.09649	0.324561	0.276316	0.298246
PF3D7_1208700	PF3D7_1208700.1	conserved protein, unknown function	protein coding	1197	830	0.6934	-22.1918	9	3	0.624896	0.114453	0.0902256	0.0902256	13.2573	9	14	0.113617	0.0258981	0.0183793	0.0208855
PF3D7_1209000	PF3D7_1209000.1	mago-binding protein, putative	protein coding	504	388	0.769841	-9.55242	9	2	0.515873	0.103175	0.214286	0.214286	15.7113	9	3	1.25397	0.363095	0.521825	0.230159
PF3D7_1209200	PF3D7_1209200.1	U6 snRNA-associated Sm-like protein LSm7, putative	protein coding	327	170	0.519878	-22.2065	9	8	0.623853	0.0764526	0.103976	0.103976	16.0627	9	30	0.636086	0.269113	0.370031	0.174312
PF3D7_1209600	PF3D7_1209600.1	porphobilinogen deaminase	protein coding	1308	910	0.695719	-15.9662	9	5	0.617737	0.116972	0.133792	0.133792	10.6987	9	8	0.136086	0.0252294	0.0351682	0.0474006
PF3D7_1209700	PF3D7_1209700.1	conserved protein, unknown function	protein coding	645	296	0.458915	-19.8906	9	3	0.63876	0.130233	0.0775194	0.0775194	13.5751	9	7	1.13178	0.302326	0.246512	0.336434
PF3D7_1209800	PF3D7_1209800.1	ATP synthase mitochondrial F1 complex assembly factor 1, putative	protein coding	570	254	0.445614	-24.0126	9	4	0.680702	0.0929825	0.0403509	0.0403509	12.745	9	40	0.617544	0.17193	0.170175	0.101754
PF3D7_1210000	PF3D7_1210000.1	50S ribosomal protein L1, apicoplast, putative	protein coding	1020	700	0.686275	-17.4811	9	7	0.623529	0.120588	0.128431	0.128431	19.9172	9	3	0.319608	0.0676471	0.0696078	0.0990196
PF3D7_1210100	PF3D7_1210100.1	syntaxin, Qa-SNARE family	protein coding	933	736	0.788853	-20.5386	9	2	0.658092	0.0986066	0.0857449	0.0857449	16.4699	9	3	0.621651	0.152197	0.200429	0.115756
PF3D7_1210300	PF3D7_1210300.1	conserved Plasmodium protein, unknown function	protein coding	630	402	0.638095	-25.5667	9	4	0.657143	0.0809524	0.0984127	0.0984127	15.1527	9	3	0.822222	0.147619	0.112698	0.393651
PF3D7_1210700	PF3D7_1210700.1	conserved Plasmodium protein, unknown function	protein coding	1581	1170	0.740038	-25.2842	9	13	0.655281	0.127767	0.0904491	0.0904491	16.7508	9	2	0.213789	0.055661	0.0809614	0.0468058
PF3D7_1210900	PF3D7_1210900.1	GPI mannosyltransferase 1	protein coding	1326	1250	0.942685	-27.4455	9	2	0.705882	0.0784314	0.0641026	0.0641026	14.4059	9	10	0.66365	0.159879	0.19457	0.166667
PF3D7_1211400	PF3D7_1211400.1	heat shock protein DNAJ homologue Pfj4	protein coding	735	514	0.69932	-23.407	9	4	0.655782	0.0734694	0.047619	0.047619	13.1956	9	1	1.17007	0.208163	0.15102	0.273469
PF3D7_1211500	PF3D7_1211500.1	mitochondrial ribosomal protein S18 precursor, putative	protein coding	1164	856	0.735395	-21.2906	9	2	0.618557	0.103093	0.111684	0.111684	8.68823	9	4	0.369416	0.0987973	0.0584192	0.101375
PF3D7_1211800	PF3D7_1211800.1	polyubiquitin	protein coding	1146	918	0.801047	-16.9924	9	5	0.602094	0.0951134	0.091623	0.091623	15.9603	9	3	0.534031	0.128272	0.185864	0.164921
PF3D7_1212000	PF3D7_1212000.1	glutathione peroxidase-like thioredoxin peroxidase	protein coding	618	510	0.825243	-18.691	9	0	0.631068	0.10356	0.11165	0.11165	11.4631	9	7	0.983819	0.15534	0.249191	0.454693
PF3D7_1212100	PF3D7_1212100.1	peripheral plastid protein 1, putative	protein coding	1677	1224	0.729875	-15.8927	9	5	0.599881	0.128205	0.118664	0.118664	15.1116	9	18	0.193202	0.0572451	0.059034	0.0483005
PF3D7_1212400	PF3D7_1212400.1	tetratricopeptide repeat protein, putative	protein coding	1023	624	0.609971	-23.0178	9	2	0.623656	0.117302	0.121212	0.121212	17.7686	9	18	0.8348	0.155425	0.354839	0.276637
PF3D7_1212500	PF3D7_1212500.1	glycerol-3-phosphate 1-O-acyltransferase	protein coding	1752	1356	0.773973	-24.8597	9	1	0.695205	0.0690639	0.0462329	0.0462329	15.7701	9	15	0.31621	0.0650685	0.0896119	0.104452
PF3D7_1212600	PF3D7_1212600.2	SND2 domain-containing protein, putative, unspecified product	protein coding	279	210	0.752688	-28.1995	9	1	0.666667	0.0860215	0.0645161	0.0645161	12.0638	9	24	3.8853	0.65233	0.634409	1.02151
PF3D7_1212600	PF3D7_1212600.1	SND2 domain-containing protein, putative, unspecified product	protein coding	279	292	1.04659	-28.5758	9	0	1.08961	0.125448	0.09319	0.09319	15.7701	9	15	1.98566	0.408602	0.562724	0.655914
PF3D7_1212800	PF3D7_1212800.1	succinate dehydrogenase [ubiquinone] iron-sulfur subunit, mitochondrial	protein coding	966	484	0.501035	-16.7121	9	7	0.594203	0.115942	0.161491	0.161491	14.3453	9	22	0.165631	0.0258799	0.0238095	0.0507246
PF3D7_1213100	PF3D7_1213100.1	U1 spliceosomal RNA	snRNA encoding	164	32	0.195122	-50.0135	9	1	0.743902	0.0914634	0.0426829	0.0426829	14.1368	9	14	3.17073	0.841463	1.12195	0.670732
PF3D7_1213200	PF3D7_1213200.1	mediator of RNA polymerase II transcription subunit 18, putative	protein coding	837	390	0.46595	-23.0882	9	3	0.642772	0.114695	0.100358	0.100358	-6.47695	9	12	0.13859	0.0179211	0.0107527	0.0143369
PF3D7_1213600	PF3D7_1213600.1	dynein light chain 1, putative	protein coding	282	198	0.702128	-21.8233	9	0	0.652482	0.113475	0.070922	0.070922	14.5821	9	12	1.7234	0.390071	0.361702	0.450355
PF3D7_1213700	PF3D7_1213700.1	DNA-directed RNA polymerases I, II, and III subunit RPABC3, putative	protein coding	438	312	0.712329	-22.6978	9	5	0.6621	0.0913242	0.0616438	0.0616438	14.8789	9	2	0.3379	0.0707763	0.109589	0.121005
PF3D7_1214000	PF3D7_1214000.1	conserved protein, unknown function	protein coding	441	346	0.78458	-19.2021	9	1	0.612245	0.111111	0.0521542	0.0521542	11.9826	9	37	0.575964	0.0612245	0.0498866	0.222222
PF3D7_1214200	PF3D7_1214200.1	histone-lysine N-methyltransferase, putative	protein coding	537	342	0.636872	-31.873	9	8	0.625698	0.0856611	0.137803	0.137803	12.2038	9	45	0.450652	0.0763501	0.0968343	0.113594
PF3D7_1214300	PF3D7_1214300.1	geranylgeranyl transferase type-2 subunit beta, putative	protein coding	1302	942	0.723502	-25.7533	9	9	0.695853	0.093702	0.0645161	0.0645161	14.3095	9	7	0.231951	0.0399386	0.0576037	0.077573
PF3D7_1214400	PF3D7_1214400.1	ER membrane protein complex subunit 6, putative	protein coding	363	326	0.898072	-25.6457	9	3	0.683196	0.101928	0.0550964	0.0550964	11.5816	9	19	2.19835	0.355372	0.410468	0.570248
PF3D7_1214600	PF3D7_1214600.1	adrenodoxin-type ferredoxin, putative	protein coding	477	238	0.498952	-25.2747	9	2	0.662474	0.1174	0.100629	0.100629	12.178	9	4	0.448637	0.0628931	0.0775681	0.163522
PF3D7_1214700	PF3D7_1214700.1	conserved protein, unknown function	protein coding	465	262	0.563441	-33.3119	9	4	0.670968	0.0946237	0.0860215	0.0860215	12.3354	9	10	0.567742	0.144086	0.187097	0.105376
PF3D7_1214900	PF3D7_1214900.1	conserved protein, unknown function	protein coding	738	408	0.552846	-30.0144	9	9	0.718157	0.0772358	0.0352304	0.0352304	10.9246	9	0	0.352304	0.176152	0.0379404	0.0636856
PF3D7_1215000	PF3D7_1215000.1	thioredoxin peroxidase 2	protein coding	651	488	0.749616	-27.1927	9	4	0.663594	0.0875576	0.0706605	0.0706605	7.1536	9	10	0.688172	0.175115	0.109063	0.145929
PF3D7_1215200	PF3D7_1215200.1	peptidyl-prolyl cis-trans isomerase	protein coding	843	420	0.498221	-32.4054	9	5	0.671412	0.0747331	0.0723606	0.0723606	11.3327	9	5	0.457888	0.116251	0.0818505	0.11032
PF3D7_1215300	PF3D7_1215300.1	10 kDa chaperonin	protein coding	312	178	0.570513	-23.4585	9	6	0.653846	0.128205	0.115385	0.115385	9.55185	9	5	1.69231	0.301282	0.285256	0.407051
PF3D7_1215400	PF3D7_1215400.1	conserved Plasmodium protein, unknown function	protein coding	1851	1058	0.571583	-17.8165	9	2	0.632091	0.123177	0.119395	0.119395	6.86199	9	19	0.0961642	0.0226904	0.0221502	0.017288
PF3D7_1215600	PF3D7_1215600.1	conserved protein, unknown function	protein coding	423	300	0.70922	-21.582	9	9	0.600473	0.106383	0.0898345	0.0898345	15.1116	9	4	2.36407	0.621749	0.806147	0.574468
PF3D7_1216000	PF3D7_1216000.1	serine--tRNA ligase, putative	protein coding	1857	1372	0.738826	-16.5651	9	11	0.618201	0.108239	0.114701	0.114701	15.2738	9	11	0.119548	0.0344642	0.0430802	0.0247711
PF3D7_1216200	PF3D7_1216200.1	glycerol-3-phosphate dehydrogenase [NAD(+)], putative	protein coding	1104	940	0.851449	-26.2522	9	4	0.657609	0.0842391	0.0742754	0.0742754	17.2367	9	3	0.911232	0.210145	0.372283	0.185688
PF3D7_1216300	PF3D7_1216300.1	signal recognition particle subunit SRP19	protein coding	459	356	0.775599	-11.6058	9	7	0.588235	0.122004	0.0588235	0.0588235	9.95252	9	4	1.45098	0.337691	0.28976	0.318083
PF3D7_1216500	PF3D7_1216500.1	male development gene 1	protein coding	666	582	0.873874	-27.4998	9	6	0.666667	0.0855856	0.0810811	0.0810811	17.5227	9	12	0.327327	0.138138	0.129129	0.0765766
PF3D7_1216600	PF3D7_1216600.1	cell traversal protein for ookinetes and sporozoites	protein coding	549	308	0.56102	-27.5989	9	9	0.641166	0.0910747	0.0983607	0.0983607	11.4041	9	7	0.743169	0.127505	0.151184	0.178506
PF3D7_1217000	PF3D7_1217000.1	conserved protein, unknown function	protein coding	429	196	0.456876	-21.1006	9	1	0.564103	0.11655	0.151515	0.151515	13.2755	9	19	0.680653	0.121212	0.200466	0.2331
PF3D7_1217500	PF3D7_1217500.1	conserved Plasmodium protein, unknown function	protein coding	645	564	0.874419	-22.4333	9	4	0.613953	0.125581	0.0976744	0.0976744	16.7548	9	2	0.288372	0.141085	0.155039	0.0775194
PF3D7_1217700	PF3D7_1217700.1	conserved Plasmodium protein, unknown function	protein coding	1563	1040	0.665387	-14.1365	9	1	0.584773	0.120921	0.147793	0.147793	16.2334	9	20	0.216251	0.0377479	0.0793346	0.0665387
PF3D7_1217800	PF3D7_1217800.1	diphthamide biosynthesis protein 3, putative	protein coding	243	130	0.534979	-30.1637	9	1	0.699588	0.119342	0.0576132	0.0576132	17.6997	9	13	3.09465	0.847737	1.66667	0.769547
PF3D7_1217900	PF3D7_1217900.1	PPPDE peptidase domain-containing protein, putative	protein coding	1452	826	0.568871	-23.337	9	2	0.657025	0.117769	0.105372	0.105372	11.5235	9	13	0.101928	0.0130854	0.0179063	0.0254821
PF3D7_1218000	PF3D7_1218000.1	thrombospondin-related apical membrane protein	protein coding	1059	706	0.666667	-8.48449	9	0	0.632672	0.126534	0.0925401	0.0925401	13.3848	9	16	0.806421	0.169027	0.184136	0.196412
PF3D7_1218100	PF3D7_1218100.1	conserved Plasmodium protein, unknown function	protein coding	1392	1114	0.800287	-26.1965	9	2	0.666667	0.115661	0.0854885	0.0854885	11.3644	9	0	0.445402	0.125	0.0696839	0.12069
PF3D7_1218300	PF3D7_1218300.1	AP-2 complex subunit mu, putative	protein coding	1866	1624	0.870311	-12.7389	9	10	0.60343	0.112004	0.110397	0.110397	15.8222	9	6	0.442658	0.0937835	0.10075	0.105573
PF3D7_1218400	PF3D7_1218400.1	triose or hexose phosphate/phosphate translocator, putative	protein coding	1437	840	0.584551	-23.5928	9	2	0.665275	0.121781	0.0709812	0.0709812	16.5912	9	17	0.677801	0.251914	0.234516	0.122477
PF3D7_1218600	PF3D7_1218600.1	arginine--tRNA ligase	protein coding	1773	1288	0.726452	-23.5588	9	2	0.657642	0.129724	0.106035	0.106035	12.9765	9	32	0.474901	0.113367	0.100395	0.103779
PF3D7_1219900	PF3D7_1219900.1	ribulose-phosphate 3-epimerase, putative	protein coding	684	468	0.684211	-25.0787	9	2	0.663743	0.121345	0.0774854	0.0774854	13.3391	9	25	1.46199	0.381579	0.343567	0.368421
PF3D7_1220100	PF3D7_1220100.1	pre-mRNA-processing factor 17, putative	protein coding	1857	1344	0.723748	-21.4493	9	3	0.626817	0.127625	0.086699	0.086699	9.89208	9	21	0.214324	0.0576198	0.0463113	0.0387722
PF3D7_1220200	PF3D7_1220200.1	conserved Plasmodium protein, unknown function, pseudogene	protein coding	1724	1308	0.758701	-32.4519	9	2	0.680974	0.11949	0.0742459	0.0742459	15.0073	9	9	0.578886	0.12935	0.167633	0.196056
PF3D7_1220400	PF3D7_1220400.1	debranching enzyme-associated ribonuclease, putative	protein coding	1560	1192	0.764103	-15.2301	9	10	0.588462	0.124359	0.0871795	0.0871795	15.3498	9	18	0.638462	0.126923	0.196795	0.13141
PF3D7_1220500	PF3D7_1220500.1	ribosome biogenesis protein TSR3, putative	protein coding	957	646	0.675026	-21.0182	9	0	0.626959	0.16092	0.091954	0.091954	17.693	9	7	0.835946	0.196447	0.337513	0.252874
PF3D7_1220600	PF3D7_1220600.1	conserved Plasmodium protein, unknown function	protein coding	1017	764	0.751229	-22.3444	9	12	0.637168	0.103245	0.100295	0.100295	15.8679	9	21	0.530973	0.165192	0.13471	0.0894789
PF3D7_1220900	PF3D7_1220900.1	heterochromatin protein 1	protein coding	801	432	0.539326	-18.4356	9	5	0.619226	0.122347	0.0811486	0.0811486	16.4462	9	8	0.736579	0.149813	0.193508	0.179775
PF3D7_1221200	PF3D7_1221200.1	conserved Plasmodium protein, unknown function	protein coding	321	290	0.903427	-18.0017	9	5	0.654206	0.115265	0.00311526	0.00311526	14.0613	9	20	1.40187	0.224299	0.29595	0.510903
PF3D7_1221600	PF3D7_1221600.1	protein TSSC1, putative	protein coding	1377	998	0.724764	-23.459	9	2	0.646333	0.0987654	0.103123	0.103123	15.0825	9	15	0.127814	0.0363108	0.0246914	0.033406
PF3D7_1222100	PF3D7_1222100.1	conserved Plasmodium protein, unknown function	protein coding	1557	1074	0.689788	-24.7671	9	0	0.674374	0.102119	0.101477	0.101477	15.0595	9	28	0.476557	0.119461	0.123314	0.147078
PF3D7_1222200	PF3D7_1222200.1	small nucleolar RNA snoR15	snoRNA encoding	145	24	0.165517	-37.1341	8	15	0.634483	0.0275862	0	0	13.4924	9	11	6.49655	0.97931	1.18621	2
PF3D7_1222500	PF3D7_1222500.1	diphthine--ammonia ligase, putative	protein coding	744	608	0.817204	-20.3812	9	6	0.647849	0.111559	0.0766129	0.0766129	8.93483	6	15	0.107527	0.00537634	0	0.061828
PF3D7_1222700	PF3D7_1222700.1	glideosome-associated protein 45	protein coding	615	440	0.715447	-15.2594	9	3	0.552846	0.126829	0.0796748	0.0796748	11.9844	9	11	0.725203	0.133333	0.128455	0.204878
PF3D7_1222900	PF3D7_1222900.1	conserved Plasmodium protein, unknown function	protein coding	1506	1220	0.810093	-26.4954	9	11	0.657371	0.12417	0.0830013	0.0830013	16.1877	9	3	0.207171	0.0717131	0.060425	0.0670651
PF3D7_1223000	PF3D7_1223000.1	conserved Plasmodium protein, unknown function	protein coding	405	340	0.839506	-13.7043	9	8	0.622222	0.0888889	0.054321	0.054321	17.0504	9	16	1.91605	0.528395	0.688889	0.545679
PF3D7_1223100	PF3D7_1223100.1	cAMP-dependent protein kinase regulatory subunit	protein coding	1326	1014	0.764706	-19.5872	9	10	0.607843	0.116893	0.104827	0.104827	15.3327	9	7	0.155354	0.0565611	0.0497738	0.0384615
PF3D7_1223200	PF3D7_1223200.1	nucleus export protein BRR6, putative	protein coding	1365	1126	0.824908	-22.1297	9	9	0.665201	0.101832	0.0827839	0.0827839	14.0779	9	10	0.496703	0.179487	0.189744	0.0981685
PF3D7_1223700	PF3D7_1223700.1	vacuolar iron transporter	protein coding	822	492	0.59854	-22.9591	9	2	0.654501	0.109489	0.0839416	0.0839416	13.9362	9	7	0.92944	0.229927	0.333333	0.159367
PF3D7_1223800	PF3D7_1223800.1	citrate/oxoglutarate carrier protein, putative	protein coding	927	668	0.720604	-31.8549	9	1	0.658037	0.0960086	0.133765	0.133765	10.6662	9	2	0.558792	0.12082	0.0960086	0.108954
PF3D7_1223900	PF3D7_1223900.1	50S ribosomal protein L24, putative	protein coding	684	266	0.388889	-25.5611	9	4	0.634503	0.0789474	0.115497	0.115497	12.1472	9	1	0.769006	0.171053	0.210526	0.203216
PF3D7_1224000	PF3D7_1224000.1	GTP cyclohydrolase 1	protein coding	1170	696	0.594872	-12.5856	9	2	0.586325	0.147009	0.152137	0.152137	12.0704	9	8	0.340171	0.0333333	0.091453	0.112821
PF3D7_1224100	PF3D7_1224100.1	conserved protein, unknown function	protein coding	579	392	0.677029	-19.787	9	10	0.597582	0.153713	0.0967185	0.0967185	17.9015	9	0	1.04318	0.331606	0.398964	0.246978
PF3D7_1224400	PF3D7_1224400.1	WD repeat-containing protein, putative	protein coding	1788	1314	0.734899	-23.7372	9	11	0.652125	0.0978747	0.0950783	0.0950783	14.4617	9	5	0.16443	0.057047	0.0464206	0.053132
PF3D7_1224500	PF3D7_1224500.1	histone chaperone ASF1, putative	protein coding	822	602	0.73236	-19.2608	9	2	0.642336	0.116788	0.0815085	0.0815085	15.34	9	12	1.27007	0.256691	0.358881	0.274939
PF3D7_1224600	PF3D7_1224600.1	cytochrome c heme lyase, putative	protein coding	696	502	0.721264	-23.606	9	10	0.62069	0.0905172	0.109195	0.109195	13.9996	9	15	0.666667	0.155172	0.178161	0.159483
PF3D7_1224800	PF3D7_1224800.1	conserved protein, unknown function	protein coding	963	666	0.691589	-21.7315	9	12	0.616822	0.127726	0.0996885	0.0996885	13.9084	9	33	0.386293	0.0872274	0.111111	0.103842
PF3D7_1224900	PF3D7_1224900.1	splicing factor 3B subunit 6, putative	protein coding	321	284	0.884735	-21.0858	9	3	0.616822	0.0809969	0.0436137	0.0436137	15.7244	9	43	1.5514	0.398754	0.576324	0.339564
PF3D7_1225300	PF3D7_1225300.1	conserved protein, unknown function	protein coding	1041	852	0.818444	-10.9089	9	1	0.587896	0.0739673	0.147935	0.147935	9.19461	9	25	0.159462	0.0682037	0.0336215	0.0230548
PF3D7_1225400	PF3D7_1225400.1	rRNA-processing protein, putative	protein coding	741	476	0.642375	-10.7114	9	2	0.531714	0.109312	0.128205	0.128205	17.5349	9	70	0.68556	0.211876	0.238866	0.174089
PF3D7_1225500	PF3D7_1225500.1	small subunit rRNA processing factor, putative	protein coding	1332	728	0.546547	-20.4472	9	8	0.594595	0.0983483	0.146396	0.146396	20.8946	9	36	0.238739	0.118619	0.0938438	0.0780781
PF3D7_1226300	PF3D7_1226300.1	haloacid dehalogenase-like hydrolase, putative	protein coding	888	764	0.86036	-21.8526	9	3	0.664414	0.0720721	0.0867117	0.0867117	16.212	9	23	0.786036	0.17455	0.298423	0.21509
PF3D7_1226600	PF3D7_1226600.1	proliferating cell nuclear antigen 2	protein coding	795	664	0.83522	-22.3194	9	2	0.654088	0.103145	0.0792453	0.0792453	11.9875	9	18	0.664151	0.120755	0.106918	0.202516
PF3D7_1226700	PF3D7_1226700.1	U3 small nucleolar RNA-interacting protein 2, putative	protein coding	1911	1422	0.744113	-25.4831	9	2	0.66248	0.0879121	0.0915751	0.0915751	12.5988	9	4	0.250131	0.0413396	0.0523286	0.0701204
PF3D7_1226800	PF3D7_1226800.1	ataxin-3, putative	protein coding	1146	654	0.570681	-23.4496	9	2	0.668412	0.105585	0.0602094	0.0602094	13.9099	9	39	0.975567	0.158813	0.25829	0.240838
PF3D7_1226900	PF3D7_1226900.1	parasitophorous vacuolar protein 2	protein coding	1488	1198	0.805108	-22.5357	9	2	0.61828	0.114919	0.117608	0.117608	13.1298	9	2	0.456989	0.0853495	0.101478	0.125
PF3D7_1227000	PF3D7_1227000.1	conserved Plasmodium protein, unknown function	protein coding	492	284	0.577236	-19.0416	9	5	0.609756	0.123984	0.0995935	0.0995935	14.514	9	20	1.67073	0.408537	0.463415	0.441057
PF3D7_1227900	PF3D7_1227900.1	RNA pseudouridylate synthase, putative	protein coding	1695	1366	0.8059	-23.9416	9	2	0.635988	0.0943953	0.124484	0.124484	16.9137	9	2	0.158112	0.0578171	0.0542773	0.0188791
PF3D7_1228000	PF3D7_1228000.1	conserved protein, unknown function	protein coding	444	406	0.914414	-25.6185	9	4	0.644144	0.121622	0.0990991	0.0990991	16.5481	9	16	1.96396	0.560811	0.711712	0.545045
PF3D7_1228500	PF3D7_1228500.1	RNA pseudouridylate synthase, putative	protein coding	1230	720	0.585366	-18.8821	9	3	0.60813	0.106504	0.0943089	0.0943089	15.5752	9	11	0.201626	0.0593496	0.0146341	0.0764228
PF3D7_1229400	PF3D7_1229400.1	macrophage migration inhibitory factor	protein coding	351	156	0.444444	-19.269	9	5	0.615385	0.14245	0.111111	0.111111	16.2561	9	38	1.80057	0.450142	0.797721	0.347578
PF3D7_1229500	PF3D7_1229500.1	T-complex protein 1 subunit gamma	protein coding	1629	1288	0.790669	-20.091	9	2	0.647023	0.102517	0.0650706	0.0650706	9.30647	9	5	0.116636	0.0306937	0.0448128	0.0202578
PF3D7_1229700	PF3D7_1229700.1	conserved protein, unknown function	protein coding	249	182	0.730924	-19.5292	9	7	0.618474	0.0883534	0.0160643	0.0160643	11.4928	9	17	3.82329	0.907631	0.843373	0.899598
PF3D7_1230400	PF3D7_1230400.1	ATP-dependent protease subunit ClpQ	protein coding	624	540	0.865385	-27.7949	9	4	0.663462	0.0817308	0.0576923	0.0576923	14.0451	9	24	0.160256	0.0496795	0.0576923	0.0929487
PF3D7_1230600	PF3D7_1230600.1	sun-family protein, putative	protein coding	1131	924	0.816976	-25.7213	9	7	0.643678	0.121132	0.0601238	0.0601238	9.0801	9	6	0.346596	0.0424403	0.0424403	0.114943
PF3D7_1230800	PF3D7_1230800.1	pre-mRNA-splicing regulator, putative	protein coding	1755	1284	0.731624	-7.74972	9	3	0.539031	0.11339	0.176068	0.176068	13.3238	9	6	0.368091	0.0911681	0.105983	0.0757835
PF3D7_1231100	PF3D7_1231100.1	ras-related protein Rab-2	protein coding	642	338	0.52648	-23.961	9	8	0.638629	0.11215	0.0841121	0.0841121	19.6976	9	3	1.16199	0.394081	0.741433	0.431464
PF3D7_1231200	PF3D7_1231200.1	conserved Plasmodium protein, unknown function	protein coding	1152	866	0.751736	-8.00891	9	5	0.583333	0.128472	0.105903	0.105903	11.039	9	6	0.336806	0.0494792	0.0677083	0.0980903
PF3D7_1231500	PF3D7_1231500.1	mitosis protein dim1, putative	protein coding	420	242	0.57619	-20.7683	9	9	0.642857	0.1	0.0642857	0.0642857	15.9581	9	2	1.50952	0.347619	0.519048	0.361905
PF3D7_1231700	PF3D7_1231700.1	conserved protein, unknown function	protein coding	204	80	0.392157	-33.8011	9	12	0.666667	0.0343137	0.0147059	0.0147059	10.5174	9	6	1.2451	0.245098	0.127451	0.411765
PF3D7_1232000	PF3D7_1232000.1	phenylalanine--tRNA ligase	protein coding	1671	1234	0.73848	-22.7882	9	2	0.63076	0.111909	0.119689	0.119689	11.1989	9	21	0.0622382	0.0185518	0.00299222	0.0257331
PF3D7_1232200	PF3D7_1232200.1	dihydrolipoyl dehydrogenase, mitochondrial	protein coding	1539	1274	0.82781	-26.1296	9	5	0.660169	0.0948668	0.0506823	0.0506823	16.6553	9	50	0.591293	0.191683	0.17284	0.0974659
PF3D7_1232300	PF3D7_1232300.1	cytochrome b5, putative	protein coding	474	314	0.662447	-21.6446	9	5	0.590717	0.151899	0.139241	0.139241	11.6807	9	7	1.83544	0.455696	0.449367	0.491561
PF3D7_1232400	PF3D7_1232400.1	CWC16 domain-containing protein, putative	protein coding	1107	672	0.607046	-11.8328	9	26	0.551039	0.0984643	0.171635	0.171635	14.5158	9	12	0.211382	0.0487805	0.0939476	0.063234
PF3D7_1232600	PF3D7_1232600.1	conserved Plasmodium protein, unknown function	protein coding	1089	828	0.760331	-16.4738	9	2	0.653811	0.136823	0.0909091	0.0909091	17.7246	9	24	0.497704	0.123049	0.217631	0.156107
PF3D7_1232800	PF3D7_1232800.1	conserved Plasmodium protein, unknown function	protein coding	429	126	0.293706	-24.2708	9	6	0.652681	0.0885781	0.102564	0.102564	14.8393	9	8	1.46387	0.368298	0.393939	0.293706
PF3D7_1232900	PF3D7_1232900.1	nucleotidyltransferase, putative	protein coding	1422	1192	0.838256	-24.3111	9	7	0.64135	0.100563	0.124473	0.124473	14.587	9	19	0.174402	0.0281294	0.0400844	0.0457103
PF3D7_1233100	PF3D7_1233100.1	conserved protein, unknown function	protein coding	408	296	0.72549	-9.77142	9	16	0.514706	0.127451	0.120098	0.120098	15.1826	9	2	1.87255	0.610294	0.654412	0.343137
PF3D7_1233400	PF3D7_1233400.1	conserved Plasmodium membrane protein, unknown function	protein coding	1851	1488	0.80389	-21.6631	9	10	0.647218	0.0907618	0.104808	0.104808	18.905	9	11	0.0907618	0.0324149	0.0745543	0.0167477
PF3D7_1233700	PF3D7_1233700.1	homocysteine S-methyltransferase, putative	protein coding	1746	1564	0.895762	-29.1645	9	10	0.672394	0.0904926	0.0819015	0.0819015	15.9544	9	31	0.611684	0.0933562	0.152348	0.184994
PF3D7_1233800	PF3D7_1233800.1	conserved protein, unknown function	protein coding	621	336	0.541063	-20.3986	9	2	0.634461	0.125604	0.138486	0.138486	14.4265	9	5	1.69082	0.307568	0.494364	0.310789
PF3D7_1234000	PF3D7_1234000.1	conserved Plasmodium protein, unknown function	protein coding	1266	680	0.537125	-25.4841	9	1	0.658768	0.109795	0.112954	0.112954	11.3083	9	5	0.276461	0.0402844	0.0900474	0.0797788
PF3D7_1234300	PF3D7_1234300.1	DNA polymerase epsilon subunit B, putative	protein coding	1875	1348	0.718933	-27.3442	9	2	0.673067	0.0890667	0.0906667	0.0906667	14.3184	9	16	0.407467	0.0832	0.096	0.08
PF3D7_1234500	PF3D7_1234500.1	conserved Plasmodium protein, unknown function	protein coding	1155	672	0.581818	-24.2621	9	4	0.635498	0.0943723	0.0822511	0.0822511	15.2371	9	3	0.966234	0.212121	0.212121	0.230303
PF3D7_1234900	PF3D7_1234900.1	conserved Plasmodium protein, unknown function	protein coding	456	286	0.627193	-22.5013	9	4	0.627193	0.107456	0.0723684	0.0723684	15.937	9	11	1.42544	0.267544	0.383772	0.432018
PF3D7_1235600	PF3D7_1235600.1	serine hydroxymethyltransferase	protein coding	1329	1060	0.797592	-23.1822	9	2	0.642588	0.069225	0.0842739	0.0842739	10.4373	9	4	0.182092	0.0413845	0.0609481	0.055681
PF3D7_1235700	PF3D7_1235700.1	ATP synthase subunit beta, mitochondrial	protein coding	1608	1510	0.939055	-27.5763	9	5	0.656716	0.0895522	0.079602	0.079602	11.6334	9	7	0.478856	0.112562	0.106965	0.123756
PF3D7_1236000	PF3D7_1236000.1	vesicle transport v-SNARE protein VTI1, putative	protein coding	1233	1072	0.869424	-12.1748	9	2	0.58232	0.146796	0.122466	0.122466	7.98337	9	17	0.785077	0.143552	0.175994	0.185726
PF3D7_1236100	PF3D7_1236100.1	clustered-asparagine-rich protein	protein coding	1338	812	0.606876	-15.6567	9	9	0.618834	0.103886	0.0979073	0.0979073	19.2283	9	7	0.433483	0.103139	0.261584	0.118087
PF3D7_1236300	PF3D7_1236300.1	conserved protein, unknown function	protein coding	1278	1134	0.887324	-28.2307	9	11	0.677621	0.0946792	0.071205	0.071205	15.7783	9	9	0.533646	0.169014	0.168232	0.169014
PF3D7_1236400	PF3D7_1236400.1	conserved Plasmodium protein, unknown function	protein coding	1818	1606	0.883388	-21.6595	9	8	0.664466	0.0957096	0.0935094	0.0935094	13.7098	9	11	0.432343	0.0682068	0.0858086	0.110561
PF3D7_1236700	PF3D7_1236700.1	S-adenosyl-methyltransferase, putative	protein coding	1527	1284	0.840864	-19.9787	9	0	0.636542	0.114604	0.117223	0.117223	15.0456	9	17	0.683694	0.145383	0.2148	0.13556
PF3D7_1236800	PF3D7_1236800.1	protein-S-isoprenylcysteine O-methyltransferase, putative	protein coding	1530	746	0.487582	-22.2902	9	5	0.682353	0.0581699	0.0418301	0.0418301	14.7953	9	30	0.545098	0.140523	0.164706	0.128105
PF3D7_1236900	PF3D7_1236900.1	conserved Plasmodium protein, unknown function	protein coding	1119	682	0.609473	-23.6683	9	2	0.639857	0.131367	0.107239	0.107239	14.8928	9	11	0.82395	0.145666	0.152815	0.235031
PF3D7_1237400	PF3D7_1237400.1	hydrolase, putative	protein coding	1317	968	0.735004	-23.8217	9	11	0.663629	0.103265	0.0941534	0.0941534	10.9072	9	2	0.487472	0.116932	0.167046	0.0766894
PF3D7_1237600	PF3D7_1237600.1	periodic tryptophan protein 1, putative	protein coding	1509	1154	0.764745	-19.005	9	5	0.629556	0.10603	0.121935	0.121935	13.9839	9	9	0.523526	0.0974155	0.0888005	0.157058
PF3D7_1237700	PF3D7_1237700.1	conserved protein, unknown function	protein coding	633	342	0.540284	-22.47	9	3	0.679305	0.0726698	0.0742496	0.0742496	15.6338	9	4	1.28594	0.331754	0.451817	0.308057
PF3D7_1237800	PF3D7_1237800.1	ubiquitin-like modifier HUB1, putative	protein coding	222	152	0.684685	-14.9295	9	5	0.54955	0.121622	0.112613	0.112613	12.3958	9	3	1.64865	0.414414	0.225225	0.54955
PF3D7_1238000	PF3D7_1238000.1	COPI associated protein, putative	protein coding	447	252	0.563758	-27.4745	9	2	0.680089	0.0961969	0.0693512	0.0693512	18.7641	9	9	0.214765	0.0850112	0.136465	0.0402685
PF3D7_1238100	PF3D7_1238100.1	calcyclin binding protein, putative	protein coding	687	502	0.730713	-16.0558	9	1	0.631732	0.0989811	0.107715	0.107715	13.2414	9	17	0.393013	0.0582242	0.0422125	0.13246
PF3D7_1238600	PF3D7_1238600.1	sphingomyelin phosphodiesterase	protein coding	1182	880	0.744501	-19.7472	9	17	0.634518	0.0854484	0.0600677	0.0600677	13.4348	9	30	0.311337	0.0896785	0.122673	0.0321489
PF3D7_1238700	PF3D7_1238700.1	BTB/POZ domain-containing protein, putative	protein coding	1518	1208	0.795784	-14.9131	9	2	0.632411	0.110672	0.113307	0.113307	13.9753	9	5	0.450593	0.0757576	0.102767	0.146245
PF3D7_1238900	PF3D7_1238900.1	protein kinase 2	protein coding	1530	1362	0.890196	-13.251	9	1	0.624837	0.0882353	0.0843137	0.0843137	16.4572	9	2	0.542484	0.130719	0.19281	0.124837
PF3D7_1239100	PF3D7_1239100.1	mitochondrial ribosomal protein L23 precursor, putative	protein coding	810	580	0.716049	-23.5635	9	2	0.641975	0.11358	0.0938272	0.0938272	11.8601	9	15	1.0963	0.250617	0.27284	0.250617
PF3D7_1239600	PF3D7_1239600.1	hydroxyethylthiazole kinase	protein coding	909	400	0.440044	-26.1502	9	5	0.666667	0.10451	0.0693069	0.0693069	14.3131	9	11	0.492849	0.0990099	0.163916	0.123212
PF3D7_1240100	PF3D7_1240100.1	early transcribed membrane protein 12	protein coding	318	266	0.836478	-19.0945	9	3	0.603774	0.072327	0.0471698	0.0471698	11.1985	9	5	1.80503	0.264151	0.305031	0.468553
PF3D7_1241000	PF3D7_1241000.1	Plasmodium RNA of unknown function RUF6	non protein coding	135	10	0.0740741	-61.6752	9	6	0.740741	0.0518519	0.00740741	0.00740741	15.3709	9	28	1.12593	0.37037	0.481481	0.17037
PF3D7_1241100	PF3D7_1241100.1	polyadenylation factor subunit 2, putative	protein coding	1407	1136	0.807392	-23.0902	9	2	0.651031	0.103767	0.0781805	0.0781805	-16.1937	9	6	0.0724947	0.00497512	0.000710732	0.0135039
PF3D7_1241500	PF3D7_1241500.1	conserved Plasmodium protein, unknown function	protein coding	1263	916	0.725257	-13.4017	9	1	0.577989	0.1346	0.136975	0.136975	12.9226	9	42	0.646081	0.133017	0.133017	0.168646
PF3D7_1241600	PF3D7_1241600.1	mitochondrial carrier protein, putative	protein coding	771	600	0.77821	-27.7718	9	6	0.658885	0.0856031	0.0894942	0.0894942	18.1026	9	24	0.840467	0.206226	0.361868	0.198444
PF3D7_1241700	PF3D7_1241700.1	replication factor C subunit 4, putative	protein coding	1011	630	0.623145	-23.6511	9	2	0.648863	0.0880317	0.0751731	0.0751731	11.5408	9	1	0.435213	0.108803	0.0969337	0.120673
PF3D7_1242000	PF3D7_1242000.1	sulfhydryl oxidase, putative	protein coding	1596	1190	0.745614	-34.6471	9	3	0.710526	0.0952381	0.0501253	0.0501253	11.2253	9	1	0.363409	0.0877193	0.0783208	0.103383
PF3D7_1242100	PF3D7_1242100.1	conserved Plasmodium protein, unknown function	protein coding	207	102	0.492754	-19.3812	9	22	0.560386	0.101449	0.0724638	0.0724638	12.6273	9	2	4.67633	1.09662	0.927536	1
PF3D7_1242200	PF3D7_1242200.1	queuine tRNA-ribosyltransferase, putative	protein coding	1920	1578	0.821875	-18.254	9	2	0.619792	0.100521	0.0994792	0.0994792	16.271	7	35	0.0479167	0.009375	0.0208333	0.0114583
PF3D7_1242300	PF3D7_1242300.1	conserved Plasmodium membrane protein, unknown function	protein coding	561	304	0.541889	-25.8248	9	2	0.695187	0.130125	0.0980392	0.0980392	15.3293	9	30	1.80392	0.475936	0.71836	0.370766
PF3D7_1242400	PF3D7_1242400.1	GAS8-like protein, putative	protein coding	1353	976	0.72136	-20.4369	9	2	0.569106	0.123429	0.15595	0.15595	13.2839	9	2	0.251293	0.0606061	0.0465632	0.0546933
PF3D7_1242500	PF3D7_1242500.1	conserved protein, unknown function	protein coding	1146	874	0.762653	-18.3624	9	2	0.595113	0.126527	0.152705	0.152705	19.504	9	34	0.568935	0.171902	0.26178	0.148342
PF3D7_1242600	PF3D7_1242600.1	protein farnesyltransferase subunit alpha	protein coding	1566	1226	0.782886	-29.8926	9	0	0.685824	0.0938697	0.0791826	0.0791826	16.69	9	5	0.372925	0.148148	0.137292	0.0702427
PF3D7_1242700	PF3D7_1242700.1	40S ribosomal protein S17, putative	protein coding	414	278	0.671498	-11.4003	9	3	0.570048	0.130435	0.118357	0.118357	13.6195	9	24	2.29469	0.543478	0.509662	0.376812
PF3D7_1242800	PF3D7_1242800.1	rab specific GDP dissociation inhibitor	protein coding	1380	1084	0.785507	-26.6591	9	4	0.669565	0.105072	0.0630435	0.0630435	14.7108	9	49	0.123188	0.0355072	0.073913	0.0318841
PF3D7_1242900	PF3D7_1242900.1	mitochondrial import inner membrane translocase subunit TIM13, putative	protein coding	288	190	0.659722	-18.5665	9	13	0.631944	0.149306	0.09375	0.09375	10.5293	9	9	3.01389	0.524306	0.604167	0.618056
PF3D7_1243000	PF3D7_1243000.1	syntaxin, Qa-SNARE family	protein coding	909	450	0.49505	-14.3021	9	9	0.567657	0.136414	0.147415	0.147415	14.003	9	13	0.176018	0.0374037	0.0572057	0.0319032
PF3D7_1243100	PF3D7_1243100.1	zinc finger protein, putative	protein coding	729	400	0.548697	-10.4543	9	4	0.537723	0.079561	0.196159	0.196159	17.6561	9	8	0.559671	0.159122	0.286694	0.230453
PF3D7_1243300	PF3D7_1243300.1	conserved Plasmodium protein, unknown function	protein coding	240	62	0.258333	-28.0554	9	2	0.666667	0.025	0.0291667	0.0291667	17.2823	9	21	1.35833	0.475	0.883333	0.233333
PF3D7_1243400	PF3D7_1243400.1	conserved Plasmodium protein, unknown function	protein coding	1332	824	0.618619	-7.78953	9	7	0.56006	0.133634	0.137387	0.137387	10.4863	9	17	0.105105	0.0112613	0.000750751	0.0503003
PF3D7_1243500	PF3D7_1243500.1	vacuolar-sorting protein SNF7, putative	protein coding	681	310	0.455213	-11.9638	9	5	0.543319	0.132159	0.117474	0.117474	17.8186	9	7	0.963289	0.437592	0.39207	0.152717
PF3D7_1243600	PF3D7_1243600.1	translation initiation factor SUI1, putative	protein coding	348	162	0.465517	-19.0142	9	2	0.62069	0.175287	0.0689655	0.0689655	15.9511	9	3	0.896552	0.278736	0.488506	0.284483
PF3D7_1243700	PF3D7_1243700.1	ubiquitin-conjugating enzyme E2, putative	protein coding	1398	998	0.713877	-13.604	9	1	0.60372	0.10515	0.0987124	0.0987124	11.9341	9	24	0.121602	0.0250358	0.0529328	0.0321888
PF3D7_1243800	PF3D7_1243800.1	WD repeat-containing protein 82, putative	protein coding	1113	906	0.814016	-26.4168	9	5	0.652291	0.0979335	0.114106	0.114106	16.0383	9	18	0.673854	0.149146	0.177898	0.238994
PF3D7_1244300	PF3D7_1244300.1	ACEA small nucleolar RNA U3	snoRNA encoding	242	56	0.231405	-29.5907	9	4	0.677686	0.0826446	0.0867769	0.0867769	12.6668	9	40	2.67769	0.586777	0.545455	0.623967
PF3D7_1244600	PF3D7_1244600.1	ADP-ribosylation factor GTPase-activating protein	protein coding	999	718	0.718719	-17.0123	9	7	0.636637	0.144144	0.0640641	0.0640641	5.69851	9	11	0.148148	0.021021	0.031031	0.031031
PF3D7_1244700	PF3D7_1244700.1	conserved protein, unknown function	protein coding	669	368	0.550075	-4.42656	9	3	0.44843	0.165919	0.266069	0.266069	14.4792	9	8	0.816143	0.19432	0.285501	0.185351
PF3D7_1244800	PF3D7_1244800.1	translation machinery-associated protein 46, putative	protein coding	1008	480	0.47619	-8.22891	9	7	0.511905	0.123016	0.218254	0.218254	19.0413	9	13	0.242063	0.142857	0.222222	0.0436508
PF3D7_1245300	PF3D7_1245300.1	NEDD8-conjugating enzyme UBC12, putative	protein coding	474	286	0.603376	-23.1003	9	12	0.603376	0.149789	0.0759494	0.0759494	18.0112	9	6	0.940928	0.375527	0.550633	0.246835
PF3D7_1245400	PF3D7_1245400.1	50S ribosomal protein L3, mitochondrial, putative	protein coding	1026	828	0.807018	-25.1011	9	14	0.643275	0.11501	0.0935673	0.0935673	14.3681	9	20	0.237817	0.0575049	0.0760234	0.0711501
PF3D7_1245500	PF3D7_1245500.1	conserved Plasmodium protein, unknown function	protein coding	1383	1004	0.725958	-12.9689	9	13	0.571222	0.120752	0.126537	0.126537	13.4662	9	14	0.44107	0.0976139	0.122921	0.0701374
PF3D7_1245800	PF3D7_1245800.1	epsin-like protein, putative	protein coding	1296	978	0.75463	-8.131	9	2	0.575617	0.109568	0.136574	0.136574	17.5228	9	30	0.520062	0.142747	0.218364	0.162809
PF3D7_1245900	PF3D7_1245900.1	ankyrin-repeat protein, putative	protein coding	936	548	0.58547	-30.8322	9	5	0.67094	0.130342	0.082265	0.082265	15.8505	9	25	0.685897	0.160256	0.319444	0.192308
PF3D7_1246200	PF3D7_1246200.1	actin I	protein coding	1131	990	0.875332	-23.4225	9	3	0.64191	0.103448	0.106985	0.106985	16.1763	9	1	0.505747	0.0760389	0.109637	0.135279
PF3D7_1246400	PF3D7_1246400.1	myosin A tail domain interacting protein	protein coding	615	332	0.539837	-26.2513	9	16	0.650407	0.107317	0.0910569	0.0910569	9.45108	9	5	1.10244	0.22439	0.156098	0.347967
PF3D7_1246600	PF3D7_1246600.1	pre-mRNA-splicing factor CWC26, putative	protein coding	1173	582	0.496164	-8.84202	9	1	0.508099	0.150895	0.209719	0.209719	11.6511	9	16	0.30861	0.0571185	0.0341006	0.110827
PF3D7_1246700	PF3D7_1246700.1	conserved Plasmodium protein, unknown function	protein coding	1323	1114	0.842026	-16.4295	9	1	0.612245	0.129252	0.0876795	0.0876795	18.8562	9	6	0.406652	0.120937	0.241875	0.112623
PF3D7_1246800	PF3D7_1246800.1	signal recognition particle receptor subunit beta, putative	protein coding	786	480	0.610687	-23.3263	9	3	0.681934	0.108142	0.062341	0.062341	16.0573	9	1	0.86514	0.414758	0.221374	0.180662
PF3D7_1247100	PF3D7_1247100.1	conserved protein, unknown function	protein coding	744	624	0.83871	-20.8651	9	9	0.642473	0.106183	0.094086	0.094086	13.3531	9	3	0.626344	0.176075	0.114247	0.135753
PF3D7_1247200	PF3D7_1247200.1	conserved protein, unknown function	protein coding	525	354	0.674286	-22.133	9	24	0.613333	0.102857	0.0742857	0.0742857	15.1295	9	3	0.773333	0.222857	0.209524	0.205714
PF3D7_1247300	PF3D7_1247300.1	GPI mannosyltransferase 2, putative	protein coding	1596	1090	0.682957	-27.1847	9	6	0.694236	0.0902256	0.0494987	0.0494987	17.3146	9	45	0.16416	0.0538847	0.0407268	0.0419799
PF3D7_1247400	PF3D7_1247400.1	peptidyl-prolyl cis-trans isomerase FKBP35	protein coding	915	612	0.668852	-18.3427	9	4	0.609836	0.119126	0.113661	0.113661	12.0446	9	8	1.16066	0.143169	0.125683	0.306011
PF3D7_1247700	PF3D7_1247700.1	conserved Plasmodium protein, unknown function	protein coding	1164	766	0.658076	-10.9899	9	1	0.591065	0.111684	0.118557	0.118557	13.3841	9	34	0.458763	0.101375	0.0996564	0.097079
PF3D7_1247800	PF3D7_1247800.1	dipeptidyl aminopeptidase 2	protein coding	1773	1378	0.777214	-18.6293	9	2	0.633954	0.119007	0.102087	0.102087	17.8246	9	35	0.324873	0.109983	0.137056	0.0648618
PF3D7_1247900	PF3D7_1247900.1	U3 small nucleolar RNA-associated protein 11, putative	protein coding	639	498	0.779343	-16.7707	9	1	0.57277	0.107981	0.118936	0.118936	11.461	9	19	1.52426	0.42097	0.416275	0.383412
PF3D7_1248000	PF3D7_1248000.1	tRNA-splicing endonuclease, putative	protein coding	663	544	0.820513	-26.8151	9	4	0.636501	0.104072	0.092006	0.092006	16.234	9	11	0.455505	0.170437	0.20362	0.117647
PF3D7_1248100	PF3D7_1248100.1	methyltransferase, putative	protein coding	1266	1096	0.865719	-21.7242	9	14	0.652449	0.0860979	0.0734597	0.0734597	14.9798	9	21	0.309637	0.0718799	0.0489731	0.0766193
PF3D7_1248200	PF3D7_1248200.1	pre-mRNA-splicing factor RBM22, putative	protein coding	1074	680	0.633147	-22.4651	9	0	0.633147	0.10149	0.0744879	0.0744879	15.1636	9	18	0.675978	0.128492	0.181564	0.175978
PF3D7_1248300	PF3D7_1248300.1	conserved protein, unknown function	protein coding	414	278	0.671498	-35.7723	9	12	0.719807	0.0966184	0.0772947	0.0772947	11.9669	9	12	1.51691	0.364734	0.444444	0.23913
PF3D7_1248500	PF3D7_1248500.1	bax inhibitor 1, putative	protein coding	870	714	0.82069	-21.6738	9	2	0.657471	0.117241	0.0632184	0.0632184	11.0635	9	16	0.294253	0.0758621	0.0425287	0.0448276
PF3D7_1248900	PF3D7_1248900.1	26S protease regulatory subunit 8, putative	protein coding	1308	1202	0.91896	-20.2781	9	3	0.59633	0.101682	0.087156	0.087156	11.0963	9	7	0.374618	0.107034	0.0848624	0.0932722
PF3D7_1249100	PF3D7_1249100.1	conserved protein, unknown function	protein coding	1179	740	0.627651	-13.1846	9	2	0.573367	0.0899067	0.107718	0.107718	13.3534	9	20	0.600509	0.152672	0.189992	0.149279
PF3D7_1249400	PF3D7_1249400.1	conserved Plasmodium protein, unknown function	protein coding	432	300	0.694444	-14.1173	9	3	0.62963	0.0787037	0.0532407	0.0532407	15.4244	9	17	1.32407	0.305556	0.75463	0.305556
PF3D7_1249500	PF3D7_1249500.1	protein CutA, putative	protein coding	480	382	0.795833	-12.6719	9	2	0.608333	0.122917	0.139583	0.139583	16.23	9	27	0.445833	0.0625	0.202083	0.133333
PF3D7_1250000	PF3D7_1250000.1	rRNA-processing protein FCF2, putative	protein coding	507	388	0.765286	-10.8105	9	10	0.544379	0.169625	0.179487	0.179487	15.1406	9	25	0.489152	0.0848126	0.147929	0.175542
PF3D7_1250300	PF3D7_1250300.1	vacuolar protein sorting-associated protein 26, putative	protein coding	894	764	0.854586	-19.1813	9	3	0.637584	0.127517	0.0883669	0.0883669	15.7181	9	13	0.293065	0.0805369	0.098434	0.0805369
PF3D7_1250500	PF3D7_1250500.1	AP-3 complex subunit sigma, putative	protein coding	474	238	0.50211	-29.0074	9	2	0.670886	0.118143	0.0949367	0.0949367	11.7583	9	19	1.10127	0.259494	0.253165	0.232068
PF3D7_1250700	PF3D7_1250700.1	transcription initiation factor IIA subunit 2, putative	protein coding	534	460	0.861423	-22.9575	9	5	0.670412	0.134831	0.0430712	0.0430712	8.98835	9	5	0.576779	0.116105	0.0468165	0.138577
PF3D7_1250900	PF3D7_1250900.1	conserved protein, unknown function	protein coding	966	832	0.861284	-16.9295	9	3	0.583851	0.0910973	0.15942	0.15942	13.0537	9	4	0.325052	0.10559	0.0714286	0.0465839
PF3D7_1251100	PF3D7_1251100.1	conserved Plasmodium protein, unknown function	protein coding	405	172	0.424691	-27.1858	9	2	0.661728	0.0814815	0.0666667	0.0666667	19.6544	9	13	1.07654	0.264198	0.619753	0.392593
PF3D7_1251200	PF3D7_1251200.1	coronin	protein coding	1809	1552	0.857933	-28.4121	9	1	0.658928	0.102819	0.0840243	0.0840243	13.1846	9	2	0.134881	0.0182421	0.0375898	0.0320619
PF3D7_1251300	PF3D7_1251300.1	thymidylate kinase	protein coding	633	490	0.774092	-22.9755	9	8	0.631912	0.127962	0.101106	0.101106	10.919	9	6	1.67141	0.382306	0.314376	0.480253
PF3D7_1251700	PF3D7_1251700.1	tryptophan--tRNA ligase	protein coding	1680	1358	0.808333	-24.3622	9	8	0.620238	0.13869	0.075	0.075	11.9692	9	6	0.219048	0.060119	0.0511905	0.0428571
PF3D7_1252300	PF3D7_1252300.1	conserved Plasmodium protein, unknown function	protein coding	258	246	0.953488	-24.6986	9	2	0.658915	0.124031	0.0658915	0.0658915	16.3521	9	12	3.32558	1.02326	1.37209	0.744186
PF3D7_1252600	PF3D7_1252600.1	esterase, putative	protein coding	1362	1060	0.778267	-27.5995	9	7	0.67254	0.103524	0.0499266	0.0499266	7.7045	9	5	0.104258	0.0198238	0.0469897	0.0146843
PF3D7_1252700	PF3D7_1252700.1	Plasmodium exported protein (PHISTb), unknown function	protein coding	1353	904	0.668145	-20.6216	9	5	0.643016	0.082779	0.0820399	0.0820399	13.0392	9	6	0.592757	0.118995	0.113082	0.177384
PF3D7_1252800	PF3D7_1252800.1	Plasmodium exported protein (PHISTb), unknown function	protein coding	1881	1016	0.540138	-15.9135	9	2	0.611377	0.0994152	0.131845	0.131845	12.5713	9	5	0.422116	0.0940989	0.104732	0.0956938
PF3D7_1252900	PF3D7_1252900.1	Plasmodium exported protein, unknown function	protein coding	342	318	0.929825	-15.4502	9	2	0.578947	0.125731	0.111111	0.111111	17.4411	9	9	3.06433	0.576023	0.903509	0.929825
PF3D7_1253000	PF3D7_1253000.1	gametocyte erythrocyte cytosolic protein	protein coding	1410	1218	0.86383	-22.5705	9	2	0.669504	0.0829787	0.058156	0.058156	17.1229	9	6	0.133333	0.0326241	0.0177305	0.0546099
PF3D7_1253100	PF3D7_1253100.1	Plasmodium exported protein (PHISTa), unknown function	protein coding	867	832	0.959631	-21.9143	9	8	0.650519	0.0542099	0.107266	0.107266	13.0749	9	10	1.00577	0.160323	0.170704	0.27797
PF3D7_1253200	PF3D7_1253200.1	hypothetical protein	protein coding	420	162	0.385714	-16.935	9	2	0.57619	0.171429	0.0833333	0.0833333	15.7443	9	8	1.20952	0.219048	0.309524	0.307143
PF3D7_1253300	PF3D7_1253300.1	Plasmodium exported protein (PHISTa), unknown function, pseudogene	protein coding	618	356	0.576052	-24.0308	9	10	0.647249	0.121359	0.066343	0.066343	18.7317	9	11	0.36246	0.131068	0.0631068	0.105178
PF3D7_1301400	PF3D7_1301400.1	Plasmodium exported protein (hyp12), unknown function	protein coding	1146	610	0.532286	-9.20007	9	14	0.502618	0.116056	0.198953	0.198953	12.83	9	19	0.294939	0.0453752	0.0811518	0.101222
PF3D7_1301700	PF3D7_1301700.1	CX3CL1-binding protein 2	protein coding	738	528	0.715447	-15.7055	9	18	0.590786	0.100271	0.105691	0.105691	17.964	9	14	0.723577	0.199187	0.376694	0.234417
PF3D7_1302000	PF3D7_1302000.1	EMP1-trafficking protein	protein coding	939	576	0.613419	-11.976	9	5	0.57508	0.0990415	0.176784	0.176784	13.1157	9	8	0.413206	0.13951	0.124601	0.100106
PF3D7_1302100	PF3D7_1302100.1	gamete antigen 27/25	protein coding	654	304	0.464832	-30.5488	9	2	0.657492	0.100917	0.0856269	0.0856269	17.4596	9	16	0.743119	0.159021	0.318043	0.191131
PF3D7_1302300	PF3D7_1302300.1	Plasmodium exported protein, unknown function	protein coding	369	218	0.590786	-21.3885	9	2	0.623306	0.116531	0.151762	0.151762	4.16067	9	13	1.10027	0.235772	0.121951	0.279133
PF3D7_1302600	PF3D7_1302600.1	deoxyhypusine hydroxylase	protein coding	1236	1020	0.825243	-23.4207	9	14	0.660194	0.105178	0.0889968	0.0889968	14.9529	9	23	0.16343	0.0444984	0.0542071	0.0177994
PF3D7_1302800	PF3D7_1302800.1	40S ribosomal protein S7, putative	protein coding	585	460	0.786325	-14.8712	9	1	0.581197	0.117949	0.140171	0.140171	13.9903	9	1	1.19658	0.251282	0.331624	0.331624
PF3D7_1303000	PF3D7_1303000.1	ATP synthase-associated protein, putative	protein coding	354	114	0.322034	-21.8642	9	1	0.632768	0.10452	0.124294	0.124294	15.1972	9	16	0.80791	0.353107	0.163842	0.282486
PF3D7_1303100	PF3D7_1303100.1	methyltransferase, putative	protein coding	669	558	0.834081	-23.7091	9	1	0.648729	0.127055	0.134529	0.134529	12.4579	9	1	0.281016	0.0866966	0.0807175	0.0792227
PF3D7_1303200	PF3D7_1303200.2	SNARE protein, putative	protein coding	519	438	0.843931	-23.0383	9	4	0.624277	0.131021	0.0982659	0.0982659	13.5107	9	19	0.759152	0.184971	0.16763	0.140655
PF3D7_1303200	PF3D7_1303200.1	SNARE protein, putative	protein coding	519	480	0.924855	-23.0949	9	6	0.786127	0.109827	0.088632	0.088632	12.4579	9	1	0.362235	0.111753	0.104046	0.102119
PF3D7_1303300	PF3D7_1303300.1	conserved Plasmodium protein, unknown function	protein coding	963	682	0.708204	-23.2683	9	6	0.647975	0.0924195	0.0893043	0.0893043	15.2083	9	38	0.280374	0.0436137	0.0820353	0.0934579
PF3D7_1303600	PF3D7_1303600.1	conserved Plasmodium protein, unknown function	protein coding	384	286	0.744792	-22.2001	9	3	0.651042	0.140625	0.078125	0.078125	16.794	9	6	1.40625	0.260417	0.46875	0.356771
PF3D7_1304400	PF3D7_1304400.1	PUB domain-containing protein, putative	protein coding	1842	1504	0.816504	-16.8127	9	2	0.598263	0.0917481	0.138979	0.138979	14.9093	9	1	0.114007	0.0407166	0.0228013	0.0304017
PF3D7_1304500	PF3D7_1304500.1	small heat shock protein, putative	protein coding	636	456	0.716981	-18.6792	9	12	0.628931	0.132075	0.11478	0.11478	16.5804	9	7	1.5283	0.374214	0.555031	0.427673
PF3D7_1304700	PF3D7_1304700.1	cyclin	protein coding	825	648	0.785455	-24.9804	9	17	0.661818	0.0981818	0.0848485	0.0848485	11.1164	9	33	0.426667	0.134545	0.0860606	0.0836364
PF3D7_1304800	PF3D7_1304800.1	small nucleolar RNA snoR16	snoRNA encoding	118	48	0.40678	-19.0342	8	12	0.559322	0.0338983	0	0	12.765	9	6	4.15254	1	0.864407	0.923729
PF3D7_1304900	PF3D7_1304900.1	DNA-directed RNA polymerase II subunit RPB11, putative	protein coding	381	264	0.692913	-19.7594	9	2	0.619423	0.112861	0.11811	0.11811	9.52508	3	35	0.120735	0.0104987	0	0.0866142
PF3D7_1305100	PF3D7_1305100.1	protein AMR3	protein coding	1263	964	0.763262	-16.8459	9	6	0.630245	0.0997625	0.102138	0.102138	12.7078	9	13	0.164687	0.0459224	0.0577989	0.0229612
PF3D7_1305400	PF3D7_1305400.1	AAR2 protein, putative	protein coding	1830	1232	0.673224	-26.8268	9	2	0.659016	0.0967213	0.0879781	0.0879781	16.3053	9	3	0.393443	0.0770492	0.126776	0.0912568
PF3D7_1305600	PF3D7_1305600.1	site-2 protease S2P, putative	protein coding	993	638	0.642497	-28.814	9	2	0.686808	0.103726	0.0624371	0.0624371	15.594	9	20	1.04935	0.180262	0.350453	0.242699
PF3D7_1305900	PF3D7_1305900.1	conserved Plasmodium protein, unknown function	protein coding	1428	1026	0.718487	-23.3707	9	1	0.640056	0.114146	0.0910364	0.0910364	12.1528	9	35	0.404762	0.0805322	0.0742297	0.111345
PF3D7_1306100	PF3D7_1306100.1	conserved Plasmodium protein, unknown function	protein coding	399	296	0.741855	-19.517	9	1	0.611529	0.107769	0.0877193	0.0877193	13.4921	9	1	1.98997	0.503759	0.66416	0.418546
PF3D7_1306200	PF3D7_1306200.1	conserved protein, unknown function	protein coding	1437	1144	0.796103	-23.3353	9	2	0.679193	0.098817	0.0939457	0.0939457	18.9793	9	36	0.135003	0.0320111	0.0501044	0.0354906
PF3D7_1306400	PF3D7_1306400.1	26S protease regulatory subunit 10B, putative	protein coding	1182	854	0.722504	-19.5949	9	5	0.629442	0.106599	0.0642978	0.0642978	13.0252	9	2	0.747885	0.137902	0.175973	0.152284
PF3D7_1306600	PF3D7_1306600.1	V-type proton ATPase subunit H, putative	protein coding	1368	792	0.578947	-27.4953	9	9	0.681287	0.0723684	0.0957602	0.0957602	13.6961	9	14	0.46345	0.13231	0.114035	0.144006
PF3D7_1306700	PF3D7_1306700.1	conserved Plasmodium protein, unknown function	protein coding	1080	858	0.794444	-19.4912	9	5	0.583333	0.087037	0.149074	0.149074	12.4682	9	10	0.787037	0.143519	0.146296	0.180556
PF3D7_1306800	PF3D7_1306800.1	RED-like protein, putative	protein coding	1203	848	0.704904	-18.318	9	3	0.595179	0.0964256	0.123857	0.123857	18.0921	9	35	0.44389	0.0789692	0.226101	0.119701
PF3D7_1306900	PF3D7_1306900.1	U1 small nuclear ribonucleoprotein A, putative	protein coding	1350	1084	0.802963	-17.9145	9	3	0.617778	0.0933333	0.0985185	0.0985185	16.8441	9	3	0.471111	0.132593	0.164444	0.120741
PF3D7_1307000	PF3D7_1307000.1	exosome complex component RRP40, putative	protein coding	738	518	0.701897	-22.5754	9	2	0.626016	0.102981	0.097561	0.097561	16.0855	9	9	0.918699	0.268293	0.409214	0.220867
PF3D7_1307200	PF3D7_1307200.1	DnaJ protein, putative	protein coding	969	646	0.666667	-6.34713	9	2	0.505676	0.139319	0.206398	0.206398	13.468	9	31	0.427245	0.0743034	0.0825593	0.145511
PF3D7_1307300	PF3D7_1307300.1	ATP-dependent RNA helicase DBP6, putative	protein coding	1893	1600	0.845219	-27.7175	9	1	0.653988	0.10037	0.11252	0.11252	19.7932	9	30	0.199683	0.064448	0.183307	0.0486001
PF3D7_1307500	PF3D7_1307500.1	conserved Plasmodium protein, unknown function	protein coding	267	240	0.898876	-16.8978	9	4	0.614232	0.101124	0.0973783	0.0973783	15.7901	9	8	3.88764	0.835206	1.37079	0.966292
PF3D7_1307600	PF3D7_1307600.1	DNA-directed RNA polymerase subunit alpha, putative	protein coding	1860	1416	0.76129	-19.4182	9	3	0.632258	0.0946237	0.112903	0.112903	14.2633	9	4	0.0655914	0.0215054	0.0354839	0.0188172
PF3D7_1307800	PF3D7_1307800.1	FHA domain-containing protein, putative	protein coding	1686	1254	0.743772	-8.37573	9	18	0.540925	0.126928	0.151246	0.151246	13.0441	9	13	0.627521	0.138197	0.160142	0.169632
PF3D7_1308100	PF3D7_1308100.1	CCAAT-binding transcription factor, putative	protein coding	459	272	0.592593	-20.5383	9	1	0.614379	0.0936819	0.0566449	0.0566449	18.6765	9	6	1.66013	0.437908	0.819172	0.742919
PF3D7_1308300	PF3D7_1308300.1	40S ribosomal protein S27	protein coding	249	154	0.618474	-14.991	9	12	0.60241	0.104418	0.060241	0.060241	16.1937	9	1	0.955823	0.2249	0.261044	0.39759
PF3D7_1308500	PF3D7_1308500.1	conserved Plasmodium protein, unknown function	protein coding	1080	904	0.837037	-21.1579	9	11	0.625926	0.0953704	0.0907407	0.0907407	9.10534	9	24	0.116667	0.0231481	0.0166667	0.0518519
PF3D7_1308700	PF3D7_1308700.1	conserved Plasmodium protein, unknown function	protein coding	1824	1070	0.586623	-3.33334	9	2	0.48136	0.137061	0.263158	0.263158	16.1847	9	8	0.319079	0.095943	0.125548	0.0471491
PF3D7_1308800	PF3D7_1308800.1	tyrosine recombinase	protein coding	1473	1112	0.754922	-18.5409	9	2	0.625933	0.139851	0.123557	0.123557	22.4397	9	2	0.484725	0.157502	0.43924	0.155465
PF3D7_1309000	PF3D7_1309000.1	conserved protein, unknown function	protein coding	1083	756	0.698061	-25.759	9	3	0.672207	0.106187	0.0710988	0.0710988	13.5637	9	17	0.738689	0.241921	0.199446	0.164358
PF3D7_1309100	PF3D7_1309100.1	60S ribosomal protein L24, putative	protein coding	489	306	0.625767	-7.61139	9	11	0.494888	0.0981595	0.208589	0.208589	13.1053	9	4	1.38241	0.323108	0.214724	0.286299
PF3D7_1309120	PF3D7_1309120.1	unspecified product	non protein coding	307	40	0.130293	-35.358	9	4	0.729642	0.0814332	0.0130293	0.0130293	15.8242	9	6	0.677524	0.319218	0.394137	0.18241
PF3D7_1309500	PF3D7_1309500.1	H/ACA ribonucleoprotein complex subunit 1, putative	protein coding	630	462	0.733333	-17.5825	9	2	0.606349	0.115873	0.131746	0.131746	9.26739	9	4	0.339683	0.031746	0.0301587	0.0793651
PF3D7_1309800	PF3D7_1309800.1	conserved protein, unknown function	protein coding	918	458	0.498911	-25.6754	9	2	0.642702	0.0980392	0.114379	0.114379	15.7032	9	7	0.337691	0.0958606	0.175381	0.0697168
PF3D7_1310000	PF3D7_1310000.1	ATP synthase subunit O, mitochondrial, putative	protein coding	762	298	0.391076	-26.0139	9	2	0.627297	0.122047	0.115486	0.115486	13.1481	9	6	0.71916	0.146982	0.173228	0.15748
PF3D7_1310200	PF3D7_1310200.1	conserved Plasmodium protein, unknown function	protein coding	435	298	0.685057	-15.2992	9	1	0.643678	0.147126	0.0712644	0.0712644	14.4848	9	3	1.0069	0.172414	0.374713	0.190805
PF3D7_1310300	PF3D7_1310300.1	zinc finger protein, putative	protein coding	744	488	0.655914	-19.1043	9	1	0.647849	0.151882	0.0833333	0.0833333	14.8387	9	15	0.346774	0.0793011	0.0591398	0.0793011
PF3D7_1310500	PF3D7_1310500.1	ER membrane protein complex subunit 7, putative	protein coding	618	436	0.705502	-22.7525	9	2	0.669903	0.079288	0.0809061	0.0809061	14.35	9	10	0.699029	0.184466	0.187702	0.116505
PF3D7_1310600	PF3D7_1310600.1	ras-related protein Rab-5B	protein coding	624	520	0.833333	-22.7629	9	3	0.676282	0.107372	0.0352564	0.0352564	15.953	9	22	0.576923	0.0929487	0.13141	0.153846
PF3D7_1310700	PF3D7_1310700.1	RNA-binding protein, putative	protein coding	432	336	0.777778	-18.6312	9	3	0.578704	0.0925926	0.0648148	0.0648148	11.3397	9	7	0.814815	0.145833	0.215278	0.252315
PF3D7_1310900	PF3D7_1310900.1	mitochondrial ribosomal protein S15 precursor, putative	protein coding	912	616	0.675439	-27.0691	9	1	0.640351	0.0997807	0.0888158	0.0888158	13.892	9	9	0.241228	0.0526316	0.0701754	0.0997807
PF3D7_1311000	PF3D7_1311000.1	protein ISD11	protein coding	264	196	0.742424	-25.8152	9	2	0.628788	0.132576	0.140152	0.140152	12.7445	9	15	1.96212	0.541667	0.481061	0.412879
PF3D7_1311200	PF3D7_1311200.1	alternative splicing regulator, putative	protein coding	1584	1150	0.72601	-21.9576	9	3	0.643939	0.0991162	0.0694444	0.0694444	12.6317	9	34	0.0909091	0.0195707	0.0214646	0.0132576
PF3D7_1311300	PF3D7_1311300.1	ATP synthase subunit gamma, mitochondrial	protein coding	936	540	0.576923	-21.0993	9	12	0.634615	0.126068	0.0961538	0.0961538	14.7154	9	3	0.91453	0.211538	0.317308	0.245726
PF3D7_1311400	PF3D7_1311400.1	AP-1 complex subunit mu-1	protein coding	1314	1002	0.762557	-19.7083	9	2	0.649924	0.123288	0.0707763	0.0707763	13.2917	9	15	0.394216	0.0692542	0.10274	0.134703
PF3D7_1311500	PF3D7_1311500.1	26S protease regulatory subunit 7, putative	protein coding	1263	1004	0.794933	-24.2252	9	14	0.655582	0.0894695	0.0839272	0.0839272	13.0999	9	6	0.60966	0.148852	0.154394	0.122724
PF3D7_1311600	PF3D7_1311600.1	conserved Plasmodium protein, unknown function	protein coding	1842	1472	0.799131	-13.6042	9	6	0.602606	0.0879479	0.110206	0.110206	9.95535	9	35	0.385451	0.0933768	0.102063	0.0857763
PF3D7_1311700	PF3D7_1311700.1	cytochrome c, putative	protein coding	480	422	0.879167	-24.026	9	3	0.629167	0.108333	0.110417	0.110417	17.0907	9	11	1.99167	0.597917	0.770833	0.454167
PF3D7_1311900	PF3D7_1311900.1	V-type proton ATPase catalytic subunit A	protein coding	1836	1168	0.636166	-27.2364	9	3	0.662309	0.116013	0.0876906	0.0876906	9.53646	9	34	0.147059	0.0277778	0.0337691	0.0343137
PF3D7_1312200	PF3D7_1312200.1	conserved protein, unknown function	protein coding	882	564	0.639456	-21.7825	9	7	0.648526	0.121315	0.0963719	0.0963719	8.76581	9	8	1.24943	0.304989	0.227891	0.290249
PF3D7_1312300	PF3D7_1312300.1	mitochondrial ribosomal protein S35 precursor, putative	protein coding	843	516	0.6121	-27.2809	9	1	0.638197	0.1293	0.115065	0.115065	15.7459	9	14	0.614472	0.118624	0.144721	0.151839
PF3D7_1312500	PF3D7_1312500.1	conserved Plasmodium protein, unknown function	protein coding	198	168	0.848485	-15.8709	9	11	0.535354	0.181818	0.0959596	0.0959596	15.5898	9	2	2.42424	0.732323	0.712121	0.378788
PF3D7_1312600	PF3D7_1312600.1	2-oxoisovalerate dehydrogenase subunit alpha, mitochondrial, putative	protein coding	1290	792	0.613953	-22.12	9	9	0.64186	0.112403	0.0790698	0.0790698	13.22	8	15	0.0682171	0.0379845	0.00620155	0.0294574
PF3D7_1312700	PF3D7_1312700.1	conserved Plasmodium protein, unknown function	protein coding	1689	1248	0.738899	-17.9206	9	6	0.615749	0.134399	0.110124	0.110124	12.1746	9	9	0.425104	0.106572	0.143872	0.0828893
PF3D7_1313000	PF3D7_1313000.1	ubiquitin-like protein nedd8 homologue, putative	protein coding	231	106	0.458874	-16.3369	9	8	0.545455	0.160173	0.142857	0.142857	16.1587	9	6	4.08658	1.16017	0.987013	1.05195
PF3D7_1313300	PF3D7_1313300.1	peptidyl-prolyl cis-trans isomerase, putative	protein coding	642	524	0.816199	-28.4781	9	2	0.65109	0.0903427	0.0669782	0.0669782	15.0916	9	20	0.17134	0.0482866	0.0529595	0.0560748
PF3D7_1313700	PF3D7_1313700.1	Maf-like protein, putative	protein coding	795	626	0.787421	-34.2565	9	0	0.684277	0.0842767	0.0855346	0.0855346	14.715	9	1	0.460377	0.0918239	0.140881	0.113208
PF3D7_1313900	PF3D7_1313900.1	ankyrin-repeat protein, putative	protein coding	1203	584	0.485453	-30.2632	9	7	0.681629	0.0972569	0.0540316	0.0540316	11.5422	9	11	0.392352	0.0806318	0.0565254	0.122195
PF3D7_1314300	PF3D7_1314300.1	MACRO domain-containing protein, putative	protein coding	1395	1004	0.719713	-28.4817	9	11	0.656631	0.0960573	0.111111	0.111111	15.1234	9	7	0.511828	0.122581	0.118996	0.103943
PF3D7_1314400	PF3D7_1314400.1	conserved protein, unknown function	protein coding	369	114	0.308943	-28.5701	9	4	0.644986	0.124661	0.0514905	0.0514905	12.1276	9	11	2.25474	0.395664	0.612466	0.487805
PF3D7_1314500	PF3D7_1314500.1	transmembrane emp24 domain-containing protein, putative	protein coding	621	532	0.856683	-24.5693	9	7	0.663446	0.10628	0.109501	0.109501	14.9258	9	3	0.360709	0.099839	0.0322061	0.0966184
PF3D7_1314600	PF3D7_1314600.1	lipoate-protein ligase 1	protein coding	1227	934	0.761206	-28.5155	9	3	0.682967	0.116544	0.0676447	0.0676447	11.3244	9	17	0.285249	0.0619397	0.0920945	0.0529747
PF3D7_1314700	PF3D7_1314700.1	pinin/SDK/MemA domain-containing protein, putative	protein coding	1665	1038	0.623423	-9.95559	9	10	0.536937	0.11952	0.154955	0.154955	14.7119	9	3	0.406006	0.0702703	0.126727	0.132132
PF3D7_1314900	PF3D7_1314900.1	general transcription factor IIH subunit 2	protein coding	1206	890	0.737977	-23.4354	9	3	0.658375	0.0854063	0.0912106	0.0912106	18.7111	9	53	0.638474	0.279436	0.245439	0.1733
PF3D7_1315000	PF3D7_1315000.1	conserved Plasmodium protein, unknown function	protein coding	645	560	0.868217	-24.1852	9	2	0.669767	0.127132	0.0635659	0.0635659	11.3076	9	37	1.14109	0.182946	0.162791	0.325581
PF3D7_1315100	PF3D7_1315100.1	serine/threonine protein kinase PK9	protein coding	1104	862	0.780797	-33.5982	9	9	0.666667	0.0869565	0.0742754	0.0742754	13.1947	9	2	0.356884	0.0769928	0.0625	0.0860507
PF3D7_1315300	PF3D7_1315300.1	conserved protein, unknown function	protein coding	1434	876	0.610879	-17.8287	9	7	0.622036	0.116457	0.0746165	0.0746165	14.0739	9	9	0.46583	0.0927476	0.0878661	0.117155
PF3D7_1315400	PF3D7_1315400.1	zinc finger (CCCH type) protein, putative	protein coding	1260	1046	0.830159	-23.0872	9	8	0.661905	0.121429	0.107143	0.107143	14.9538	9	3	0.644444	0.101587	0.165873	0.22381
PF3D7_1315500	PF3D7_1315500.1	conserved protein, unknown function	protein coding	552	360	0.652174	-20.9389	9	0	0.655797	0.0833333	0.0815217	0.0815217	11.8096	9	8	1.26087	0.407609	0.380435	0.219203
PF3D7_1315600	PF3D7_1315600.1	CDP-diacylglycerol--inositol 3-phosphatidyltransferase	protein coding	630	420	0.666667	-25.0429	9	7	0.653968	0.0952381	0.0666667	0.0666667	11.38	9	10	0.533333	0.119048	0.0603175	0.147619
PF3D7_1315700	PF3D7_1315700.1	tRNA (adenine(58)-N(1))-methyltransferase catalytic subunit TRM61, putative	protein coding	951	776	0.815983	-19.4547	9	15	0.639327	0.0788644	0.0925342	0.0925342	11.0841	9	16	0.403785	0.0925342	0.0578339	0.0914826
[truncated: 687 more rows]

## Sheet: GO_Terms
Gene ID	Trancript ID	Genomic Location (Gene)	Product Description	Gene Type	Length	GC%	AT%	dms2/dmso2	dms3/dmso3	nai2/dmso2	nai3/dmso3	Combined DMS/DMSO	Combined NAI/DMSO	Computed GO Component IDs	Computed GO Components	Computed GO Function IDs	Computed GO Functions	Computed GO Process IDs	Computed GO Processes	Curated GO Component IDs	Curated GO Components	Curated GO Function IDs	Curated GO Functions	Curated GO Process IDs	Curated GO Processes	EC numbers	EC numbers from OrthoMCL
[truncated: 2,670 more rows]
[truncated: 1 more columns]
