# Supplementary material for: The in vivo RNA structurome of the malaria parasite Plasmodium falciparum, a protozoan with an A/U-rich transcriptome
Source: PLoS One. 2022 Sep 1;17(9):e0270863. doi: 10.1371/journal.pone.0270863 (PMC9436142; doi:10.1371/journal.pone.0270863)
Supplement: S6 Table — Sheet 1 and 2, respectively named 4h_hyperoxia and 8h_hyperoxia, are the raw microarray data from Torrentino-Madamet et al. [51]. Sheet 3, named CQ_dataset, is the list of differentially expressed genes after long chloroquine treatment from Untaroiu et al. [52]. Original data have a column header in red, all column headers in black were added for the purpose of this study. Rows 1 and 2 show the average value for each category for up- and down- regulated genes. (XLSX) [file pone.0270863.s011.xlsx]

## Sheet: 4h_hyperoxia
											downregulated	717.266	-19.6472	9	4.86076	634.81	111.481	107.013	107.013	0.700297	0.623309	0.111885	0.103182	0.103182
											upregulated	561.511	-19.6778	9	4.93617	502.064	93.3404	83.8191	84.0426	0.667978	0.618532	0.117895	0.101195	0.101613
																				normalised by length
Accession Number	Updated Gene ID	Sequence Names	Updated Protein annotation	Length	FC O1	FC O2	FC O3	FC O4	p-value t-test	FC Average	Standard Deviation	NAI ratio	MFEDEN	MAXSTRUCTS	FREE	STEM	HAIRPIN	MULTI	BULGE	NAI ratio/length	STEM/length	HAIRPIN/length	MULTI/length	BULGE/length
PF11_0497	PF3D7_1302800	hypothetical protein	40S ribosomal protein S7, putative	585	-3.75484	-3.38911	-3.81442	-2.91724	0.00027	-3.4689	0.413054	460	-14.8712	9	1	340	69	82	82	0.786325	0.581197	0.117949	0.140171	0.140171
PF11_0499	PF3D7_1303100	hypothetical protein	methyltransferase, putative	669	-3.87878	-2.74989	-3.72009	-2.86237	0.00090	-3.30278	0.578957	558	-23.7091	9	1	434	85	90	90	0.834081	0.648729	0.127055	0.134529	0.134529
PFC10_API0024	PF3D7_API03300	tRNA-Gly	tRNA Glycine	1233	-2.28771	-1.69491	-1.48373	-1.70151	0.00832	-1.79197	0.345627	742	-16.2056	9	6	798	148	156	156	0.601784	0.647202	0.120032	0.126521	0.126521
PF13_0148	PF3D7_1332700	hypothetical protein, conserved	ATP-dependent RNA helicase DBP8, putative	1473	-1.44503	-1.25392	-1.48407	-1.71054	0.00929	-1.47339	0.187373	1200	-22.0236	9	8	944	194	133	133	0.814664	0.640869	0.131704	0.0902919	0.0902919
PFD0790c	PF3D7_0416300	DNA replication licensing factor, putative	DNA helicase MCM9, putative	624	-1.57226	-1.23218	-1.54366	-1.47358	0.00691	-1.45542	0.154492	432	-6.92952	9	5	294	107	158	158	0.692308	0.471154	0.171474	0.253205	0.253205
PFE0840c	PF3D7_0516800	hypothetical protein, conserved	AP2 domain transcription factor AP2-O2, putative	1008	-1.48796	-1.42247	-1.51423	-1.32433	0.00122	-1.43725	0.0845908	714	-17.6039	9	4	620	98	120	120	0.708333	0.615079	0.0972222	0.119048	0.119048
PFI0340c	PF3D7_0907100	hypothetical protein, conserved	conserved Plasmodium protein, unknown function	243	-1.46841	-1.32087	-1.31443	-1.37732	0.00117	-1.37026	0.0712732	128	-18.1061	9	3	144	22	25	25	0.526749	0.592593	0.090535	0.102881	0.102881
MAL13P1.93	PF3D7_1317900	hypothetical protein, conserved	nucleolar complex protein 4, putative	438	-1.51989	-1.31001	-1.29974	-1.31514	0.00386	-1.36119	0.10599	292	-16.4421	9	8	264	63	46	46	0.666667	0.60274	0.143836	0.105023	0.105023
PFE0805w	PF3D7_0516100	cation-transporting ATPase 1	cation-transporting ATPase 1	987	-1.31975	-1.2242	-1.46255	-1.43571	0.00501	-1.36055	0.110014	812	-19.9385	9	1	644	82	114	114	0.822695	0.652482	0.08308	0.115502	0.115502
PFB0100c	PF3D7_0202000	knob associated histidine-rich protein	knob-associated histidine-rich protein	1266	-1.23523	-1.35699	-1.26763	-1.47257	0.00540	-1.3331	0.106282	1006	-24.2203	9	2	864	121	96	96	0.794629	0.682464	0.0955766	0.0758294	0.0758294
PF10_0239	PF3D7_1024600	hypothetical protein	RAP protein, putative	1302	-1.29835	-1.20108	-1.31589	-1.4658	0.00673	-1.32028	0.109369	880	-26.7133	9	2	862	164	100	100	0.675883	0.662058	0.12596	0.0768049	0.0768049
PF14_0225	PF3D7_1423400	hypothetical protein	conserved Plasmodium membrane protein, unknown function	1341	-1.28218	-1.25407	-1.31097	-1.41822	0.00200	-1.31636	0.0717701	986	-16.0814	9	2	784	116	133	133	0.735272	0.584638	0.0865026	0.0991797	0.0991797
MAL8P1.124	PF3D7_0808000	hypothetical protein, conserved	conserved Plasmodium protein, unknown function	1122	-1.29582	-1.48777	-1.23084	-1.23163	0.00929	-1.31151	0.121384	702	-24.8675	9	2	724	94	125	125	0.625668	0.645276	0.083779	0.111408	0.111408
PF13_0246	PF3D7_1404700	hypothetical protein, conserved	cysteine-rich small secreted protein CSS, putative	873	-1.30822	-1.26683	-1.35255	-1.30081	0.00028	-1.3071	0.0352524	618	-13.6571	9	2	550	103	95	95	0.707904	0.630011	0.117984	0.10882	0.10882
PFE0045c	PF3D7_0500900	kinase, putative	serine/threonine protein kinase, FIKK family	1803	-1.41376	-1.28338	-1.28862	-1.20216	0.00447	-1.29698	0.087337	1334	-30.2466	9	10	1210	152	115	115	0.739878	0.671104	0.0843039	0.0637826	0.0637826
PFA0380w	PF3D7_0107600	serine/threonine protein kinase, putative	eukaryotic translation initiation factor 2-alpha kinase 2, putative	462	-1.27528	-1.30702	-1.33016	-1.2212	0.00089	-1.28342	0.0471847	296	-26.999	9	4	312	53	40	40	0.640693	0.675325	0.114719	0.0865801	0.0865801
PFB0215c	PF3D7_0204800	3-5 exonuclease, putative	3'-5' exonuclease, putative	1251	-1.18669	-1.20336	-1.35574	-1.34706	0.00672	-1.27321	0.0906086	1024	-24.3329	9	1	824	96	112	112	0.818545	0.658673	0.0767386	0.0895284	0.0895284
MAL13P1.48	PF3D7_1310100	hypothetical protein, conserved	conserved Plasmodium protein, unknown function	762	-1.27589	-1.23496	-1.24357	-1.29793	0.00026	-1.26309	0.0291547	298	-26.0139	9	2	478	93	88	88	0.391076	0.627297	0.122047	0.115486	0.115486
PF10_0178	PF3D7_1018400	hypothetical protein	conserved Plasmodium protein, unknown function	1683	-1.25682	-1.39731	-1.1946	-1.18626	0.00914	-1.25875	0.097592	928	-21.0131	9	2	1032	176	257	257	0.551396	0.613191	0.104575	0.152704	0.152704
PFF0575c	PF3D7_0611800	hypothetical protein, conserved	conserved Plasmodium protein, unknown function	156	-1.34833	-1.27878	-1.1396	-1.25962	0.00756	-1.25658	0.0868033	88	1.27192	8	10	74	17	14	14	0.564103	0.474359	0.108974	0.0897436	0.0897436
MAL13P1.413	PF3D7_1370300	membrane associated histidine-rich protein, MAHRP-1	membrane associated histidine-rich protein 1	750	-1.16586	-1.23717	-1.28148	-1.33648	0.00435	-1.25525	0.0721198	462	-20.5688	9	1	472	73	57	57	0.616	0.629333	0.0973333	0.076	0.076
PF11_0040	PF3D7_1102800	early transcribed membrane protein 11.2, etramp11.2	early transcribed membrane protein 11.2	285	-1.23784	-1.25115	-1.31212	-1.20793	0.00100	-1.25226	0.0438084	162	-5.30053	9	11	154	61	24	24	0.568421	0.540351	0.214035	0.0842105	0.0842105
PFL0275w	PF3D7_1205500	hypothetical protein, conserved	zinc finger protein, putative	945	-1.24421	-1.1891	-1.25487	-1.30786	0.00146	-1.24901	0.0486823	756	-20.919	9	2	608	112	71	71	0.8	0.643386	0.118519	0.0751323	0.0751323
MAL13P1.323	PF3D7_1364400	hypothetical protein, conserved	conserved Plasmodium protein, unknown function	851	-1.2822	-1.20122	-1.24051	-1.2553	0.00053	-1.24481	0.0337966	552	-30.7385	9	10	632	58	37	37	0.648649	0.742656	0.0681551	0.0434783	0.0434783
PFD0220c	PF3D7_0404600	hypothetical protein, conserved	conserved Plasmodium membrane protein, unknown function	1896	-1.13996	-1.29893	-1.2535	-1.28636	0.00532	-1.24469	0.0723979	1088	-1.04735	9	9	870	248	415	415	0.57384	0.458861	0.130802	0.218882	0.218882
PF10_0183	PF3D7_1019000	hypothetical protein	eukaryotic translation initiation factor subunit eIF2A, putative	1860	-1.18932	-1.27377	-1.15734	-1.34415	0.00795	-1.24114	0.0844266	1226	-19.6118	9	2	1154	201	186	186	0.65914	0.62043	0.108065	0.1	0.1
PF13_0179	PF3D7_1339300	isoleucine--tRNA ligase, putative	conserved protein, unknown function	828	-1.2978	-1.19121	-1.27663	-1.16122	0.00448	-1.23172	0.0658149	358	-18.0499	9	11	506	70	73	73	0.432367	0.611111	0.0845411	0.0881643	0.0881643
PF14_0723	PF3D7_1475500	hypothetical protein	LCCL domain-containing protein	687	-1.228	-1.22617	-1.24677	-1.21419	0.00004	-1.22878	0.0134651	312	-23.7122	9	2	446	65	47	47	0.454148	0.649199	0.0946143	0.0684134	0.0684134
MAL7P1.76	PF3D7_0716200	hypothetical protein, conserved	PDCD2 domain-containing protein, putative	1671	-1.18704	-1.25811	-1.14064	-1.31143	0.00736	-1.22431	0.075547	1284	-22.7044	9	5	1124	170	146	146	0.768402	0.672651	0.101735	0.0873728	0.0873728
PFF1505w	PF3D7_0631000	hypothetical protein, conserved	tetratricopeptide repeat protein, putative	858	-1.31816	-1.18471	-1.15961	-1.16347	0.00869	-1.20649	0.0752618	496	-23.2753	9	8	548	89	103	103	0.578089	0.638695	0.10373	0.120047	0.120047
PFB0675w	PF3D7_0214800	hypothetical protein	conserved Plasmodium membrane protein, unknown function	906	-1.14562	-1.21566	-1.21407	-1.23217	0.00148	-1.20188	0.038389	530	-3.43717	9	14	494	172	118	118	0.584989	0.545254	0.189845	0.130243	0.130243
PFL0820c	PF3D7_1217000	hypothetical protein, conserved	conserved protein, unknown function	429	-1.19579	-1.21332	-1.20543	-1.18271	0.00006	-1.19931	0.0131869	196	-21.1006	9	1	242	50	65	65	0.456876	0.564103	0.11655	0.151515	0.151515
PF14_0175	PF3D7_1417600	conserved protein, unknown function	conserved Plasmodium protein, unknown function	1401	-1.21748	-1.22867	-1.12542	-1.20966	0.00306	-1.19531	0.0472403	1152	-17.9122	9	18	866	150	138	138	0.82227	0.61813	0.107066	0.0985011	0.0985011
PFI0390c	PF3D7_0908100	hypothetical membrane protein, conserved	apicoplast integral membrane protein, putative	1251	-1.23471	-1.22323	-1.15362	-1.15954	0.00216	-1.19277	0.0421257	946	-24.3968	9	12	848	142	96	96	0.756195	0.677858	0.113509	0.0767386	0.0767386
PF11_0168	PF3D7_1116000	hypothetical protein	rhoptry neck protein 4	882	-1.25778	-1.09841	-1.21521	-1.19632	0.00904	-1.19193	0.0674375	798	-18.0183	9	1	594	78	46	46	0.904762	0.673469	0.0884354	0.0521542	0.0521542
MAL13P1.170	PF3D7_1332400	hypothetical protein, conserved	nucleotidyltransferase, putative	492	-1.2365	-1.1752	-1.13341	-1.21272	0.00282	-1.18946	0.0450878	338	-21.5416	9	2	312	56	42	42	0.686992	0.634146	0.113821	0.0853659	0.0853659
PFL1745c	PF3D7_1236100	clustered-asparagine-rich protein	clustered-asparagine-rich protein	1338	-1.15993	-1.13916	-1.24586	-1.19803	0.00327	-1.18574	0.0469088	812	-15.6567	9	9	828	139	131	131	0.606876	0.618834	0.103886	0.0979073	0.0979073
PF14_0044	PF3D7_1407400	hypothetical protein	conserved Plasmodium protein, unknown function	585	-1.10843	-1.24517	-1.15745	-1.23112	0.00845	-1.18554	0.0642087	394	-14.649	9	8	342	83	69	69	0.673504	0.584615	0.14188	0.117949	0.117949
PF08_0081	PF3D7_0813400	hypothetical protein, conserved	conserved protein, unknown function	948	-1.15075	-1.19288	-1.1278	-1.26777	0.00718	-1.1848	0.0615297	556	-10.1423	9	7	490	161	135	135	0.586498	0.516878	0.169831	0.142405	0.142405
PF14_0587	PF3D7_1461600	hypothetical protein	splicing factor 3B subunit 2, putative	969	-1.25598	-1.13428	-1.1422	-1.17336	0.00610	-1.17646	0.0556355	358	-7.53392	9	3	562	123	155	155	0.369453	0.579979	0.126935	0.159959	0.159959
PF08_0040	PF3D7_0821600	hypothetical protein, conserved	polyribonucleotide 5'-hydroxyl-kinase Clp1, putative	840	-1.2481	-1.20594	-1.14335	-1.10481	0.00966	-1.17555	0.0638437	726	-22.4182	9	1	550	41	42	42	0.864286	0.654762	0.0488095	0.05	0.05
PFI1800w	PF3D7_0937200	hydrolase, putative	lysophospholipase, putative	1152	-1.17322	-1.17187	-1.14908	-1.19409	0.00027	-1.17206	0.0183919	596	-9.3978	9	3	650	161	129	129	0.517361	0.564236	0.139757	0.111979	0.111979
PFD0210c	PF3D7_0404400	pbs36 homologue	6-cysteine protein P36	1896	-1.13738	-1.2115	-1.19689	-1.12764	0.00327	-1.16835	0.0420036	1088	-1.04735	9	9	870	248	415	415	0.57384	0.458861	0.130802	0.218882	0.218882
MAL13P1.56	PF3D7_1311800	m1-family aminopeptidase	M1-family alanyl aminopeptidase	480	-1.17762	-1.19055	-1.18929	-1.10457	0.00339	-1.16551	0.0410399	422	-24.026	9	3	302	52	53	53	0.879167	0.629167	0.108333	0.110417	0.110417
PF08_0041	PF3D7_0821500	ribosome biogenesis protein nep1 homologue, putative	ribosomal RNA small subunit methyltransferase NEP1, putative	840	-1.20761	-1.21321	-1.1173	-1.12107	0.00678	-1.1648	0.0527408	726	-22.4182	9	1	550	41	42	42	0.864286	0.654762	0.0488095	0.05	0.05
PFL2330w	PF3D7_1248600	hypothetical protein, conserved	conserved Plasmodium protein, unknown function	870	-1.10959	-1.16018	-1.21437	-1.17117	0.00387	-1.16383	0.0430638	714	-21.6738	9	2	572	102	55	55	0.82069	0.657471	0.117241	0.0632184	0.0632184
PFC0365w	PF3D7_0308600	conserved protein, putative	pre-mRNA-processing factor 19, putative	1599	-1.17277	-1.11188	-1.17291	-1.19672	0.00241	-1.16357	0.0362521	942	-18.7638	9	6	1010	209	215	215	0.589118	0.631645	0.130707	0.134459	0.134459
PF13_0229	PF3D7_1349200	IRP-like protein	glutamate--tRNA ligase, putative	591	-1.15011	-1.10077	-1.15907	-1.21275	0.00539	-1.15568	0.0458789	252	-23.084	9	0	362	95	70	70	0.426396	0.612521	0.160745	0.118443	0.118443
PF14_0447	PF3D7_1446900	glutaminyl-peptide cyclotransferase	glutaminyl-peptide cyclotransferase, putative	1152	-1.10564	-1.17839	-1.14914	-1.16144	0.00204	-1.14865	0.0310814	724	-23.1565	9	5	758	118	109	109	0.628472	0.657986	0.102431	0.0946181	0.0946181
PF11_0402	PF3D7_1139100	hypothetical protein	RNA-binding protein, putative	1584	-1.13874	-1.13563	-1.19397	-1.11085	0.00301	-1.1448	0.0350766	1312	-22.6205	9	2	1062	151	153	153	0.828283	0.670455	0.0953283	0.0965909	0.0965909
PFL2310w	PF3D7_1248200	hypothetical protein, conserved	pre-mRNA-splicing factor RBM22, putative	1074	-1.21466	-1.12073	-1.09945	-1.14074	0.00848	-1.1439	0.0500986	680	-22.4651	9	0	680	109	80	80	0.633147	0.633147	0.10149	0.0744879	0.0744879
PFC0285c	PF3D7_0306800	T-complex protein beta subunit, putative	T-complex protein 1 subunit beta	1602	-1.1792	-1.12405	-1.07985	-1.18681	0.00937	-1.14248	0.0502517	1212	-21.5604	9	7	1020	167	113	113	0.756554	0.636704	0.104245	0.0705368	0.0705368
PF13_0257	PF3D7_1405100	glutamate--tRNA ligase	GTPase-activating protein, putative	894	-1.14987	-1.16016	-1.07448	-1.17323	0.00720	-1.13944	0.0443459	648	-16.0046	9	5	514	116	92	92	0.724832	0.574944	0.129754	0.102908	0.102908
PF10_0242	PF3D7_1024800	hypothetical protein	exported protein 3	1491	-1.17589	-1.1529	-1.14774	-1.07665	0.00665	-1.1383	0.0428797	1228	-18.048	9	11	912	138	192	192	0.823608	0.61167	0.0925553	0.128773	0.128773
PFF1065c	PF3D7_0622100	hypothetical protein, conserved	conserved Plasmodium protein, unknown function	555	-1.13851	-1.15811	-1.11278	-1.14215	0.00057	-1.13789	0.0187785	382	-16.423	9	3	342	61	60	60	0.688288	0.616216	0.10991	0.108108	0.108108
PF11_0253	PF3D7_1124200	hypothetical protein	thioredoxin-like protein, putative	1260	-1.07989	-1.16993	-1.13184	-1.16776	0.00637	-1.13735	0.042104	1046	-19.484	9	2	810	154	146	146	0.830159	0.642857	0.122222	0.115873	0.115873
PFD1175w	PF3D7_0424700	Plasmodium falciparum trophozoite antigen r45-like protein	serine/threonine protein kinase, FIKK family	930	-1.17241	-1.09309	-1.08467	-1.15754	0.00916	-1.12693	0.0444839	648	-26.8022	9	10	620	100	76	76	0.696774	0.666667	0.107527	0.0817204	0.0817204
MAL13P1.302	PF3D7_1360700	SUMO ligase, putative	E3 SUMO-protein ligase PIAS, putative	942	-1.10928	-1.18721	-1.09941	-1.10552	0.00740	-1.12536	0.0414368	818	-24.6518	9	2	628	106	79	79	0.868365	0.666667	0.112527	0.0838641	0.0838641
PFL0060w	PF3D7_1201200	hypothetical protein, conserved in P. falciparum	Plasmodium exported protein (PHISTa-like), unknown function	666	-1.15082	-1.12914	-1.09341	-1.12374	0.00158	-1.12428	0.023673	528	-17.5599	9	6	404	60	47	47	0.792793	0.606607	0.0900901	0.0705706	0.0705706
PF11_0105	PF3D7_1109400	hypothetical protein	essential nuclear protein 1, putative	1311	-1.16141	-1.09443	-1.1433	-1.08112	0.00711	-1.12007	0.0383977	1104	-17.4144	9	3	820	172	165	165	0.842105	0.625477	0.131198	0.125858	0.125858
PFF0480w	PF3D7_0609600	hypothetical protein, conserved	conserved Plasmodium protein, unknown function	1812	-1.09349	-1.16249	-1.14017	-1.07906	0.00771	-1.1188	0.0390954	1302	-27.7671	9	2	1182	174	220	220	0.718543	0.652318	0.0960265	0.121413	0.121413
MAL13P1.360	PF3D7_1326700	hypothetical protein, conserved	conserved Apicomplexan protein, unknown function	1629	-1.13677	-1.09996	-1.15603	-1.07469	0.00670	-1.11686	0.0364903	1274	-16.4507	9	9	1014	189	181	181	0.782075	0.622468	0.116022	0.111111	0.111111
PF13_0177	PF3D7_1332900	ATP-dependent RNA helicase, putative	isoleucine--tRNA ligase, putative	744	-1.13806	-1.09707	-1.10784	-1.11267	0.00081	-1.11391	0.0173704	496	-25.3543	9	3	490	74	68	68	0.666667	0.658602	0.0994624	0.0913978	0.0913978
PF11_0399	PF3D7_1138800	hypothetical protein	WD repeat-containing protein, putative	1584	-1.10742	-1.13175	-1.06583	-1.14591	0.00678	-1.11273	0.0350736	1312	-22.6205	9	2	1062	151	153	153	0.828283	0.670455	0.0953283	0.0965909	0.0965909
PFL1300c	PF3D7_1226900	hypothetical protein, conserved	parasitophorous vacuolar protein 2	1488	-1.14463	-1.08903	-1.12865	-1.07272	0.00649	-1.10876	0.0335183	1198	-22.5357	9	2	920	171	175	175	0.805108	0.61828	0.114919	0.117608	0.117608
PF14_0516	PF3D7_1454300	serine/threonine-protein kinase	SNF1-related serine/threonine protein kinase KIN	294	-1.13466	-1.06986	-1.09912	-1.12816	0.00476	-1.10795	0.0297248	208	-23.0616	9	6	184	24	37	37	0.707483	0.62585	0.0816327	0.12585	0.12585
PF11_0203	PF3D7_1119600	peptidase	ATP-dependent zinc metalloprotease FTSH, putative	1311	-1.13067	-1.10195	-1.08243	-1.08706	0.00230	-1.10053	0.0217523	1038	-23.7683	9	3	864	156	99	99	0.791762	0.659039	0.118993	0.0755149	0.0755149
PFF1265w	PF3D7_0626100	oxidoreductase, short-chain dehydrogenase family, putative	oxidoreductase, short-chain dehydrogenase family, putative	1152	-1.07341	-1.05062	-1.10963	-1.1077	0.00848	-1.08534	0.028506	934	-28.1912	9	3	776	98	111	111	0.810764	0.673611	0.0850694	0.0963542	0.0963542
PF11_0433	PF3D7_1142100	hypothetical protein	conserved Plasmodium protein, unknown function	1185	-1.09954	-1.0953	-1.08729	-1.0589	0.00238	-1.08526	0.0182911	716	-14.4875	9	14	698	142	132	132	0.604219	0.58903	0.119831	0.111392	0.111392
PF13_0215	PF3D7_1346600	hypothetical protein, conserved	conserved protein, unknown function	666	-1.08591	-1.11953	-1.06291	-1.0595	0.00850	-1.08196	0.0276554	530	-29.0464	9	2	460	79	55	55	0.795796	0.690691	0.118619	0.0825826	0.0825826
MAL8P1.104	PF3D7_0811300	CAF1 family ribonuclease, putative	CCR4-associated factor 1	1623	-1.0779	-1.11287	-1.08537	-1.05168	0.00662	-1.08196	0.0251689	1164	-26.0599	9	2	1074	160	132	132	0.71719	0.661738	0.0985829	0.0813309	0.0813309
PF14_0407	PF3D7_1442900	hypothetical protein	Sec7 domain-containing protein ARFGEF, putative	1209	-1.05868	-1.08151	-1.07387	-1.1074	0.00378	-1.08037	0.0203685	858	-20.3636	9	9	778	152	95	95	0.709677	0.643507	0.125724	0.0785773	0.0785773
PFE0985w	PF3D7_0519600	hypothetical protein, conserved	zinc finger protein, putative	402	-1.08669	-1.07872	-1.08149	-1.07033	0.00016	-1.07931	0.00683631	332	-14.3875	9	2	232	52	45	45	0.825871	0.577114	0.129353	0.11194	0.11194
PF14_0144	PF3D7_1414600	mRNA capping enzyme, putative	mRNA-capping enzyme subunit alpha	1563	-1.077	-1.08242	-1.085	-1.06198	0.00060	-1.0766	0.0103011	1198	-19.4916	9	8	990	135	129	129	0.766475	0.633397	0.0863724	0.0825336	0.0825336
PF10_0232	PF3D7_1023900	Chromodomain-helicase-DNA-binding protein 1 homolog, putative	chromodomain-helicase-DNA-binding protein 1 homolog, putative	294	-1.04596	-1.06247	-1.07327	-1.08043	0.00291	-1.06553	0.0149918	250	-30.4086	9	1	186	35	8	8	0.85034	0.632653	0.119048	0.0272109	0.0272109
PF13_0140	PF3D7_1331800	dihydrofolate synthase/folylpolyglutamate synthase	60S ribosomal protein L23, putative	420	-1.08233	-1.08229	-1.04861	-1.04338	0.00822	-1.06415	0.0210749	348	-21.8636	9	6	266	53	49	49	0.828571	0.633333	0.12619	0.116667	0.116667
PFA0410w	PF3D7_0108300	hypothetical protein, conserved	conserved Plasmodium protein, unknown function	657	-1.03429	-1.07766	-1.08328	-1.06123	0.00941	-1.06412	0.0219744	542	-25.6551	9	4	446	65	49	49	0.824962	0.678843	0.0989346	0.0745814	0.0745814
PF14_0565	PF3D7_1459200	hypothetical protein	WD repeat-containing protein, putative	693	-1.06015	-1.07528	-1.05551	-1.06375	0.00057	-1.06367	0.00844145	500	-27.9268	9	5	462	59	61	61	0.721501	0.666667	0.0851371	0.0880231	0.0880231
PF14_0071	PF3D7_1407400	hypothetical protein	conserved Plasmodium protein, unknown function	585	-1.06979	-1.05742	-1.03905	-1.07881	0.00531	-1.06127	0.0172123	394	-14.649	9	8	342	83	69	69	0.673504	0.584615	0.14188	0.117949	0.117949
PF11_0250	PF3D7_1123900	high mobility group-like protein NHP2, putative	13 kDa ribonucleoprotein-associated protein, putative	438	1.01101	1.01497	1.02396	1.01896	0.00820	1.01722	0.00554021	356	-18.0859	9	2	266	40	26	26	0.812785	0.607306	0.0913242	0.0593607	0.0593607
PFE0300c	PF3D7_0506100	60S ribosomal subunit protein L24, putative	60S ribosomal subunit protein L24, putative	615	1.04985	1.06881	1.05593	1.02699	0.00985	1.05039	0.0174913	492	-12.8367	9	2	360	85	54	54	0.8	0.585366	0.138211	0.0878049	0.0878049
PF10_0015	PF3D7_1001100	acyl CoA binding protein, putative	acyl-CoA binding protein, isoform 1, ACBP1	804	1.07572	1.03943	1.0424	1.04735	0.00794	1.05122	0.0166536	734	-17.8028	9	5	496	89	56	56	0.912935	0.616915	0.110697	0.0696517	0.0696517
PF13_0016	PF3D7_1324800	methyl transferase-like protein, putative	dihydrofolate synthase/folylpolyglutamate synthase	1569	1.07176	1.05498	1.07534	1.04354	0.00343	1.0614	0.0148532	1250	-19.1258	9	13	1012	151	173	173	0.796686	0.644997	0.0962396	0.110261	0.110261
PFE0845c	PF3D7_0516900	60S ribosomal subunit protein L8, putative	60S ribosomal protein L2	783	1.07945	1.07418	1.04436	1.07496	0.00320	1.06824	0.0160869	700	-22.5389	9	0	488	107	87	87	0.893997	0.623244	0.136654	0.111111	0.111111
PFI1075w	PF3D7_0921900	hypothetical protein, conserved	conserved Plasmodium protein, unknown function	747	1.05384	1.07803	1.07504	1.07151	0.00094	1.06961	0.0108426	418	-8.74178	9	2	366	177	145	145	0.559572	0.48996	0.236948	0.19411	0.19411
PFI0125c	PF3D7_0902600	protein kinase, FIKK family	serine/threonine protein kinase, FIKK family	1776	1.08236	1.07654	1.0892	1.04531	0.00445	1.07335	0.0193978	1232	-21.7546	9	4	1146	214	230	230	0.693694	0.64527	0.120495	0.129505	0.129505
PFC0845c	PF3D7_0319100	ubiquitin--protein ligase, putative	E3 ubiquitin-protein ligase RBX1, putative	324	1.09263	1.06143	1.0663	1.08351	0.00170	1.07597	0.0145983	186	-25.6019	9	9	206	49	44	44	0.574074	0.635802	0.151235	0.135802	0.135802
PFL0855c	PF3D7_1217700	hypothetical protein, conserved	conserved Plasmodium protein, unknown function	1563	1.06062	1.06672	1.07412	1.10377	0.00364	1.07631	0.0191223	1040	-14.1365	9	1	914	189	231	231	0.665387	0.584773	0.120921	0.147793	0.147793
PFL1775c	PF3D7_1236700	hypothetical protein, conserved	S-adenosyl-methyltransferase, putative	1527	1.07384	1.06325	1.07568	1.12347	0.00717	1.08406	0.0268383	1284	-19.9787	9	0	972	175	179	179	0.840864	0.636542	0.114604	0.117223	0.117223
PFL0255c	PF3D7_1205100	uga suppressor tRNA-associated antigenic protein, putative	O-phosphoseryl-tRNA(Sec) selenium transferase, putative	1737	1.1009	1.05508	1.08572	1.09637	0.00347	1.08452	0.0206307	1292	-24.86	9	5	1134	176	166	166	0.743811	0.65285	0.101324	0.0955671	0.0955671
PF08_0071	PF3D7_0814900	Fe-superoxide dismutase	superoxide dismutase [Fe]	597	1.07933	1.09898	1.05778	1.10664	0.00391	1.08568	0.0218704	502	-22.7062	9	4	388	56	39	39	0.840871	0.649916	0.0938023	0.0653266	0.0653266
PF14_0615	PF3D7_1464700	ATP synthase (C/AC39) subunit, putative	ATP synthase (C/AC39) subunit, putative	1149	1.08443	1.13223	1.06995	1.06353	0.00963	1.08753	0.0310524	810	-23.6464	9	6	748	109	100	100	0.704961	0.651001	0.0948651	0.0870322	0.0870322
PF14_0474	PF3D7_1449800	hypothetical protein	conserved protein, unknown function	534	1.09221	1.11671	1.07192	1.09313	0.00176	1.09349	0.0183139	240	-22.7141	9	6	328	83	48	69	0.449438	0.614232	0.155431	0.0898876	0.129213
PF14_0277	PF3D7_1429800	coatamer protein, beta subunit, putative	coatomer subunit beta, putative	1101	1.04647	1.10801	1.1122	1.11689	0.00953	1.09589	0.0331474	746	-20.7229	9	2	696	124	124	124	0.677566	0.632153	0.112625	0.112625	0.112625
PF14_0104	PF3D7_1410600	eukaryotictranslation initiation factor 2 gamma subunit, putative	eukaryotic translation initiation factor 2 subunit gamma, putative	1398	1.09448	1.09502	1.08137	1.11766	0.00087	1.09713	0.0150702	1264	-21.2078	9	3	918	112	124	124	0.904149	0.656652	0.0801144	0.0886981	0.0886981
PF10_0077	PF3D7_1007900	eukaryotictranslation initiation factor 3 subunit 7, putative	eukaryotic translation initiation factor 3 subunit D, putative	1632	1.11564	1.11049	1.08294	1.0817	0.00144	1.09769	0.0178819	1226	-15.6401	9	8	986	190	234	234	0.751225	0.604167	0.116422	0.143382	0.143382
MAL8P1.102	PF3D7_0811800	hypothetical protein, conserved	conserved Plasmodium protein, unknown function	1764	1.06768	1.10841	1.12955	1.09816	0.00382	1.10095	0.0257442	1462	-17.5908	9	2	1084	156	185	185	0.828798	0.614512	0.0884354	0.104875	0.104875
PFB0965c	PF3D7_0221600	hypothetical protein	Plasmodium exported protein, unknown function, pseudogene	621	1.10575	1.07833	1.09806	1.12913	0.00197	1.10282	0.0210017	234	-33.587	9	5	460	54	32	32	0.376812	0.740741	0.0869565	0.0515298	0.0515298
PF14_0125	PF3D7_1412600	deoxyhypusine synthase	deoxyhypusine synthase	1491	1.11312	1.09857	1.08669	1.12232	0.00078	1.10518	0.015731	1064	-26.7804	9	1	974	156	153	153	0.713615	0.653253	0.104628	0.102616	0.102616
PFL2400w	PF3D7_1250000	hypothetical protein, conserved	rRNA-processing protein FCF2, putative	507	1.07909	1.1005	1.10443	1.1515	0.00482	1.10888	0.0305174	388	-10.8105	9	10	276	86	91	91	0.765286	0.544379	0.169625	0.179487	0.179487
MAL13P1.250	PF3D7_1349600	hypothetical protein, conserved	conserved Plasmodium protein, unknown function	924	1.12662	1.09398	1.08755	1.14319	0.00292	1.11284	0.0264971	592	-14.4946	9	8	552	135	101	101	0.640693	0.597403	0.146104	0.109307	0.109307
MAL13P1.174	PF3D7_1334800	MSP7-like protein	MSP7-like protein	846	1.07351	1.12137	1.10711	1.16069	0.00664	1.11567	0.0361018	636	-17.1564	9	2	542	74	78	78	0.751773	0.640662	0.0874704	0.0921986	0.0921986
PFF0905w	PF3D7_0618700	hypothetical protein, conserved	trafficking protein particle complex subunit 6A, putative	855	1.07872	1.10633	1.15185	1.13118	0.00441	1.11702	0.0315954	722	-18.1213	9	5	536	78	68	68	0.844444	0.626901	0.0912281	0.0795322	0.0795322
PFE1020w	PF3D7_0520300	u6 snRNA-associated sm-like protein Lsm2, putative	U6 snRNA-associated Sm-like protein LSm2, putative	312	1.11685	1.157	1.06907	1.12665	0.00668	1.11739	0.0364683	146	-21.247	9	9	200	32	18	18	0.467949	0.641026	0.102564	0.0576923	0.0576923
PFI0815c	PF3D7_0916600	hypothetical protein, conserved	methyltransferase, putative	891	1.15333	1.09442	1.10439	1.13005	0.00238	1.12055	0.0265123	570	-24.4687	9	4	618	78	77	77	0.639731	0.693603	0.0875421	0.0864198	0.0864198
PFD0720w	PF3D7_0414900	hypothetical protein, conserved	armadillo-domain containing rhoptry protein	828	1.14362	1.10215	1.1412	1.1323	0.00073	1.12982	0.0190764	506	-25.8881	9	1	544	69	73	73	0.611111	0.657005	0.0833333	0.0881643	0.0881643
MAL13P1.274	PF3D7_1355500	serine/threonine protein phosphatase pfPp5	serine/threonine protein phosphatase 5	1530	1.16021	1.14125	1.15969	1.06984	0.00757	1.13275	0.0428553	764	-32.6889	9	1	1040	160	150	150	0.499346	0.679739	0.104575	0.0980392	0.0980392
PF08_0049	PF3D7_0819900	ribonucleoprotein, putative	U6 snRNA-associated Sm-like protein LSm3, putative	276	1.09951	1.14562	1.13331	1.16448	0.00184	1.13573	0.0273381	214	-18.0478	9	10	168	27	16	16	0.775362	0.608696	0.0978261	0.057971	0.057971
PF14_0048	PF3D7_1405100	hypothetical protein	GTPase-activating protein, putative	894	1.17851	1.14429	1.09847	1.12631	0.00321	1.13689	0.0335411	648	-16.0046	9	5	514	116	92	92	0.724832	0.574944	0.129754	0.102908	0.102908
PF07_0079	PF3D7_0719600	60S ribosomal protein L11a, putative	60S ribosomal protein L11a, putative	522	1.16923	1.16356	1.07365	1.16988	0.00780	1.14408	0.0470391	274	-18.0716	9	7	318	59	34	34	0.524904	0.609195	0.113027	0.0651341	0.0651341
PF11_0447	PF3D7_1143400	translation initiation factor eIF-1A, putative	translation initiation factor eIF-1A, putative	468	1.18628	1.11261	1.12598	1.16762	0.00276	1.14812	0.0345812	164	-13.6892	9	2	236	53	83	83	0.350427	0.504274	0.113248	0.17735	0.17735
PFC0400w	PF3D7_0309600	60S Acidic ribosomal protein P2	60S acidic ribosomal protein P2	339	1.16217	1.14969	1.09477	1.22485	0.00797	1.15787	0.0533958	214	-16.7182	9	2	204	70	18	18	0.631268	0.60177	0.20649	0.0530973	0.0530973
PF14_0157	PF3D7_1415900	hypothetical protein	zinc finger protein, putative	441	1.18593	1.19578	1.10892	1.14173	0.00359	1.15809	0.0403358	386	-19.0661	9	1	278	34	36	36	0.875283	0.630385	0.0770975	0.0816327	0.0816327
PF14_0566	PF3D7_1459300	hypothetical protein	OPA3-like protein, putative	570	1.21257	1.1493	1.17892	1.1028	0.00515	1.1609	0.0465642	448	-19.153	9	1	346	45	29	29	0.785965	0.607018	0.0789474	0.0508772	0.0508772
PF14_0317	PF3D7_1433600	hypothetical protein, conserved	signal peptidase complex subunit SPC1, putative	306	1.18026	1.11345	1.16084	1.19724	0.00240	1.16295	0.0361946	212	-17.6996	9	7	194	49	23	23	0.69281	0.633987	0.160131	0.0751634	0.0751634
PFD0355c	PF3D7_0407200	Peptidyl-tRNA hydrolase PTH2, putative	peptidyl-tRNA hydrolase 2, putative	570	1.16104	1.22113	1.11658	1.17268	0.00352	1.16786	0.0429615	316	-26.0477	9	0	348	70	44	44	0.554386	0.610526	0.122807	0.077193	0.077193
PF10_0335	PF3D7_1034500	hypothetical protein	conserved Plasmodium protein, unknown function	1896	1.1954	1.17122	1.1419	1.16923	0.00047	1.16944	0.0218753	1574	-26.9703	9	6	1254	221	165	165	0.830169	0.661392	0.116561	0.0870253	0.0870253
PFE0445c	PF3D7_0509000	SNAP protein (soluble N-ethylmaleimide-sensitive factor Attachment Protein), putative	alpha-soluble NSF attachment protein, putative	897	1.24018	1.17825	1.18635	1.0966	0.00806	1.17535	0.0592562	792	-20.7186	9	3	586	101	92	92	0.882943	0.653289	0.112598	0.102564	0.102564
PF14_0585	PF3D7_1461300	ribosomal protein S28e, putative	40S ribosomal protein S28e, putative	204	1.15456	1.18352	1.11271	1.26671	0.00927	1.17937	0.0650758	100	-10.9579	9	7	120	24	18	18	0.490196	0.588235	0.117647	0.0882353	0.0882353
PF08_0131	PF3D7_0802200	1-cys peroxidoxin	1-cys peroxiredoxin	663	1.15281	1.19437	1.16392	1.21902	0.00093	1.18253	0.0300073	506	-16.4983	9	3	420	85	38	38	0.763198	0.633484	0.128205	0.0573152	0.0573152
PFD1105w	PF3D7_0423400	hypothetical protein	apical asparagine-rich protein AARP	654	1.21473	1.2004	1.14745	1.18789	0.00079	1.18762	0.0289366	446	-9.38673	9	5	380	83	70	70	0.681957	0.58104	0.126911	0.107034	0.107034
PF13_0014	PF3D7_1323600	40S ribosomal protein S7 homologue, putative	conserved protein, unknown function	1257	1.16046	1.21598	1.16767	1.2066	0.00068	1.18768	0.0276899	752	-21.196	9	5	804	134	105	105	0.59825	0.639618	0.106603	0.0835322	0.0835322
PFI0635c	PF3D7_0913000	hypothetical protein, conserved	conserved protein, unknown function	444	1.19885	1.25033	1.23989	1.11856	0.00547	1.20191	0.059843	254	-10.5284	9	7	242	62	64	64	0.572072	0.545045	0.13964	0.144144	0.144144
PFD0755c	PF3D7_0415600	adenylate kinase 1	GTP:AMP phosphotransferase	705	1.24476	1.1337	1.18311	1.25562	0.00442	1.2043	0.0568745	614	-14.8074	9	7	426	77	63	63	0.870922	0.604255	0.10922	0.0893617	0.0893617
PFE0715w	PF3D7_0514300	asparagine -- tRNA ligase, putative	aspartate--tRNA ligase, putative	1263	1.26409	1.20114	1.22492	1.12827	0.00450	1.2046	0.0571262	1038	-26.0937	9	3	826	149	115	115	0.821853	0.653998	0.117973	0.091053	0.091053
PF10_0179	PF3D7_1018500	PHF5-like protein, putative	pre-mRNA-splicing factor RDS3, putative	336	1.19115	1.20757	1.16303	1.26515	0.00180	1.20673	0.0430737	234	-26.4315	9	7	216	50	18	18	0.696429	0.642857	0.14881	0.0535714	0.0535714
PF14_0355	PF3D7_1437500	hypothetical protein	conserved Plasmodium membrane protein, unknown function	816	1.23937	1.25663	1.22005	1.12401	0.00475	1.21002	0.0592515	570	-29.2027	9	6	582	79	32	32	0.698529	0.713235	0.0968137	0.0392157	0.0392157
MAL7P1.24	PF3D7_0707900	hypothetical protein, conserved	ribosomal protein S8e, putative	780	1.16237	1.26646	1.27766	1.13917	0.00738	1.21141	0.0708122	612	-16.5147	9	1	468	96	105	105	0.784615	0.6	0.123077	0.134615	0.134615
PFI0155c	PF3D7_0903200	PfRab7, GTPase	ras-related protein RAB7	621	1.32578	1.16673	1.21626	1.14872	0.00929	1.21437	0.0795723	424	-21.1554	9	3	392	74	61	61	0.68277	0.63124	0.119163	0.0982287	0.0982287
PFL1700c	PF3D7_1235200	V-type K+ - independent h+ -translocating inorganic pyrophosphatse	V-type K+-independent H+-translocating inorganic pyrophosphatase	456	1.30413	1.15341	1.14036	1.26329	0.00997	1.2153	0.0809119	286	-22.5013	9	4	286	49	33	33	0.627193	0.627193	0.107456	0.0723684	0.0723684
PFA0435w	PF3D7_0108800	hypothetical protein, conserved	mitochondrial carrier protein, putative	1083	1.3054	1.23373	1.12497	1.2066	0.00788	1.21768	0.0745437	646	-24.0692	9	2	718	99	73	73	0.596491	0.662973	0.0914127	0.0674054	0.0674054
MAL7P1.94	PF3D7_0718500	prefoldin subunit 3, putative	prefoldin subunit 3, putative	579	1.21207	1.17234	1.18473	1.30317	0.00374	1.21808	0.0591067	502	-16.4709	9	7	352	78	51	51	0.867012	0.607945	0.134715	0.0880829	0.0880829
PFE0210c	PF3D7_0504300	hypothetical protein, conserved	conserved Plasmodium protein, unknown function	1509	1.23712	1.30762	1.1985	1.1488	0.00523	1.22301	0.066997	1116	-17.9911	9	10	928	141	130	130	0.739563	0.614977	0.0934394	0.0861498	0.0861498
PF11_0226	PF3D7_1121800	petidase, M16 family	peptidase M16, putative	489	1.1765	1.13302	1.28733	1.30074	0.00960	1.2244	0.0825282	310	-18.8793	9	2	294	63	38	38	0.633947	0.601227	0.128834	0.0777096	0.0777096
MAL7P1.5	PF3D7_0701600	Plasmodium falciparum Maurers Cleft 2 transmembrane domain protein, PfMC-2TM_7.1	Pfmc-2TM Maurer's cleft two transmembrane protein	696	1.19641	1.20856	1.21292	1.29206	0.00134	1.22749	0.0436115	498	-23.9939	9	2	450	71	87	87	0.715517	0.646552	0.102011	0.125	0.125
PFL2490c	PF3D7_1251800	hypothetical protein, conserved	conserved Plasmodium protein, unknown function	1680	1.25994	1.25348	1.23197	1.17769	0.00088	1.23077	0.0373522	1358	-24.3622	9	8	1042	233	126	126	0.808333	0.620238	0.13869	0.075	0.075
MAL7P1.126	PF3D7_0723900	hypothetical protein, conserved	RNA-binding protein, putative	450	1.29746	1.20763	1.27166	1.20912	0.00120	1.24647	0.045233	360	-22.728	9	6	308	34	16	16	0.8	0.684444	0.0755556	0.0355556	0.0355556
PF10_0298	PF3D7_1030500	26S proteasome subunit, putative	26S proteasome regulatory subunit RPN9, putative	1182	1.28444	1.33054	1.23538	1.15272	0.00545	1.25077	0.0760429	858	-19.3749	9	1	764	132	127	127	0.725888	0.646362	0.111675	0.107445	0.107445
MAL13P1.15	PF3D7_1303000	hypothetical protein, conserved	ATP synthase-associated protein, putative	354	1.2391	1.27886	1.30045	1.19465	0.00123	1.25327	0.0466115	114	-21.8642	9	1	224	37	44	44	0.322034	0.632768	0.10452	0.124294	0.124294
PFL0105w	PF3D7_1202100	hypothetical protein, conserved	SRAP domain-containing protein, putative	1203	1.28637	1.1905	1.21896	1.32027	0.00249	1.25402	0.0597204	622	-9.31554	9	6	626	170	222	222	0.517041	0.520366	0.141313	0.184539	0.184539
PFI0475w	PF3D7_0909800	small nuclear ribonucleoprotein (snRNP), putative	small nuclear ribonucleoprotein Sm D3, putative	351	1.23654	1.24491	1.25504	1.28211	0.00009	1.25465	0.0198078	268	-18.6992	9	2	222	57	35	35	0.763533	0.632479	0.162393	0.0997151	0.0997151
PF14_0390	PF3D7_1441100	hypothetical protein	conserved Plasmodium protein, unknown function	684	1.16134	1.27664	1.23186	1.38902	0.00839	1.26471	0.0954983	336	0.535351	9	5	318	90	102	102	0.491228	0.464912	0.131579	0.149123	0.149123
PFA0700c	PF3D7_0114500	hypothetical protein, conserved in P. falciparum	Plasmodium exported protein (hyp10), unknown function	1209	1.35524	1.22157	1.26867	1.2553	0.00161	1.2752	0.0569246	786	-25.591	9	8	788	126	80	80	0.650124	0.651778	0.104218	0.0661704	0.0661704
PFL2065c	PF3D7_1242900	mitochondrial import inner membrane translocase subunit, putative	mitochondrial import inner membrane translocase subunit TIM13, putative	288	1.29835	1.31937	1.36135	1.13026	0.00977	1.27733	0.101486	190	-18.5665	9	13	182	43	27	27	0.659722	0.631944	0.149306	0.09375	0.09375
PF13_0178	PF3D7_1338200	translation initiation factor 6, putative	60S ribosomal protein L6, putative	666	1.3231	1.19725	1.27738	1.32644	0.00193	1.28104	0.0601785	384	-14.9323	9	21	390	82	88	88	0.576577	0.585586	0.123123	0.132132	0.132132
PFC0582c	PF3D7_0314100	hypothetical protein, conserved	vesicle transport v-SNARE protein, putative	213	1.36691	1.25053	1.30584	1.20824	0.00265	1.28288	0.0688134	66	-16.7835	9	4	120	19	21	21	0.309859	0.56338	0.0892019	0.0985915	0.0985915
PFE0810c	PF3D7_0516200	40S ribosomal subunit protein S14, putative	40S ribosomal protein S11	456	1.32734	1.31803	1.16796	1.35322	0.00473	1.29164	0.083785	220	-13.225	9	17	280	36	32	32	0.482456	0.614035	0.0789474	0.0701754	0.0701754
PFF0060w	PF3D7_0601200	Plasmodium falciparum Maurers Cleft 2 transmembrane domain protein 6, PfMC-2TM_6	Pfmc-2TM Maurer's cleft two transmembrane protein	1323	1.17502	1.36923	1.39326	1.2782	0.00651	1.30393	0.0992031	750	-34.434	9	2	846	137	124	124	0.566893	0.639456	0.103553	0.0937264	0.0937264
PFL2080c	PF3D7_1243300	hypothetical protein, conserved	conserved Plasmodium protein, unknown function	240	1.42856	1.2754	1.28748	1.23128	0.00367	1.30568	0.0854068	62	-28.0554	9	2	160	6	7	7	0.258333	0.666667	0.025	0.0291667	0.0291667
PF11_0329	PF3D7_1132000	hypothetical protein	ubiquitin-like protein, putative	1146	1.44146	1.2626	1.28389	1.24563	0.00409	1.30839	0.0900804	592	-11.9488	9	34	606	139	217	217	0.516579	0.528796	0.121291	0.189354	0.189354
PFI0375w	PF3D7_0907800	ribosomal protein L35, putative	ribosomal protein L35, apicoplast, putative	576	1.36236	1.2932	1.26126	1.33289	0.00053	1.31243	0.0443463	430	-16.3024	9	3	332	76	65	65	0.746528	0.576389	0.131944	0.112847	0.112847
PFL0740c	PF3D7_1215300	10 kd chaperonin, putative	10 kDa chaperonin	312	1.33684	1.37476	1.26719	1.3178	0.00048	1.32415	0.0447481	178	-23.4585	9	6	204	40	36	36	0.570513	0.653846	0.128205	0.115385	0.115385
PFI1115c	PF3D7_0922700	pre-mRNA splicing factor protein, putative	pre-mRNA-splicing factor 18, putative	1032	1.2903	1.23721	1.4206	1.34965	0.00254	1.32444	0.0788604	746	-7.87467	9	2	538	201	113	113	0.722868	0.521318	0.194767	0.109496	0.109496
PFL2110c	PF3D7_1243900	hypothetical protein, conserved	double C2-like domain-containing protein	1113	1.2779	1.4272	1.18127	1.41763	0.00857	1.326	0.118178	906	-26.4168	9	5	726	109	127	127	0.814016	0.652291	0.0979335	0.114106	0.114106
PFF1525c	PF3D7_0631400	hypothetical protein, conserved in P. falciparum	Pfmc-2TM Maurer's cleft two transmembrane protein	858	1.25957	1.38076	1.4323	1.2411	0.00395	1.32843	0.0929079	496	-23.2753	9	8	548	89	103	103	0.578089	0.638695	0.10373	0.120047	0.120047
PFI0780w	PF3D7_0915900	hypothetical protein, conserved	conserved Plasmodium protein, unknown function	501	1.36523	1.20406	1.35425	1.41918	0.00392	1.33568	0.092221	278	-10.6146	9	5	258	80	106	106	0.55489	0.51497	0.159681	0.211577	0.211577
PFE0965c	PF3D7_0519200	vacuolar ATP synthetase, putative	V-type proton ATPase 16 kDa proteolipid subunit	498	1.36817	1.48656	1.29807	1.20612	0.00715	1.33973	0.118258	324	-28.5973	9	2	348	60	29	29	0.650602	0.698795	0.120482	0.0582329	0.0582329
PF14_0453	PF3D7_1447700	hypothetical protein	conserved protein, unknown function	1029	1.39256	1.39797	1.17279	1.43037	0.00756	1.34842	0.118273	858	-24.3636	9	2	694	88	87	87	0.833819	0.674441	0.0855199	0.0845481	0.0845481
PF14_0676	PF3D7_1470900	20S proteasome beta 4 subunit, putative	proteasome subunit beta type-2, putative	588	1.4013	1.28173	1.30611	1.41808	0.00126	1.3518	0.0679232	340	-22.7145	9	4	392	54	45	45	0.578231	0.666667	0.0918367	0.0765306	0.0765306
PF11_0025	PF3D7_1101700	Plasmodium falciparum Maurers Cleft 2 transmembrane domain protein 11.2	Pfmc-2TM Maurer's cleft two transmembrane protein	360	1.31776	1.2735	1.56267	1.31724	0.00676	1.36779	0.131564	282	-13.7025	9	4	218	31	21	21	0.783333	0.605556	0.0861111	0.0583333	0.0583333
PFC0910w	PF3D7_0320500	hypothetical protein, conserved	nicotinamidase, putative	1290	1.48894	1.31684	1.29461	1.38342	0.00212	1.37095	0.0872407	844	-20.4223	9	2	844	149	157	157	0.654264	0.654264	0.115504	0.121705	0.121705
PFE1540w	PF3D7_0530800	hypothetical protein, conserved	CPW-WPC family protein	765	1.53609	1.32204	1.28083	1.40714	0.00393	1.38653	0.11273	590	-41.5151	9	8	526	79	48	48	0.771242	0.687582	0.103268	0.0627451	0.0627451
PFC0300c	PF3D7_0307200	60S ribosomal protein L7, putative	60S ribosomal protein L7, putative	774	1.41363	1.52294	1.36755	1.313	0.00171	1.40428	0.0891604	618	-15.2177	9	2	442	108	107	107	0.79845	0.571059	0.139535	0.138243	0.138243
PF10_0038	PF3D7_1003500	ribosomal protein S20e, putative	40S ribosomal protein S20e, putative	357	1.38213	1.39391	1.24635	1.62146	0.00818	1.41096	0.155487	118	-18.1972	9	2	218	39	42	42	0.330532	0.610644	0.109244	0.117647	0.117647
PF10_0187	PF3D7_1019400	ribosomal protein L30e, putative	60S ribosomal protein L30e, putative	327	1.37997	1.5788	1.43667	1.31159	0.00290	1.42676	0.113531	238	-21.4419	9	0	214	22	25	25	0.727829	0.654434	0.0672783	0.0764526	0.0764526
PF14_0349	PF3D7_1436900	histidine triad protein, putative	histidine triad protein, putative	603	1.65367	1.41059	1.44374	1.45445	0.00158	1.49061	0.110297	484	-23.3642	9	5	394	66	31	31	0.802653	0.6534	0.109453	0.0514096	0.0514096
PF13_0171	PF3D7_1332800	60S ribosomal protein L23, putative	eukaryotic translation initiation factor 6, putative	744	1.48527	1.58471	1.49054	1.42731	0.00034	1.49696	0.0651385	496	-25.3543	9	3	490	74	68	68	0.666667	0.658602	0.0994624	0.0913978	0.0913978
PFF1050w	PF3D7_0621800	nascent polypeptide associated complex alpha chain, putative	nascent polypeptide-associated complex subunit alpha, putative	555	1.45418	1.49953	1.46875	1.61951	0.00045	1.51049	0.0750967	382	-16.423	9	3	342	61	60	60	0.688288	0.616216	0.10991	0.108108	0.108108
PF11_0438	PF3D7_1142600	Ribosomal protein, putative	60S ribosomal protein L35ae, putative	423	1.44542	1.59392	1.50683	1.6033	0.00041	1.53737	0.0751269	190	-12.4094	9	2	236	86	51	51	0.449173	0.55792	0.20331	0.120567	0.120567
PFE1100w	PF3D7_0522000	hypothetical protein, conserved	conserved Plasmodium protein, unknown function	324	1.28466	1.59927	1.54465	1.76997	0.00755	1.54964	0.201037	154	-10.0155	9	2	162	40	90	90	0.475309	0.5	0.123457	0.277778	0.277778
PF13_0213	PF3D7_1342100	60S ribosomal subunit protein L6e, putative	aconitate hydratase	921	1.72366	1.6413	1.68158	1.48733	0.00063	1.63347	0.103065	650	-4.9908	9	13	442	164	231	231	0.705755	0.479913	0.178067	0.250814	0.250814
PF13_0134	PF3D7_1326600	hypothetical protein, conserved	conserved Plasmodium protein, unknown function	1422	2.09841	1.56578	1.51345	1.54305	0.00718	1.68017	0.279647	1054	-24.1704	9	2	938	194	128	128	0.74121	0.659634	0.136428	0.0900141	0.0900141
PFD0890w	PF3D7_0418400	hypothetical protein, conserved	conserved Plasmodium protein, unknown function	330	1.56641	2.03116	1.64803	1.50097	0.00457	1.68664	0.237426	154	-25.7212	9	4	212	60	22	22	0.466667	0.642424	0.181818	0.0666667	0.0666667

## Sheet: 8h_hyperoxia
										downregulated	646.099	-20.396	8.9703	4.9604	579.564	102.663	94.1485	94.1485	0.670655	0.625925	0.113108	0.0990107	0.0990107
										upregulated	700.613	-20.0758	9	4.93694	637.856	111.126	108.459	109.054	0.665538	0.620099	0.109411	0.101913	0.102848
																			normalised by length
Accession Number	Updated Gene ID	Sequence Names	Updated Protein annotation	Length	FC E1	FC E2	FC E3	p-value t-test	FC Average	Standard Deviation	Combined NAI/DMSO	MFEDEN	MAXSTRUCTS	FREE	STEM	HAIRPIN	MULTI	BULGE	NAI ratio/length	STEM/length	HAIRPIN/length	MULTI/length	BULGE/length
PF13_0173	PF3D7_1332200	hypothetical protein. conserved	conserved protein, unknown function	846	-1.51347	-1.57787	-1.28332	0.00895	-1.45822	0.154853	510	-23.5748	9	6	540	75	85	85	0.602837	0.638298	0.0886525	0.100473	0.100473
PF14_0718	PF3D7_1475000	hypothetical protein. conserved	mediator of RNA polymerase II transcription subunit 31, putative	987	-1.53662	-1.25604	-1.3936	0.00399	-1.39542	0.140299	704	-25.0956	9	3	622	96	93	93	0.713273	0.630193	0.0972644	0.0942249	0.0942249
MAL13P1.342	PF3D7_1367900	hypothetical protein. conserved	hypothetical protein. conserved	669	-1.29345	-1.3064	-1.56113	0.00496	-1.38699	0.150946	452	-22.887	9	2	420	74	92	92	0.675635	0.627803	0.110613	0.137519	0.137519
PFD1155w	PF3D7_0424300	erythrocyte binding antigen-165	erythrocyte binding antigen-165, pseudogene	1581	-1.24797	-1.41919	-1.33944	0.00204	-1.33553	0.0856768	998	-16.2456	9	2	1012	174	174	174	0.631246	0.640101	0.110057	0.110057	0.110057
MAL7P1.108	PF3D7_0720700	hypothetical protein. conserved	hypothetical protein. conserved	711	-1.25569	-1.18567	-1.41197	0.00793	-1.28444	0.115858	464	-19.6937	9	5	438	92	67	67	0.652602	0.616034	0.129395	0.0942335	0.0942335
PFB0935w	PF3D7_0220800	cytoadherence linked asexual protein 2	cytoadherence linked asexual protein 2	759	-1.28775	-1.34806	-1.16247	0.0066	-1.26609	0.0946714	438	-21.8657	9	2	494	98	63	63	0.577075	0.650856	0.129117	0.083004	0.083004
PF10_0055	PF3D7_1005300	hypothetical protein	conserved Plasmodium protein, unknown function	960	-1.22223	-1.20402	-1.32417	0.00176	-1.25014	0.0647552	608	-22.4697	9	3	608	92	89	89	0.633333	0.633333	0.0958333	0.0927083	0.0927083
PFE0085c	PF3D7_0501700	hypothetical protein. conserved	anaphase-promoting complex subunit 3, putative	1197	-1.13477	-1.28701	-1.25488	0.00522	-1.22555	0.0802452	960	-26.6446	9	0	820	147	89	89	0.802005	0.685046	0.122807	0.0743525	0.0743525
PF13_0292	PF3D7_1355200	hypothetical protein	RAP protein, putative	1914	-1.19074	-1.28479	-1.15767	0.00318	-1.21107	0.0659527	1260	-10.1331	9	5	1042	261	306	306	0.658307	0.54441	0.136364	0.159875	0.159875
PFC0695w	PF3D7_0315900	hypothetical protein. conserved	conserved Plasmodium protein, unknown function	1098	-1.25966	-1.2021	-1.1691	0.00351	-1.21029	0.0458317	772	-17.6862	9	2	680	104	113	113	0.703097	0.619308	0.0947177	0.102914	0.102914
PFD0940w	PF3D7_0419400	hypothetical protein. conserved	conserved Plasmodium protein, unknown function	1041	-1.22488	-1.21534	-1.17713	0.00058	-1.20578	0.0252688	684	-19.0357	9	6	666	90	115	115	0.657061	0.639769	0.0864553	0.110471	0.110471
PF11_0289	PF3D7_1127800	hypothetical protein	TFIIS central domain-containing protein, putative	894	-1.25039	-1.12837	-1.20783	0.00395	-1.19553	0.0619329	670	-18.9129	9	12	566	110	96	96	0.749441	0.63311	0.123043	0.107383	0.107383
PFB0335c	PF3D7_0207500	cysteine protease. putative	serine repeat antigen 6	483	-1.18161	-1.17816	-1.20664	0.0008	-1.1888	0.015543	356	-19.4389	9	3	290	47	66	66	0.73706	0.600414	0.0973085	0.136646	0.136646
MAL13P1.275	PF3D7_1355700	NLI interacting factor-like phosphatase. putative	NLI interacting factor-like phosphatase. putative	1530	-1.18672	-1.24598	-1.11073	0.00602	-1.18114	0.0677972	764	-32.6889	9	1	1040	160	150	150	0.499346	0.679739	0.104575	0.0980392	0.0980392
PFL0355c	PF3D7_1207100	hypothetical protein. conserved	pre-rRNA-processing protein ESF1, putative	1698	-1.15208	-1.20733	-1.16863	0.0016	-1.17601	0.0283553	1208	-17.737	9	3	1054	170	150	150	0.711425	0.62073	0.100118	0.0883392	0.0883392
PFL1435c	PF3D7_1229800	myosin d	myosin J, putative	249	-1.1928	-1.19412	-1.13036	0.0015	-1.17243	0.0364368	182	-19.5292	9	7	154	22	4	4	0.730924	0.618474	0.0883534	0.0160643	0.0160643
PFI0285w	PF3D7_0905800	hypothetical protein. conserved	conserved Plasmodium protein, unknown function	372	-1.10473	-1.21515	-1.19605	0.00471	-1.17198	0.0590152	174	-19.0023	9	3	224	53	47	47	0.467742	0.602151	0.142473	0.126344	0.126344
PFB0360c	PF3D7_0208000	cysteine protease. putative	serine repeat antigen 1	483	-1.18013	-1.09564	-1.22439	0.00845	-1.16672	0.0654142	356	-19.4389	9	3	290	47	66	66	0.73706	0.600414	0.0973085	0.136646	0.136646
PF10_0031	PF3D7_1002700	hypothetical protein	conserved Plasmodium protein, unknown function	1662	-1.15605	-1.21308	-1.12556	0.005	-1.1649	0.0444256	1248	-18.7783	9	5	1052	186	179	179	0.750903	0.632972	0.111913	0.107702	0.107702
MAL13P1.62	PF3D7_1301900	hypothetical protein	hypothetical protein	738	-1.18972	-1.15594	-1.11788	0.0028	-1.15451	0.0359412	528	-15.7055	9	18	436	74	78	78	0.715447	0.590786	0.100271	0.105691	0.105691
PF07_0051	PF3D7_0712600	erythrocyte membrane protein 1 (PfEMP1)	erythrocyte membrane protein 1, PfEMP1	360	-1.1659	-1.16634	-1.1042	0.00601	-1.14548	0.0357502	240	-16.7303	9	1	202	81	53	53	0.666667	0.561111	0.225	0.147222	0.147222
PF11_0393	PF3D7_1138100	hypothetical protein. conserved	ubiquitin-related modifier 1, putative	456	-1.14847	-1.09197	-1.18884	0.00916	-1.14309	0.0486583	150	-9.65039	9	2	258	67	45	45	0.328947	0.565789	0.14693	0.0986842	0.0986842
PF10_0262	PF3D7_1026600	hypothetical protein	conserved Plasmodium protein, unknown function	213	-1.18119	-1.146	-1.08359	0.00622	-1.13693	0.0494286	94	-21.5253	9	3	132	37	17	17	0.441315	0.619718	0.173709	0.0798122	0.0798122
PF13_0309	PF3D7_1357700	hypothetical protein. conserved	U3 small nucleolar RNA-associated protein 21, putative	360	-1.19235	-1.13696	-1.07954	0.00806	-1.13628	0.056408	336	-25.4525	9	1	232	54	23	23	0.933333	0.644444	0.15	0.0638889	0.0638889
PFL1525c	PF3D7_1231600	pre-mRNA splicing factor RNA helicase. putative	pre-mRNA-splicing factor ATP-dependent RNA helicase PRP2, putative	420	-1.10374	-1.1583	-1.13473	0.00146	-1.13226	0.027364	242	-20.7683	9	9	270	42	27	27	0.57619	0.642857	0.1	0.0642857	0.0642857
PF11_0350	PF3D7_1133900	hypothetical protein	conserved Plasmodium protein, unknown function	1179	-1.17972	-1.06833	-1.14766	0.00951	-1.1319	0.0573423	814	-20.7419	9	9	764	141	116	116	0.690416	0.648007	0.119593	0.0983885	0.0983885
PF11_0053	PF3D7_1104200	PfSNF2L	chromatin remodeling protein	1044	-1.11449	-1.16231	-1.11873	0.00223	-1.13184	0.0264699	354	-19.9163	9	4	672	108	113	113	0.33908	0.643678	0.103448	0.108238	0.108238
PFI1280c	PF3D7_0926100	protein kinase. putative	protein kinase, putative	654	-1.15519	-1.15127	-1.08065	0.00521	-1.12904	0.0419499	438	-18.087	9	2	416	96	77	77	0.669725	0.636086	0.146789	0.117737	0.117737
PFB0700c	PF3D7_0215400	hypothetical protein	conserved Plasmodium protein, unknown function	897	-1.1424	-1.13064	-1.10343	0.00089	-1.12549	0.0199889	566	-20.0386	9	2	550	95	97	97	0.630992	0.613155	0.105909	0.108138	0.108138
PF14_0428	PF3D7_1445100	histidine -- tRNA ligase. putative	histidine--tRNA ligase, putative	1221	-1.08588	-1.12817	-1.11539	0.00968	-1.10981	0.0216895	738	-24.8121	9	4	784	116	111	111	0.604423	0.642097	0.0950041	0.0909091	0.0909091
PFE0560c	PF3D7_0511300	hypothetical protein. conserved	MORN repeat protein, putative	516	-1.12031	-1.13469	-1.07303	0.00664	-1.10934	0.0322597	430	-21.493	9	3	338	56	47	47	0.833333	0.655039	0.108527	0.0910853	0.0910853
MAL13P1.38	PF3D7_1308000	hypothetical protein. conserved	hypothetical protein. conserved	1686	-1.12026	-1.11338	-1.08376	0.0009	-1.1058	0.0193947	1254	-8.37573	9	18	912	214	255	255	0.743772	0.540925	0.126928	0.151246	0.151246
PF08_0044	PF3D7_0821100	Plasmodium falciparum protein kinase 1	protein kinase 1	1545	-1.10401	-1.14944	-1.06347	0.00828	-1.10564	0.0430082	980	-20.7938	9	3	1012	167	168	168	0.634304	0.655016	0.108091	0.108738	0.108738
PFI0925w	PF3D7_0918900	gamma-glutamylcysteine synthetase	gamma-glutamylcysteine synthetase	1734	-1.10626	-1.10218	-1.10252	7.31249e-06	-1.10365	0.00226383	1332	-27.5233	9	0	1120	188	133	133	0.768166	0.645905	0.10842	0.0767013	0.0767013
PF14_0507	PF3D7_1453400	hypothetical protein	gamma-tubulin complex component, putative	687	-1.11081	-1.10432	-1.07668	0.00084	-1.09727	0.0181243	376	-22.0529	9	5	422	97	86	86	0.547307	0.614265	0.141194	0.125182	0.125182
PFF0475w	PF3D7_0609600	hypothetical protein	conserved Plasmodium protein, unknown function	1812	-1.0764	-1.12404	-1.08096	0.00271	-1.0938	0.0262877	1302	-27.7671	9	2	1182	174	220	220	0.718543	0.652318	0.0960265	0.121413	0.121413
PF10_0219	PF3D7_1022600	hypothetical protein	kelch protein K10	1692	-1.06405	-1.09975	-1.10225	0.00181	-1.08868	0.0213697	1462	-21.2851	9	1	1138	146	139	139	0.864066	0.672577	0.0862884	0.0821513	0.0821513
PF13_0019	PF3D7_1303500	sodium/hydrogen exchanger. Na+. H+ antiporter	sodium/hydrogen exchanger	963	-1.06571	-1.07255	-1.10689	0.00407	-1.08172	0.0220674	682	-23.2683	9	6	624	89	86	86	0.708204	0.647975	0.0924195	0.0893043	0.0893043
PF13_0271	PF3D7_1352100	ABC transporter. (heavy metal transporter family)	ABC transporter B family member 6, putative	1239	-1.087	-1.07142	-1.0628	0.00968	-1.07374	0.0122657	740	-6.12144	9	7	642	201	171	171	0.597256	0.51816	0.162228	0.138015	0.138015
PFF0820w	PF3D7_0616900	hypothetical protein. conserved	conserved Plasmodium protein, unknown function	1566	-1.08092	-1.07458	-1.05499	0.00425	-1.07016	0.0135174	1204	-24.2668	9	5	1024	174	169	169	0.768838	0.653895	0.111111	0.107918	0.107918
PF14_0626	PF3D7_1465800	dynein beta chain. putative	dynein beta chain, putative	273	-1.0499	-1.05235	-1.08416	0.00554	-1.06214	0.0191121	210	-19.2113	9	9	156	33	19	19	0.769231	0.571429	0.120879	0.0695971	0.0695971
PFC1110w	PF3D7_0324700	VARC pseudogene	erythrocyte membrane protein 1 (PfEMP1), exon 2, pseudogene	948	-1.04313	-1.04917	-1.06398	0.00117	-1.05209	0.010728	696	-12.1677	9	2	538	84	136	136	0.734177	0.567511	0.0886076	0.14346	0.14346
PF14_0015	PF3D7_1401300	aminopeptidase. putative	epoxide hydrolase 2	795	-1.03024	-1.02632	-1.04946	0.00571	-1.03534	0.0123844	596	-13.9547	9	2	448	139	84	84	0.749686	0.563522	0.174843	0.10566	0.10566
PF07_0108	PF3D7_0726600	hypothetical protein. conserved	conserved Plasmodium protein, unknown function	198	1.06667	1.03481	1.05052	0.0051	1.05067	0.0159305	4	-36.5275	9	8	140	22	23	23	0.020202	0.707071	0.111111	0.116162	0.116162
MAL13P1.83	PF3D7_1315900	karyopherin	karyopherin	1245	1.05433	1.04727	1.05044	0.00172	1.05068	0.00353611	1024	-15.6847	9	5	756	176	177	177	0.82249	0.607229	0.141365	0.142169	0.142169
PF14_0198	PF3D7_1420400	glycine -- tRNA ligase. putative	glycine--tRNA ligase	909	1.03972	1.0581	1.06412	0.00814	1.05398	0.0127111	754	-14.9401	9	2	550	84	46	46	0.829483	0.605061	0.0924092	0.0506051	0.0506051
PF14_0352	PF3D7_1437200	ribonucleoside-diphosphate reductase. large subunit	ribonucleoside-diphosphate reductase large subunit, putative	477	1.04798	1.06664	1.05802	0.00058	1.05755	0.009339	224	-18.8805	9	7	286	57	63	63	0.469602	0.599581	0.119497	0.132075	0.132075
PF10_0256	PF3D7_1025900	hypothetical protein	conserved protein, unknown function	204	1.07937	1.06306	1.04006	0.00458	1.06083	0.0197497	150	-21.9383	9	8	136	24	24	24	0.735294	0.666667	0.117647	0.117647	0.117647
PF10_0041	PF3D7_1003800	U5 small nuclear ribonuclear protein. putative	U5 small nuclear ribonucleoprotein component, putative	846	1.04728	1.06248	1.08235	0.00293	1.06404	0.0175867	548	-22.641	9	9	516	71	71	71	0.647754	0.609929	0.0839243	0.0839243	0.0839243
PF10_0197	PF3D7_1020400	hypothetical protein	rRNA (cytosine-C(5))-methyltransferase, putative	306	1.07674	1.05029	1.06837	0.00166	1.06513	0.0135188	198	-17.961	9	21	174	27	15	15	0.647059	0.568627	0.0882353	0.0490196	0.0490196
PFF0920c	PF3D7_0619000	hypothetical protein. conserved	conserved protein, unknown function	1731	1.04884	1.0767	1.07708	0.00188	1.06754	0.0161958	1304	-21.64	9	5	1142	190	134	134	0.753322	0.659734	0.109763	0.0774119	0.0774119
PF11_0482	PF3D7_1147300	hypothetical protein	conserved Plasmodium protein, unknown function	558	1.09686	1.05885	1.05785	0.00402	1.07119	0.0222394	444	-20.4144	9	2	378	26	27	27	0.795699	0.677419	0.046595	0.0483871	0.0483871
PF14_0031	PF3D7_1403200	hypothetical protein	EGF domain-containing protein, putative	83	1.08517	1.09056	1.06941	0.00038	1.08171	0.0109905	34	-32.7348	6	0	62	7	7	7	0.409639	0.746988	0.0843373	0.0843373	0.0843373
PFE0100w	PF3D7_0502000	hypothetical protein. conserved	vacuolar protein sorting-associated protein 11, putative	1146	1.0609	1.08586	1.10362	0.00259	1.08346	0.0214609	426	-24.2001	9	4	768	124	107	107	0.371728	0.670157	0.108202	0.0933682	0.0933682
PF07_0124	PF3D7_0729700	hypothetical protein. conserved	conserved protein, unknown function	492	1.08946	1.05821	1.11197	0.0098	1.08655	0.0269981	378	-10.0172	9	2	266	70	70	70	0.768293	0.54065	0.142276	0.142276	0.142276
PFE1270c	PF3D7_0525500	hypothetical protein. conserved	WD repeat-containing protein, putative	1404	1.11156	1.0823	1.07209	0.00914	1.08865	0.0204869	1222	-28.0708	9	10	952	129	106	106	0.87037	0.678063	0.0918803	0.0754986	0.0754986
PF10_0335	PF3D7_1034500	hypothetical protein	conserved Plasmodium protein, unknown function	1896	1.08353	1.07871	1.11625	0.00883	1.09283	0.020425	1574	-26.9703	9	6	1254	221	165	165	0.830169	0.661392	0.116561	0.0870253	0.0870253
PFC0275w	PF3D7_0306400	FAD-dependent glycerol-3-phosphate dehydrogenase. putative	FAD-dependent glycerol-3-phosphate dehydrogenase, putative	336	1.1121	1.10589	1.06289	0.00909	1.09363	0.0267992	162	-14.4374	9	11	194	58	25	25	0.482143	0.577381	0.172619	0.0744048	0.0744048
PFL0150w	PF3D7_1203000	origin recognition complex 1 protein	origin recognition complex subunit 1	294	1.07857	1.11049	1.095	0.00131	1.09469	0.0159623	150	1.56422	9	14	118	65	17	17	0.510204	0.401361	0.221088	0.0578231	0.0578231
PFB0380c	PF3D7_0208400	hypothetical protein	conserved Plasmodium protein, unknown function	903	1.11431	1.0834	1.09143	0.00856	1.09638	0.0160385	754	-16.5643	9	6	528	103	76	76	0.834994	0.584718	0.114064	0.0841639	0.0841639
PF13_0307	PF3D7_1357400	hypothetical protein. conserved	conserved Plasmodium protein, unknown function	1725	1.06632	1.10267	1.12098	0.00306	1.09666	0.0278217	1418	-25.586	9	1	1140	170	176	176	0.822029	0.66087	0.0985507	0.102029	0.102029
MAL13P1.301	PF3D7_1360500	protein with aminophospholipid-transporting P-ATPase and guanyl cyclase domains	protein with aminophospholipid-transporting P-ATPase and guanyl cyclase domains	942	1.08969	1.08073	1.12141	0.00211	1.09728	0.0213748	818	-24.6518	9	2	628	106	79	79	0.868365	0.666667	0.112527	0.0838641	0.0838641
PFL1030w	PF3D7_1221400	hypothetical protein. conserved	inner membrane complex protein 1h, putative	321	1.11981	1.09973	1.07359	0.00783	1.09771	0.0231761	290	-18.0017	9	5	210	37	1	1	0.903427	0.654206	0.115265	0.00311526	0.00311526
PFD0680c	PF3D7_0413900	ubiquitin carboxyl-terminal hydrolase a. putative	ubiquitin carboxyl-terminal hydrolase 13, putative	843	1.10612	1.11497	1.0768	0.00316	1.0993	0.0199789	518	-29.1551	9	1	528	98	113	113	0.614472	0.626335	0.116251	0.134045	0.134045
PF10_0407	PF3D7_1020800	dihydrolipoamide acetyltransferase. putative	dihydrolipoamide acyltransferase component E2	1521	1.09732	1.10134	1.10488	0.00587	1.10118	0.00378254	932	-22.8629	9	10	962	166	134	134	0.612755	0.632479	0.109139	0.0880999	0.0880999
PF13_0269	PF3D7_1351600	glycerol kinase. putative	glycerol kinase	145	1.124	1.10372	1.07985	0.00133	1.10252	0.0220993	64	-53.41	9	4	110	3	0	0	0.441379	0.758621	0.0206897	0	0
PF13_0077	PF3D7_1313400	DEAD box helicase. putative	DEAD box helicase, putative	642	1.1249	1.08246	1.10338	0.00136	1.10358	0.0212207	524	-28.4781	9	2	418	58	43	43	0.816199	0.65109	0.0903427	0.0669782	0.0669782
PFE1235c	PF3D7_0524800	hypothetical protein	ubiquitin fusion degradation protein 1, putative	318	1.10525	1.13805	1.07036	0.00632	1.10455	0.0338504	114	-14.8177	9	1	192	33	45	45	0.358491	0.603774	0.103774	0.141509	0.141509
PFI1415w	PF3D7_0928800	Serine/Threonine protein kinase. putative	serine/threonine protein kinase, putative	342	1.10472	1.06816	1.14668	0.00954	1.10652	0.0392909	150	-19.1344	9	9	226	30	24	24	0.438596	0.660819	0.0877193	0.0701754	0.0701754
PF14_0160	PF3D7_1416200	hypothetical protein	metacaspase-3	441	1.10394	1.11493	1.11409	5e-05	1.11099	0.00611703	386	-19.0661	9	1	278	34	36	36	0.875283	0.630385	0.0770975	0.0816327	0.0816327
PF10_0341	PF3D7_1035000	hypothetical protein. conserved	U2 snRNA/tRNA pseudouridine synthase, putative	1011	1.1369	1.08273	1.11743	0.00651	1.11235	0.0274395	722	-22.7708	9	10	656	90	72	72	0.714144	0.648863	0.0890208	0.0712166	0.0712166
PF13_0106	PF3D7_1319100	hypothetical protein. conserved	ubiquitin carboxyl-terminal hydrolase MINDY, putative	585	1.08965	1.13965	1.11137	0.00449	1.11356	0.0250716	378	-20.6661	9	6	362	69	45	45	0.646154	0.618803	0.117949	0.0769231	0.0769231
PFE0155w	PF3D7_0503200	hypothetical protein. conserved	cell division control protein 6, putative	1614	1.10397	1.12063	1.13113	0.00043	1.11858	0.0136959	1204	-25.1275	9	5	1090	137	86	86	0.745973	0.675341	0.0848823	0.0532838	0.0532838
PF11_0196	PF3D7_1118900	hypothetical protein	conserved protein, unknown function	1827	1.09962	1.10812	1.14818	0.00126	1.11864	0.025933	1544	-17.7649	9	6	1138	180	178	178	0.845101	0.622879	0.0985222	0.0974275	0.0974275
PFF0600w	PF3D7_0612300	hypothetical protein. conserved	transmembrane protein 234, putative	255	1.13702	1.14001	1.08295	0.00293	1.11999	0.0321153	98	-31.0422	9	2	182	19	7	7	0.384314	0.713725	0.0745098	0.027451	0.027451
PF11_0470	PF3D7_1145900	hypothetical protein	conserved Plasmodium protein, unknown function	1890	1.09958	1.10196	1.16123	0.00561	1.12092	0.0349269	1152	-21.0332	9	6	1148	225	238	238	0.609524	0.607407	0.119048	0.125926	0.125926
PFI1470c	PF3D7_0930200	leucine-rich repeat protein 8. LRR8	leucine-rich repeat protein	576	1.11229	1.1491	1.10358	0.00191	1.12166	0.0241623	222	-22.3788	9	2	356	64	48	48	0.385417	0.618056	0.111111	0.0833333	0.0833333
PF14_0051	PF3D7_1405400	hypothetical protein. conserved	DNA mismatch repair protein, putative	579	1.12225	1.13027	1.11567	0.00071	1.12273	0.00731183	284	-19.2343	9	5	356	63	81	81	0.490501	0.614853	0.108808	0.139896	0.139896
PFA0550w	PF3D7_0111400	hypothetical protein. conserved	conserved Plasmodium protein, unknown function	294	1.11497	1.14168	1.11182	0.00888	1.12282	0.0164061	206	-21.463	9	4	184	31	40	40	0.70068	0.62585	0.105442	0.136054	0.136054
PF10_0260	PF3D7_1026300	hypothetical protein	conserved Plasmodium protein, unknown function	1767	1.14622	1.10279	1.11948	0.00145	1.12283	0.0219079	1168	-30.4848	9	2	1148	225	206	206	0.661007	0.649689	0.127334	0.116582	0.116582
PF14_0412	PF3D7_1443400	hypothetical protein	WD repeat-containing protein	306	1.12303	1.17312	1.07421	0.00898	1.12345	0.0494564	152	-15.8042	9	3	190	46	31	31	0.496732	0.620915	0.150327	0.101307	0.101307
PF11_0324	PF3D7_1131400	hypothetical protein	conserved Plasmodium protein, unknown function	1146	1.11698	1.10424	1.15333	0.00111	1.12485	0.0254737	592	-11.9488	9	34	606	139	217	217	0.516579	0.528796	0.121291	0.189354	0.189354
PFC0335c	PF3D7_0307900	hypothetical protein. conserved	conserved Plasmodium protein, unknown function	1170	1.08857	1.141	1.15544	0.00252	1.12834	0.0351876	826	-14.0386	9	3	698	122	120	120	0.705983	0.596581	0.104274	0.102564	0.102564
PF11_0525	PF3D7_1115100	hypothetical protein	conserved protein, unknown function	438	1.10183	1.18582	1.11487	0.00431	1.13417	0.0452	188	-18.1544	9	1	260	52	56	56	0.429224	0.593607	0.118721	0.127854	0.127854
PF10_0286	PF3D7_1029300	hypothetical protein	conserved protein, unknown function	1110	1.13239	1.14638	1.12448	0.00217	1.13442	0.0110898	620	-6.0409	9	2	636	128	150	150	0.558559	0.572973	0.115315	0.135135	0.135135
PFF0385c	PF3D7_0607800	hypothetical protein. conserved	GTP-binding protein, putative	1566	1.1364	1.13343	1.14521	0.00041	1.13835	0.00612652	1248	-27.3511	9	3	1062	196	113	113	0.796935	0.678161	0.12516	0.0721584	0.0721584
PF14_0112	PF3D7_1411400	POM1. putative	plastid replication-repair enzyme	1707	1.14008	1.10909	1.17152	0.00344	1.14023	0.0312153	1232	-17.2331	9	2	1048	211	178	178	0.721734	0.613943	0.123609	0.104277	0.104277
MAL7P1.100	PF3D7_0719200	serine/threonine protein kinase. Pfnek-4	serine/threonine protein kinase. Pfnek-4	540	1.16196	1.12042	1.13875	0.00043	1.14038	0.0208177	474	-22.5783	9	5	366	31	27	27	0.877778	0.677778	0.0574074	0.05	0.05
PF14_0297	PF3D7_1431800	ecto-nucleoside triphosphate diphosphohydrolase 1. putative	apyrase, putative	498	1.12143	1.11875	1.19287	0.00618	1.14435	0.0420409	316	-13.7981	9	4	288	61	71	71	0.634538	0.578313	0.12249	0.14257	0.14257
PFL2395c	PF3D7_1249900	dimethyladenosine transferase. putative	ribosomal RNA small subunit methyltransferase A2, putative	480	1.12789	1.15552	1.16567	0.00861	1.14969	0.0195524	382	-12.6719	9	2	292	59	67	67	0.795833	0.608333	0.122917	0.139583	0.139583
PFL1750c	PF3D7_1236200	hypothetical protein. conserved	conserved Plasmodium protein, unknown function	1338	1.15828	1.20855	1.08648	0.0076	1.1511	0.0613506	812	-15.6567	9	9	828	139	131	131	0.606876	0.618834	0.103886	0.0979073	0.0979073
PFF1400w	PF3D7_0628900	RAP protein. putative	RAP protein, putative	1722	1.16988	1.16177	1.12731	0.00115	1.15299	0.0226034	1540	-27.4793	9	4	1158	197	193	193	0.894309	0.672474	0.114402	0.112079	0.112079
PF11_0408	PF3D7_1139800	hypothetical protein	conserved Plasmodium protein, unknown function	1518	1.13456	1.17594	1.159	0.00076	1.1565	0.020803	1228	-20.1041	9	10	994	149	184	184	0.808959	0.654809	0.0981555	0.121212	0.121212
PF07_0125	PF3D7_0730100	hypothetical protein. conserved	tRNA pseudouridine synthase D, putative	492	1.14951	1.14045	1.20236	0.004	1.16411	0.0334366	378	-10.0172	9	2	266	70	70	70	0.768293	0.54065	0.142276	0.142276	0.142276
PFF1395c	PF3D7_0628800	glutamyl-tRNA(Gln) amidotransferase subunit B. putative	glutamyl-tRNA(Gln) amidotransferase subunit B	1722	1.22632	1.16815	1.09849	0.00666	1.16432	0.064001	1540	-27.4793	9	4	1158	197	193	193	0.894309	0.672474	0.114402	0.112079	0.112079
PFL0070c	PF3D7_1201400	hypothetical protein. conserved in P. falciparum	Plasmodium exported protein, unknown function	666	1.17779	1.18692	1.12955	0.00088	1.16475	0.0308269	528	-17.5599	9	6	404	60	47	47	0.792793	0.606607	0.0900901	0.0705706	0.0705706
PF11_0240	PF3D7_1122900	dynein heavy chain. putative	dynein heavy chain, putative	765	1.13304	1.15543	1.21287	0.00172	1.16711	0.0411775	674	-22.8354	9	0	496	79	82	82	0.881046	0.648366	0.103268	0.10719	0.10719
PF07_0033	PF3D7_0708800	Cg4 protein	heat shock protein 110	687	1.11768	1.16628	1.22842	0.00383	1.17079	0.0555078	428	-19.9568	9	3	440	73	60	60	0.622999	0.640466	0.106259	0.0873362	0.0873362
PFL0325w	PF3D7_1206500	hypothetical protein. conserved	Tat binding protein 1(TBP-1)-interacting protein, putative	1041	1.10844	1.15338	1.25337	0.0094	1.17173	0.074187	766	-25.9905	9	5	692	139	91	91	0.735831	0.664745	0.133525	0.0874159	0.0874159
PFE0195w	PF3D7_0504000	cation transporting P-ATPase	cation transporting P-ATPase	363	1.19167	1.22307	1.10615	0.00591	1.17363	0.0605116	246	-11.2104	9	6	204	56	55	55	0.677686	0.561983	0.15427	0.151515	0.151515
MAL8P1.34	PF3D7_0824200	hypothetical protein. conserved	hypothetical protein. conserved	957	1.16746	1.18154	1.24208	0.0086	1.19703	0.0396474	848	-25.6577	9	2	650	83	60	60	0.886102	0.679206	0.0867294	0.0626959	0.0626959
PF13_0155	PF3D7_1328200	hypothetical protein. conserved	conserved Plasmodium protein, unknown function	813	1.1487	1.27478	1.17017	0.00415	1.19788	0.0674542	634	-18.2446	9	2	524	94	79	79	0.779828	0.644526	0.115621	0.097171	0.097171
PF14_0338	PF3D7_1435700	hypothetical protein	ataxin-2 like protein, putative	765	1.23934	1.23791	1.13315	0.00886	1.20347	0.0609002	426	-15.2798	9	2	446	121	104	104	0.556863	0.583007	0.15817	0.135948	0.135948
PF13_0050	PF3D7_1309400	hypothetical protein. conserved	HORMA domain protein, putative	307	1.21279	1.19413	1.22084	0.00141	1.20925	0.0137017	40	-35.358	9	4	224	25	4	4	0.130293	0.729642	0.0814332	0.0130293	0.0130293
PF07_0062	PF3D7_0715600	GTP-binding translation elongation factor tu family protein. putative	GTP-binding translation elongation factor tu family protein, putative	216	1.24457	1.13765	1.24987	0.00419	1.2107	0.0633157	82	-17.6453	9	15	120	32	15	15	0.37963	0.555556	0.148148	0.0694444	0.0694444
PF13_0230	PF3D7_1342200	hypothetical protein. conserved	conserved Plasmodium membrane protein, unknown function	921	1.27361	1.21563	1.15619	0.00416	1.21514	0.0587115	650	-4.9908	9	13	442	164	231	231	0.705755	0.479913	0.178067	0.250814	0.250814
PF07_0131	PF3D7_0732100	erythrocyte membrane protein 1 (PfEMP1) pseudogene	erythrocyte membrane protein 1 (PfEMP1), pseudogene	591	1.28007	1.21234	1.17322	0.0024	1.22188	0.0540596	432	-28.6508	9	2	424	49	39	39	0.730964	0.717428	0.0829103	0.0659898	0.0659898
PFB0460c	PF3D7_0210200	hypothetical protein	conserved Plasmodium protein, unknown function	291	1.19749	1.30733	1.16302	0.00644	1.22261	0.075364	84	-16.2324	9	3	170	27	24	24	0.28866	0.584192	0.0927835	0.0824742	0.0824742
PFC0490w	PF3D7_0311600	dolichyl-diphospho-oligosaccharide protein	dolichyl-diphosphooligosaccharide--protein glycosyltransferase subunit OST1, putative	246	1.27728	1.28002	1.11308	0.00985	1.22346	0.0956017	112	-33.7247	9	2	180	18	14	14	0.455285	0.731707	0.0731707	0.0569106	0.0569106
PFI1440w	PF3D7_0929300	hypothetical protein. conserved	conserved Plasmodium protein, unknown function	870	1.19328	1.25459	1.25127	0.00039	1.23305	0.0344789	530	-15.7428	9	3	494	142	140	140	0.609195	0.567816	0.163218	0.16092	0.16092
PF14_0577	PF3D7_1460500	hypothetical protein	conserved Plasmodium protein, unknown function	699	1.21017	1.17621	1.34246	0.0071	1.24295	0.0878379	320	-25.4024	9	6	452	78	59	104	0.457797	0.646638	0.111588	0.0844063	0.148784
PF10_0047	PF3D7_1004400	RNA binding protein. putative	RNA-binding protein, putative	609	1.23188	1.24602	1.32604	0.00209	1.26798	0.0507761	502	-19.8712	9	2	378	71	83	83	0.824302	0.62069	0.116585	0.136289	0.136289
PF07_0105	PF3D7_0725000	exonuclease i. putative	exonuclease I, putative	1278	1.28377	1.23082	1.29192	0.00805	1.26884	0.0331746	680	-18.3403	9	9	802	123	124	124	0.532081	0.627543	0.0962441	0.0970266	0.0970266
PFE0500c	PF3D7_0510100	hypothetical protein. conserved	conserved protein, unknown function	945	1.2859	1.32344	1.19809	0.00149	1.26914	0.0643331	694	-22.4005	9	3	592	109	70	70	0.734392	0.626455	0.115344	0.0740741	0.0740741
MAL13P1.350	PF3D7_1369300	hypothetical protein. conserved	hypothetical protein. conserved	1566	1.2508	1.32215	1.2592	0.00367	1.27738	0.0389959	1038	-13.028	9	5	870	223	222	222	0.662835	0.555556	0.142401	0.141762	0.141762
PF10_0243	PF3D7_1024900	hypothetical protein	conserved Plasmodium protein, unknown function	1491	1.51563	1.30239	1.2563	0.00567	1.35811	0.138352	1228	-18.048	9	11	912	138	192	192	0.823608	0.61167	0.0925553	0.128773	0.128773
PFL1455w	PF3D7_1230200	hypothetical protein. conserved	vacuolar transporter chaperone, putative, pseudogene	249	1.35223	1.26532	1.4619	0.00634	1.35982	0.0985094	182	-19.5292	9	7	154	22	4	4	0.730924	0.618474	0.0883534	0.0160643	0.0160643
MAL13P1.107	PF3D7_1319900	hypothetical protein. conserved	hypothetical protein. conserved	585	1.27076	1.31001	1.53753	0.00482	1.37277	0.144032	378	-20.6661	9	6	362	69	45	45	0.646154	0.618803	0.117949	0.0769231	0.0769231
MAL13P1.90	PF3D7_1317600	hypothetical protein. conserved	hypothetical protein. conserved	1863	1.20101	1.26884	1.11725	0.00763	1.1957	0.0759344	1628	-18.3867	9	2	1168	183	191	191	0.873859	0.626946	0.0982287	0.102523	0.102523
PFL1760w	PF3D7_1236400	hypothetical protein. conserved	conserved Plasmodium protein, unknown function	1818	-1.18908	-1.15063	-1.08098	0.00685	-1.14023	0.0547953	1606	-21.6595	9	8	1208	174	170	170	0.883388	0.664466	0.0957096	0.0935094	0.0935094
PF13_0037	PF3D7_1307300	DEAD box helicase. putative	ATP-dependent RNA helicase DBP6, putative	1893	1.13921	1.12849	1.08098	0.00891	1.11623	0.0309915	1600	-27.7175	9	1	1238	190	213	213	0.845219	0.653988	0.10037	0.11252	0.11252
MAL8P1.103	PF3D7_0811400	hypothetical protein. conserved	hypothetical protein. conserved	1827	-1.09117	-1.1022	-1.05694	0.00399	-1.08344	0.0236002	1518	-22.1492	9	3	1184	164	152	152	0.83087	0.648057	0.0897646	0.0831965	0.0831965
PF11_0153	PF3D7_1114400	hypothetical protein	RAP protein, putative	1914	1.10061	1.06959	1.08372	0.00616	1.08464	0.0155305	1508	-31.6012	9	3	1296	148	173	173	0.787879	0.677116	0.077325	0.0903866	0.0903866
PF14_0680	PF3D7_1471300	hypothetical protein	RAP protein, putative	1746	1.32658	1.22827	1.25058	0.0027	1.26848	0.0515406	1450	-19.3822	9	4	1088	166	204	204	0.83047	0.623139	0.0950745	0.116838	0.116838
MAL13P1.264	PF3D7_1352200	hypothetical protein. conserved	hypothetical protein. conserved	1395	-1.07843	-1.12742	-1.09999	0.00191	-1.10195	0.0245535	1406	-23.4423	9	0	962	102	68	68	1.00789	0.689606	0.0731183	0.0487455	0.0487455
PF08_0047	PF3D7_0820300	hypothetical protein. conserved	conserved Plasmodium protein, unknown function	1842	-1.09077	-1.07279	-1.10518	0.00859	-1.08958	0.0162278	1402	-16.6824	9	10	1164	186	194	194	0.761129	0.631922	0.100977	0.10532	0.10532
PFL1350w	PF3D7_1227900	RNA pseudouridylate synthase. putative	RNA pseudouridylate synthase, putative	1695	-1.3211	-1.19351	-1.31666	0.0023	-1.27709	0.0724164	1366	-23.9416	9	2	1078	160	211	211	0.8059	0.635988	0.0943953	0.124484	0.124484
PF11_0268	PF3D7_1125800	hypothetical protein	kelch domain-containing protein, putative	1779	-1.1504	-1.18338	-1.14334	0.00959	-1.15904	0.0213726	1350	-19.1921	9	5	1102	182	210	210	0.758853	0.619449	0.102305	0.118044	0.118044
PF10_0319	PF3D7_1032700	hypothetical protein	conserved Plasmodium protein, unknown function	1662	1.36532	1.31768	1.36874	0.001	1.35058	0.0285435	1296	-7.67122	9	3	922	214	248	248	0.779783	0.554753	0.128761	0.149218	0.149218
PFL0900c	PF3D7_1218600	arginyl-tRNA synthetase. putative	arginine--tRNA ligase	1773	-1.12846	-1.11112	-1.10859	0.00643	-1.11606	0.0108158	1288	-23.5588	9	2	1166	230	188	188	0.726452	0.657642	0.129724	0.106035	0.106035
PF13_0165	PF3D7_1330800	hypothetical protein. conserved	RNA-binding protein, putative	1791	1.1611	1.16126	1.07859	0.0098	1.13365	0.0476834	1286	-11.4677	9	6	940	281	279	279	0.718035	0.524846	0.156896	0.155779	0.155779
PFL0540w	PF3D7_1210900	mannosyltransferase. putative	GPI mannosyltransferase 1	1326	1.21856	1.24271	1.48865	0.00925	1.31664	0.149454	1250	-27.4455	9	2	936	104	85	85	0.942685	0.705882	0.0784314	0.0641026	0.0641026
MAL13P1.28	PF3D7_1305400	hypothetical protein. conserved	hypothetical protein. conserved	1830	-1.14715	-1.25673	-1.12989	0.0071	-1.17792	0.068792	1232	-26.8268	9	2	1206	177	161	161	0.673224	0.659016	0.0967213	0.0879781	0.0879781
PFI0120c	PF3D7_0902500	protein kinase. FIKK family	serine/threonine protein kinase, FIKK family	1776	-1.16851	-1.1743	-1.17588	0.00011	-1.1729	0.00388024	1232	-21.7546	9	4	1146	214	230	230	0.693694	0.64527	0.120495	0.129505	0.129505
PF14_0107	PF3D7_1410900	hypothetical protein. conserved	ribosome maturation protein SBDS, putative	1917	1.0611	1.0917	1.09629	0.00533	1.08303	0.0191301	1204	-12.7184	9	1	1056	316	309	309	0.628065	0.550861	0.164841	0.161189	0.161189
PF11_0254	PF3D7_1124300	hypothetical protein	conserved protein, unknown function	1578	1.10446	1.09835	1.08732	0.00035	1.09671	0.00868689	1170	-15.3408	9	2	938	192	203	203	0.741445	0.594423	0.121673	0.128644	0.128644
PF10_0278	PF3D7_1028400	BRIX domain containig protein. putative	ribosome biogenesis protein RPF2, putative	1452	1.25251	1.25027	1.13801	0.00496	1.2136	0.0654696	1148	-14.2874	9	11	884	170	175	175	0.790634	0.608815	0.11708	0.120523	0.120523
PFE1170w	PF3D7_0523400	hypothetical protein	DnaJ protein, putative	1602	-1.15003	-1.1576	-1.17023	9e-05	-1.15929	0.0102051	1140	-20.0435	9	2	1000	148	196	196	0.71161	0.62422	0.0923845	0.122347	0.122347
PF11_0228	PF3D7_1122000	hypothetical protein	conserved protein, unknown function	1443	-1.23246	-1.2278	-1.37543	0.00589	-1.27856	0.0839213	1114	-30.2674	9	4	966	151	132	132	0.772003	0.669439	0.104643	0.0914761	0.0914761
PF14_0136	PF3D7_1413800	hypothetical protein. conserved	diphthamide biosynthesis protein 1, putative	1464	-1.10327	-1.07957	-1.11477	0.00169	-1.0992	0.0179489	1094	-22.8287	9	4	936	141	139	139	0.747268	0.639344	0.0963115	0.0949454	0.0949454
PFI0105c	PF3D7_0902200	protein kinase. FIKK family	serine/threonine protein kinase, FIKK family	1902	-1.25618	-1.324	-1.34732	0.00109	-1.30917	0.047346	1086	-24.2948	9	7	1262	177	190	190	0.570978	0.663512	0.0930599	0.0998948	0.0998948
PF14_0359	PF3D7_1437900	hypothetical protein. conserved	HSP40, subfamily A	1275	1.12754	1.17846	1.15194	0.00308	1.15265	0.0254674	1030	-17.8371	9	8	798	123	138	138	0.807843	0.625882	0.0964706	0.108235	0.108235
PF13_0062	PF3D7_1311400	clathrin-adaptor medium chain. putative	AP-1 complex subunit mu-1	1314	1.09805	1.05877	1.06441	0.00301	1.07374	0.0212382	1002	-19.7083	9	2	854	162	93	93	0.762557	0.649924	0.123288	0.0707763	0.0707763
PFE0310c	PF3D7_0506300	hypothetical protein. conserved	conserved protein, unknown function	1224	1.06816	1.07004	1.13025	0.00728	1.08948	0.0353175	974	-20.2876	9	3	788	128	96	96	0.795752	0.643791	0.104575	0.0784314	0.0784314
PF10_0118	PF3D7_1012100	hypothetical protein	conserved protein, unknown function	1164	1.14078	1.1858	1.23206	0.0018	1.18621	0.0456414	964	-15.5861	9	7	698	130	122	122	0.828179	0.599656	0.111684	0.104811	0.104811
PF10_0351	PF3D7_1035900	hypothetical protein	merozoites-associated armadillo repeats protein	1701	-1.46414	-1.37389	-1.22242	0.0041	-1.35348	0.122145	958	-16.3339	9	2	940	157	202	202	0.563198	0.552616	0.0922986	0.118754	0.118754
PFC0340w	PF3D7_0308000	DNA polymerase delta small subunit. putative	DNA polymerase delta small subunit, putative	1497	1.35617	1.39536	1.18826	0.00546	1.31326	0.110015	958	-20.289	9	1	942	128	106	106	0.639947	0.629259	0.0855043	0.0708083	0.0708083
PF10_0198	PF3D7_1020500	hypothetical protein	ribosomal silencing factor RsfS, putative	1521	1.05634	1.08441	1.04257	0.00657	1.06111	0.0213234	932	-22.8629	9	10	962	166	134	134	0.612755	0.632479	0.109139	0.0880999	0.0880999
PF14_0324	PF3D7_1434300	hypothetical protein. conserved	Hsp70/Hsp90 organizing protein	1695	1.07894	1.13494	1.14834	0.0035	1.12074	0.0368147	922	-15.1156	9	6	978	233	253	253	0.543953	0.576991	0.137463	0.149263	0.149263
PFB0080c	PF3D7_0201600	hypothetical protein	PHISTb domain-containing RESA-like protein 1	1458	-1.09877	-1.13685	-1.07516	0.00427	-1.10359	0.0311266	892	-21.0962	9	9	918	135	171	171	0.611797	0.62963	0.0925926	0.117284	0.117284
MAL13P1.34	PF3D7_1306800	hypothetical protein. conserved	hypothetical protein. conserved	1203	-1.34337	-1.40508	-1.44349	0.0043	-1.39731	0.0505098	848	-18.318	9	3	716	116	149	149	0.704904	0.595179	0.0964256	0.123857	0.123857
PFF0925w	PF3D7_0619100	hypothetical protein. conserved	conserved Plasmodium protein, unknown function	1002	-1.18057	-1.09605	-1.09577	0.0095	-1.12413	0.0488787	844	-30.1515	9	2	674	128	84	84	0.842315	0.672655	0.127745	0.0838323	0.0838323
PF10_0141	PF3D7_1014400	cdk7. putative	MO15-related protein kinase	975	-1.07677	-1.08362	-1.13159	0.00483	-1.09733	0.0298699	838	-25.5009	9	0	666	95	73	73	0.859487	0.683077	0.0974359	0.0748718	0.0748718
PFD1110w	PF3D7_0423500	hypothetical membrane protein. conserved	glideosome associated protein with multiple membrane spans 2	1119	-1.15543	-1.09478	-1.10145	0.00272	-1.11722	0.0332585	800	-29.7184	9	5	746	111	88	88	0.714924	0.666667	0.0991957	0.0786416	0.0786416
PFI0660c	PF3D7_0913500	protease. putative	protease, putative	1299	-1.06638	-1.10153	-1.07563	0.00904	-1.08118	0.0182204	792	-22.2589	9	2	874	75	102	102	0.6097	0.672825	0.0577367	0.0785219	0.0785219
PF10_0336	PF3D7_1034600	hypothetical protein	translation initiation factor IF-3, putative	933	1.30494	1.26719	1.1512	0.00753	1.24111	0.0801194	768	-10.978	9	0	528	98	146	146	0.823151	0.565916	0.105038	0.156484	0.156484
PFL0990w	PF3D7_1220600	hypothetical protein. conserved	conserved Plasmodium protein, unknown function	1017	-1.16606	-1.19679	-1.14417	0.00288	-1.16901	0.0264335	764	-22.3444	9	12	648	105	102	102	0.751229	0.637168	0.103245	0.100295	0.100295
PF13_0293	PF3D7_1355300	hypothetical protein. conserved	histone-lysine N-methyltransferase, putative	1530	-1.09949	-1.1094	-1.10418	4e-05	-1.10436	0.00495736	764	-32.6889	9	1	1040	160	150	150	0.499346	0.679739	0.104575	0.0980392	0.0980392
MAL13P1.43	PF3D7_1309000	hypothetical protein. conserved	hypothetical protein. conserved	1083	-1.14782	-1.11152	-1.0908	0.00906	-1.11671	0.0288626	756	-25.759	9	3	728	115	77	77	0.698061	0.672207	0.106187	0.0710988	0.0710988
PF10_0295	PF3D7_1030200	hypothetical protein	claudin-like apicomplexan microneme protein, putative	1353	-1.1016	-1.10329	-1.09619	0.00772	-1.10036	0.00370887	742	-23.5707	9	1	912	102	71	71	0.548411	0.674058	0.075388	0.052476	0.052476
PFC0710w	PF3D7_0316300	inorganic pyrophosphatase. putative	inorganic pyrophosphatase	1143	1.0813	1.13768	1.08289	0.0043	1.10062	0.0321019	726	-17.6787	9	2	680	143	148	148	0.635171	0.594926	0.125109	0.129484	0.129484
PFA0555c	PF3D7_0111500	UMP-CMP kinase. putative	UMP-CMP kinase, putative	1116	-1.19006	-1.17766	-1.27797	0.00609	-1.21523	0.054687	724	-20.124	9	1	726	92	75	75	0.648746	0.650538	0.0824373	0.0672043	0.0672043
PF13_0197	PF3D7_1335100	Merozoite Surface Protein 7 precursor. MSP7	merozoite surface protein 7	1056	-1.53106	-1.52555	-1.26782	0.00385	-1.44148	0.150416	718	-16.6369	9	1	632	152	110	110	0.679924	0.598485	0.143939	0.104167	0.104167
PFE0275w	PF3D7_0505600	hypothetical protein. conserved	conserved protein, unknown function	1002	-1.26077	-1.13951	-1.33478	0.00913	-1.24502	0.0985832	700	-13.1654	9	2	594	106	103	103	0.698603	0.592814	0.105788	0.102794	0.102794
PFL1155w	PF3D7_1224000	GTP cyclohydrolase I	GTP cyclohydrolase 1	1170	1.07335	1.0576	1.07793	0.00088	1.06963	0.0106642	696	-12.5856	9	2	686	172	178	178	0.594872	0.586325	0.147009	0.152137	0.152137
PFC0065c	PF3D7_0301300	alpha/beta hydrolase protein. putative	epoxide hydrolase 1	1314	-1.19009	-1.12173	-1.27997	0.00824	-1.19726	0.0793635	692	-23.3841	9	4	886	141	101	101	0.526636	0.674277	0.107306	0.0768645	0.0768645
PF13_0191	PF3D7_1334300	hypothetical protein. conserved	MSP7-like protein	1380	1.1417	1.13432	1.1345	0.00231	1.13684	0.00420985	658	-9.8692	9	5	720	107	181	181	0.476812	0.521739	0.0775362	0.131159	0.131159
PF10_0352	PF3D7_1036000	merozoite surface protein. putative	merozoite surface protein 11	1218	-1.42276	-1.3632	-1.26897	0.00831	-1.35164	0.0775436	654	-11.7069	9	4	682	174	176	176	0.536946	0.559934	0.142857	0.144499	0.144499
PF11_0455	PF3D7_1144200	hypothetical protein	conserved Plasmodium protein, unknown function	960	-1.18637	-1.2	-1.24031	0.00258	-1.20889	0.0280482	650	-11.6051	9	5	512	106	135	135	0.677083	0.533333	0.110417	0.140625	0.140625
PFL2005w	PF3D7_1241700	replication factor c subunit 4	replication factor C subunit 4, putative	1011	1.10986	1.07546	1.113	0.00561	1.09944	0.0208266	630	-23.6511	9	2	656	89	76	76	0.623145	0.648863	0.0880317	0.0751731	0.0751731
PFE0130c	PF3D7_0502700	hypothetical protein. conserved	conserved protein, unknown function	1188	1.13695	1.13007	1.13498	0.00513	1.134	0.00354315	622	-35.2223	9	3	808	116	136	136	0.523569	0.680135	0.0976431	0.114478	0.114478
PF11_0427	PF3D7_1141600	dolichyl-phosphate b-D-mannosyltransferase. putative	dolichol-phosphate mannosyltransferase	780	-1.25207	-1.23228	-1.19387	0.00045	-1.22607	0.0295923	618	-25.1173	9	0	522	63	71	71	0.792308	0.669231	0.0807692	0.0910256	0.0910256
PF10_0052	PF3D7_1004900	hypothetical protein	conserved protein, unknown function	960	1.15921	1.22032	1.231	0.0097	1.20351	0.0387348	608	-22.4697	9	3	608	92	89	89	0.633333	0.633333	0.0958333	0.0927083	0.0927083
PFI1780w	PF3D7_0936800	hypothetical protein	Plasmodium exported protein (PHISTc), unknown function	1152	-1.13284	-1.17525	-1.27211	0.00576	-1.1934	0.071387	596	-9.3978	9	3	650	161	129	129	0.517361	0.564236	0.139757	0.111979	0.111979
PFE0650c	PF3D7_0513100	hypothetical protein. conserved	conserved protein, unknown function	756	-1.1747	-1.2133	-1.18743	0.0054	-1.19181	0.0196692	584	-15.846	9	3	474	87	98	98	0.772487	0.626984	0.115079	0.12963	0.12963
MAL8P1.83	PF3D7_0815600	eukaryotictranslation initiation factor. putative	eukaryotictranslation initiation factor. putative	807	-1.10465	-1.14984	-1.18131	0.00635	-1.14527	0.0385341	582	-12.8623	9	10	484	112	103	103	0.72119	0.599752	0.138786	0.127633	0.127633
PF11_0117	PF3D7_1111100	replication factor C subunit 5. putative	replication factor C subunit 5, putative	1050	1.26715	1.25046	1.13415	0.00643	1.21725	0.0724518	576	-21.3577	9	7	682	77	79	79	0.548571	0.649524	0.0733333	0.0752381	0.0752381
PF10_0268	PF3D7_1027300	merozoite capping protein 1	peroxiredoxin	1182	1.07858	1.09341	1.0672	0.0007	1.07973	0.0131428	558	-8.21587	9	2	580	186	200	200	0.472081	0.490694	0.15736	0.169205	0.169205
PFL2300w	PF3D7_1248000	hypothetical protein. conserved	tRNA-splicing endonuclease, putative	663	-1.22286	-1.20333	-1.31463	0.00317	-1.24694	0.059429	544	-26.8151	9	4	422	69	61	61	0.820513	0.636501	0.104072	0.092006	0.092006
MAL8P1.106	PF3D7_0810900	hypothetical protein. conserved	hypothetical protein. conserved	366	1.05999	1.05548	1.09398	0.00613	1.06982	0.0210472	166	-20.3986	9	0	232	24	27	27	0.453552	0.63388	0.0655738	0.0737705	0.0737705
PF13_0227	PF3D7_1341900	vacuolar ATP synthase subunit D. putative	V-type proton ATPase subunit D, putative	744	-1.13972	-1.16213	-1.16048	0.00106	-1.15411	0.0124894	526	-21.564	9	3	478	95	80	80	0.706989	0.642473	0.127688	0.107527	0.107527
MAL13P1.159	PF3D7_1330000	hypothetical protein. conserved	hypothetical protein. conserved	588	-1.07653	-1.09671	-1.15391	0.00758	-1.10905	0.0401388	344	-31.405	9	5	414	44	33	33	0.585034	0.704082	0.0748299	0.0561224	0.0561224
PFD0720w	PF3D7_0414900	hypothetical protein. conserved	armadillo-domain containing rhoptry protein	828	-1.3443	-1.3345	-1.24528	0.00299	-1.30803	0.0545607	506	-25.8881	9	1	544	69	73	73	0.611111	0.657005	0.0833333	0.0881643	0.0881643
PF10_0087	PF3D7_1009000	diphthine synthase	diphthine methyl ester synthase, putative	825	-1.10177	-1.07976	-1.08678	0.0077	-1.08944	0.0112429	496	-21.7683	9	2	520	75	80	80	0.601212	0.630303	0.0909091	0.0969697	0.0969697
PF11_0281	PF3D7_1127000	hypothetical protein	protein phosphatase, putative	864	-1.08456	-1.12849	-1.17411	0.005	-1.12905	0.0447777	492	-22.631	9	3	570	106	80	80	0.569444	0.659722	0.122685	0.0925926	0.0925926
PFB0535w	PF3D7_0212000	GDP-fructose:GMP antiporter. putative	GDP-fructose:GMP antiporter, putative	936	1.14563	1.15941	1.0821	0.006	1.12905	0.0412367	488	-26.2489	9	5	656	84	51	51	0.521368	0.700855	0.0897436	0.0544872	0.0544872
PFA0440w	PF3D7_0109000	hypothetical protein. conserved	photosensitized INA-labeled protein PHIL1	675	1.07835	1.05169	1.08065	0.00771	1.07023	0.0160972	484	-23.9027	9	6	442	61	34	34	0.717037	0.654815	0.0903704	0.0503704	0.0503704
PF11_0382	PF3D7_1137100	ribosomal protein S9. putative	ribosomal protein S9, mitochondrial, putative	903	-1.19998	-1.2482	-1.18629	0.0004	-1.21149	0.0325203	474	-21.4038	9	3	550	102	73	73	0.524917	0.609081	0.112957	0.0808416	0.0808416
PFB0310c	PF3D7_0207000	merozoite surface protein 4	merozoite surface protein 4	819	-1.18253	-1.18446	-1.18968	9.25627e-07	-1.18556	0.003699	470	-20.9107	9	10	474	92	94	94	0.573871	0.578755	0.112332	0.114774	0.114774
PF13_0193	PF3D7_1334600	MSP7-like protein	MSP7-like protein	897	-1.27753	-1.29906	-1.16627	0.00423	-1.24762	0.0712689	430	-24.0297	9	4	556	114	111	111	0.479376	0.619844	0.12709	0.123746	0.123746
MAL7P1.6	PF3D7_0702000	hypothetical protein. conserved in P.falciparum	hypothetical protein. conserved in P.falciparum	738	1.05829	1.04554	1.05591	0.00757	1.05325	0.00677943	412	-12.4399	9	35	420	100	75	75	0.558266	0.569106	0.135501	0.101626	0.101626
PFI0230c	PF3D7_0904700	bacterial histone-like protein. putative	bacterial histone-like protein	570	-1.16691	-1.17829	-1.2405	0.00537	-1.19523	0.0396129	396	-20.5214	9	3	352	80	50	50	0.694737	0.617544	0.140351	0.0877193	0.0877193
PF13_0326	PF3D7_1361400	actin-depolymerizing factor. putative	actin-depolymerizing factor 2	432	-1.21319	-1.19902	-1.108	0.00552	-1.1734	0.0570823	382	-19.6034	9	10	268	39	64	64	0.884259	0.62037	0.0902778	0.148148	0.148148
PFA0470c	PF3D7_0109600	cold-shock protein. putative	cold-shock protein, putative	453	-1.33757	-1.24659	-1.30764	0.00202	-1.29727	0.0463686	366	-19.8766	9	3	272	55	52	52	0.807947	0.600442	0.121413	0.11479	0.11479
PF11_0485	PF3D7_1147700	mitochondrial ATP-synthase. delta subunit putative	ATP synthase subunit delta, mitochondrial, putative	465	1.08231	1.06799	1.08156	0.00058	1.07729	0.00805988	364	-19.2689	9	2	292	55	31	31	0.782796	0.627957	0.11828	0.0666667	0.0666667
PFL2265c	PF3D7_1247200	hypothetical protein. conserved	conserved protein, unknown function	525	-1.05747	-1.07046	-1.10417	0.00438	-1.07737	0.0241039	354	-22.133	9	24	322	54	39	39	0.674286	0.613333	0.102857	0.0742857	0.0742857
PFB0570w	PF3D7_0212600	SPATR-like protein. putative	secreted protein with altered thrombospondin repeat domain	753	-1.15118	-1.24502	-1.29138	0.009	-1.22919	0.0714274	332	-20.0971	9	2	478	96	57	57	0.440903	0.634794	0.12749	0.0756972	0.0756972
PF14_0449	PF3D7_1447100	hypothetical protein	conserved Plasmodium protein, unknown function	435	1.07729	1.10481	1.08373	0.00323	1.08861	0.0143944	304	-8.58655	9	3	226	57	46	46	0.698851	0.51954	0.131034	0.105747	0.105747
PF13_0349	PF3D7_1366500	nucleoside diphosphate kinase b; putative."nucleoside diphosphate kinase b. putative"."nucleoside diphosphate kinase b. putative"."nucleoside diphosphate kinase b. putative"."nucleoside diphosphate kinase b. putative"."nucleoside diphosphate kinase b	nucleoside diphosphate kinase	450	1.07488	1.06204	1.09603	0.00369	1.07765	0.0171635	302	-16.1947	9	2	282	40	40	40	0.671111	0.626667	0.0888889	0.0888889	0.0888889
PF13_0276	PF3D7_1353200	membrane-associated histidine rich protein 2. (MARHP2)	membrane associated histidine-rich protein 2	414	-1.20367	-1.22068	-1.129	0.00216	-1.18445	0.0487685	286	-20.2892	9	5	250	47	43	43	0.690821	0.603865	0.113527	0.103865	0.103865
MAL13P1.17	PF3D7_1303600	hypothetical protein. conserved	hypothetical protein. conserved	384	-1.17596	-1.17956	-1.17766	0.00182	-1.17773	0.00180093	286	-22.2001	9	3	250	54	30	30	0.744792	0.651042	0.140625	0.078125	0.078125
PF10_0170	PF3D7_1017500	hypothetical protein	myosin essential light chain ELC	405	-1.04877	-1.04854	-1.07207	0.00195	-1.05646	0.0135191	268	-20.1735	9	4	252	39	41	41	0.661728	0.622222	0.0962963	0.101235	0.101235
MAL8P1.50	PF3D7_0821900	hypothetical protein. conserved	hypothetical protein. conserved	324	1.19063	1.12767	1.1452	0.00172	1.1545	0.032494	254	-20.8797	9	6	196	37	24	24	0.783951	0.604938	0.114198	0.0740741	0.0740741
PFD0395c	PF3D7_0408000	hypothetical protein. conserved	conserved Plasmodium protein, unknown function	516	-1.14091	-1.2511	-1.1411	0.00533	-1.1777	0.0635634	248	-12.21	9	7	322	40	65	65	0.48062	0.624031	0.0775194	0.125969	0.125969
PF14_0451	PF3D7_1447300	mitochondrial ribosomal protein S14 precursor. putative	ribosomal protein S14, mitochondrial, putative	339	-1.21565	-1.17896	-1.09737	0.00678	-1.16399	0.0605437	242	-25.7742	9	3	220	46	32	32	0.713864	0.648968	0.135693	0.0943953	0.0943953
PF14_0474	PF3D7_1449800	hypothetical protein	conserved protein, unknown function	534	-1.14743	-1.17289	-1.07921	0.00575	-1.13318	0.0484392	240	-22.7141	9	6	328	83	48	69	0.449438	0.614232	0.155431	0.0898876	0.129213
PFI0715w	PF3D7_0914600	Zinc binding protein. putative	transcription elongation factor 1, putative	336	-1.17722	-1.14599	-1.13504	0.00051	-1.15275	0.0218875	238	-18.4553	9	14	206	37	49	49	0.708333	0.613095	0.110119	0.145833	0.145833
PF14_0705	PF3D7_1473600	hypothetical protein	conserved Plasmodium protein, unknown function	345	1.33431	1.15317	1.22918	0.00913	1.23889	0.0909593	236	-22.4361	9	6	210	36	33	33	0.684058	0.608696	0.104348	0.0956522	0.0956522
PFI0450c	PF3D7_0909300	apoptosis-related protein. putative	apoptosis-related protein	396	-1.14304	-1.11455	-1.17607	0.0014	-1.14455	0.0307879	224	-9.64843	9	17	216	76	46	46	0.565657	0.545455	0.191919	0.116162	0.116162
PFE0460c	PF3D7_0509300	hypothetical protein. conserved	conserved Plasmodium protein, unknown function	348	-1.13888	-1.09459	-1.11079	0.00235	-1.11475	0.0224094	216	-7.34753	9	18	168	45	52	52	0.62069	0.482759	0.12931	0.149425	0.149425
PF10_0258	PF3D7_1026100	hypothetical protein	conserved Plasmodium protein, unknown function	585	1.10414	1.10005	1.08853	0.00054	1.09757	0.00809435	216	-22.2387	9	3	328	57	55	55	0.369231	0.560684	0.0974359	0.0940171	0.0940171
PF14_0621	PF3D7_1465400	hypothetical protein	conserved protein, unknown function	273	-1.25711	-1.19447	-1.13649	0.00865	-1.19602	0.060325	210	-19.2113	9	9	156	33	19	19	0.769231	0.571429	0.120879	0.0695971	0.0695971
PFD1090c	PF3D7_0423100	clathrin assembly protein. putative	AP-4 complex subunit sigma, putative	441	1.04942	1.03685	1.03163	0.0024	1.0393	0.00914456	194	-23.4651	9	2	292	40	27	27	0.439909	0.662132	0.0907029	0.0612245	0.0612245
MAL8P1.48	PF3D7_0822300	small nuclear ribonucleoprotein. putative	small nuclear ribonucleoprotein. putative	252	-1.21166	-1.20374	-1.1911	0.00062	-1.20217	0.0103699	180	-16.5447	9	2	154	28	9	9	0.714286	0.611111	0.111111	0.0357143	0.0357143
PF11_0415	PF3D7_1140400	hypothetical protein	conserved Plasmodium protein, unknown function	504	-1.43089	-1.36564	-1.24037	0.00264	-1.34563	0.0968229	172	-20.9016	9	2	294	48	87	87	0.34127	0.583333	0.0952381	0.172619	0.172619
PFL1830w	PF3D7_1237800	ubiquitin-like protein. putative	ubiquitin-like modifier HUB1, putative	222	-1.17233	-1.12323	-1.20606	0.00183	-1.16721	0.041652	152	-14.9295	9	5	122	27	25	25	0.684685	0.54955	0.121622	0.112613	0.112613
PFF1245c	PF3D7_0625700	hypothetical protein. conserved	conserved protein, unknown function	297	1.23558	1.11072	1.17637	0.00691	1.17422	0.0624577	152	-17.3287	9	2	176	42	36	36	0.511785	0.592593	0.141414	0.121212	0.121212
PF13_0142	PF3D7_1325000	u6 snRNA-associated sm-like protein. putative	U6 snRNA-associated Sm-like protein LSm6, putative	234	-1.14681	-1.14168	-1.06988	0.00943	-1.11946	0.0430112	130	-22.9928	9	10	140	20	16	16	0.555556	0.598291	0.0854701	0.0683761	0.0683761

## Sheet: CQ_Dataset
							down-reg	705.728	-19.7275	9	5.12951	627.866	111.396	104.533	104.554	0.687974	0.620909	0.112279	0.102434	0.102481
							up-reg	695.655	-21.0159	8.99649	5.01473	622.39	105.473	95.0189	95.0652	0.69854	0.631859	0.109588	0.0957307	0.0958034
																normalised by transcript length
Accession Number	Updated Gene ID	Updated Gene ID	Length	P.Value	t	B	logFC	NAI ratio	MFEDEN	MAXSTRUCTS	FREE	STEM	HAIRPIN	MULTI	BULGE	NAI ratio/size	STEM/size	HAIRPIN/size	MULTI/size	BULGE/size
PF11_0290	PF3D7_1127900	conserved Plasmodium protein, unknown function	1230	0.00183318	-5.43715	-0.85356	-2.00041	818	-13.126	9	2	738	163	169	169	0.665041	0.6	0.13252	0.137398	0.137398
PF11_0167	PF3D7_1115900	palmitoyltransferase DHHC9	882	0.00015461	-7.56881	1.25591	-1.73659	798	-18.0183	9	1	594	78	46	46	0.904762	0.673469	0.0884354	0.0521542	0.0521542
PFI1330c	PF3D7_0927100	conserved protein, unknown function	579	0.00392629	-4.64234	-1.46185	-1.73076	490	-27.3345	9	6	388	41	35	35	0.846287	0.670121	0.0708117	0.0604491	0.0604491
MAL7P1.27	PF3D7_0709000	chloroquine resistance transporter	1275	0.00037947	-5.29568	0.49146	-1.62278	1026	-23.7822	9	5	870	118	116	116	0.804706	0.682353	0.092549	0.0909804	0.0909804
MAL8P1.125	PF3D7_0807900	tyrosine--tRNA ligase	1122	0.0001344	-7.74354	1.36089	-1.60207	702	-24.8675	9	2	724	94	125	125	0.625668	0.645276	0.083779	0.111408	0.111408
PFB0921c	PF3D7_0220200	Plasmodium exported protein, unknown function	543	0.00054848	-5.63218	0.24993	-1.54967	400	-22.1156	9	3	346	51	58	58	0.736648	0.637201	0.0939227	0.106814	0.106814
PFE0150c	PF3D7_0503100	4-diphosphocytidyl-2-C-methyl-D-erythritol kinase, putative	1614	0.00038275	-5.95552	0.57141	-1.54048	1204	-25.1275	9	5	1090	137	86	86	0.745973	0.675341	0.0848823	0.0532838	0.0532838
PF11_0322	PF3D7_1131200	conserved Plasmodium protein, unknown function	1146	0.00291284	-4.94377	-1.21844	-1.47621	592	-11.9488	9	34	606	139	217	217	0.516579	0.528796	0.121291	0.189354	0.189354
PF14_0289	PF3D7_1431000	ribosomal protein L17, mitochondrial, putative	774	0.00023974	-6.39467	0.98189	-1.43434	620	-21.9361	9	6	478	103	122	122	0.801034	0.617571	0.133075	0.157623	0.157623
MAL13P1.257	PF3D7_1351100	conserved protein, unknown function	471	0.00786545	-3.98588	-2.04983	-1.43286	352	-24.2952	9	6	326	39	10	10	0.747346	0.692144	0.0828025	0.0212314	0.0212314
PFB0923c	PF3D7_0220300	Plasmodium exported protein, unknown function	639	0.00024542	-5.93095	0.9446	-1.42027	516	-23.3748	9	6	398	84	32	32	0.807512	0.622848	0.131455	0.0500782	0.0500782
PF11_0211	PF3D7_1120400	alpha/beta hydrolase fold domain containing protein, putative	1149	0.0133075	-3.84089	-2.45389	-1.32096	804	-29.2426	9	6	774	118	91	91	0.699739	0.673629	0.102698	0.0791993	0.0791993
MAL13P1.335	PF3D7_1366800	phosphatidylserine synthase, putative	1074	0.00354117	-4.74516	-1.377	-1.31241	720	-23.9176	9	3	740	100	78	78	0.670391	0.689013	0.0931099	0.0726257	0.0726257
PF11_0245	PF3D7_1123400	eukaryotic peptide chain release factor GTP-binding subunit, putative	1668	0.0443943	-2.34514	-3.96546	-1.31077	1188	-21.5063	9	6	1074	154	190	190	0.71223	0.643885	0.0923261	0.113909	0.113909
PF10_0170	PF3D7_1017500	myosin essential light chain ELC	405	0.0137203	-3.80976	-2.47859	-1.31025	268	-20.1735	9	4	252	39	41	41	0.661728	0.622222	0.0962963	0.101235	0.101235
PF10_0017	PF3D7_1001300	Plasmodium exported protein (PHISTa), unknown function	837	0.00133759	-4.29245	-0.75104	-1.28154	634	-23.4586	9	2	562	83	45	45	0.757467	0.671446	0.0991637	0.0537634	0.0537634
PF07_0091	PF3D7_0722500	pre-mRNA-splicing factor CWC15, putative	876	0.0032208	-4.01356	-1.48949	-1.27317	642	-10.6954	9	3	462	69	83	83	0.732877	0.527397	0.0787671	0.0947489	0.0947489
PF11_0338	PF3D7_1132800	aquaglyceroporin	777	0.0232771	-2.81771	-3.27613	-1.2659	524	-30.8559	9	2	546	70	64	64	0.674389	0.702703	0.0900901	0.0823681	0.0823681
PF13_0197	PF3D7_1335100	merozoite surface protein 7	1056	0.00847698	-3.6695	-2.2086	-1.26394	718	-16.6369	9	1	632	152	110	110	0.679924	0.598485	0.143939	0.104167	0.104167
PF14_0388	PF3D7_1440900	conserved Plasmodium protein, unknown function	705	0.12463	-1.75272	-4.61551	-1.26089	534	-12.3961	9	5	426	77	90	90	0.757447	0.604255	0.10922	0.12766	0.12766
PFL2260w	PF3D7_1247100	conserved protein, unknown function	744	0.00090383	-5.20247	-0.20381	-1.24139	624	-20.8651	9	9	478	79	70	70	0.83871	0.642473	0.106183	0.094086	0.094086
PF13_0351	PF3D7_1366700	conserved Plasmodium protein, unknown function	1116	4.882e-05	-6.21827	2.34434	-1.23853	544	-24.6939	9	3	760	112	66	66	0.487455	0.681004	0.100358	0.0591398	0.0591398
MAL7P1.104	PF3D7_0720000	exosome complex component CSL4, putative	588	0.00553661	-3.80082	-1.90388	-1.22451	402	-23.2247	9	4	364	92	55	55	0.683673	0.619048	0.156463	0.0935374	0.0935374
PFA0435w	PF3D7_0108800	mitochondrial carrier protein, putative	1083	0.0981967	-1.82824	-4.81936	-1.21018	646	-24.0692	9	2	718	99	73	73	0.596491	0.662973	0.0914127	0.0674054	0.0674054
PF14_0324	PF3D7_1434300	Hsp70/Hsp90 organizing protein	1695	0.0124753	-2.94591	-3.01789	-1.18933	922	-15.1156	9	6	978	233	253	253	0.543953	0.576991	0.137463	0.149263	0.149263
PFA0265c	PF3D7_0105400	conserved Plasmodium protein, unknown function	423	0.024497	-2.78404	-3.32473	-1.18064	226	-24.5607	9	6	276	35	22	22	0.534279	0.652482	0.0827423	0.0520095	0.0520095
PF13_0177	PF3D7_1332700	ATP-dependent RNA helicase DBP8, putative	1473	0.00269947	-4.33008	-1.2223	-1.16363	1200	-22.0236	9	8	944	194	133	133	0.814664	0.640869	0.131704	0.0902919	0.0902919
PF11_0037	PF3D7_1102500	gametocyte exported protein 2	1875	0.0001518	-5.97012	1.34908	-1.16101	1312	-24.6029	9	2	1198	120	145	145	0.699733	0.638933	0.064	0.0773333	0.0773333
PF10_0148	PF3D7_1015100	CWC16 domain-containing protein, putative	1191	0.00162843	-4.30917	-0.88212	-1.15401	888	-16.5748	9	1	684	188	143	143	0.745592	0.574307	0.157851	0.120067	0.120067
PFD0365c	PF3D7_0407400	conserved Plasmodium protein, unknown function	309	0.00038725	-5.56117	0.5332	-1.13123	82	-10.9145	9	11	168	65	9	9	0.265372	0.543689	0.210356	0.0291262	0.0291262
PF07_0065	PF3D7_0715900	cation diffusion facilitator family protein, putative	1671	0.00041715	-5.02038	0.33587	-1.12935	1284	-22.7044	9	5	1124	170	146	146	0.768402	0.672651	0.101735	0.0873728	0.0873728
PFE0690c	PF3D7_0513800	ras-related protein Rab-1A	624	0.00011294	-5.66619	1.54034	-1.12817	434	-14.7661	9	2	396	35	63	63	0.695513	0.634615	0.0560897	0.100962	0.100962
PF14_0571	PF3D7_1459800	bax inhibitor 1, putative	732	9.75e-06	-7.36463	3.86321	-1.11805	556	-23.8083	9	10	482	53	55	55	0.759563	0.65847	0.0724044	0.0751366	0.0751366
PFC0400w	PF3D7_0309600	60S acidic ribosomal protein P2	339	0.00010671	-5.9387	1.64624	-1.08998	214	-16.7182	9	2	204	70	18	18	0.631268	0.60177	0.20649	0.0530973	0.0530973
PFE0350c	PF3D7_0507100	60S ribosomal protein L4	1236	0.0007953	-4.47666	-0.35187	-1.06153	958	-17.1909	9	8	742	168	159	159	0.775081	0.600324	0.135922	0.128641	0.128641
PF13_0042	PF3D7_1307800	centrosomal protein CEP170, putative	1686	0.00158138	-4.083	-1.02107	-1.03672	1254	-8.37573	9	18	912	214	255	255	0.743772	0.540925	0.126928	0.151246	0.151246
PF14_0377	PF3D7_1439800	vesicle-associated membrane protein, putative	726	0.00015233	-5.47575	1.25185	-1.03254	616	-16.8522	9	1	456	76	67	67	0.848485	0.628099	0.104683	0.0922865	0.0922865
PF10_0033	PF3D7_1002900	conserved Plasmodium protein, unknown function	384	0.0153091	-2.93415	-3.02559	-1.02547	272	-20.2469	9	5	248	34	31	31	0.708333	0.645833	0.0885417	0.0807292	0.0807292
PFD0415c	PF3D7_0408400	conserved protein, unknown function	1416	0.00129019	-4.65128	-0.59685	-1.01446	1050	-22.0744	9	3	884	124	68	68	0.741525	0.624294	0.0875706	0.0480226	0.0480226
PF10_0194	PF3D7_1020000	RNA-binding protein 34, putative	969	0.00198931	-3.95381	-1.24439	-1.01277	688	-11.4452	9	11	518	128	147	147	0.71001	0.534572	0.132095	0.151703	0.151703
PF11_0039	PF3D7_1102700	early transcribed membrane protein 11.1	276	0.00016107	-5.44059	1.19797	-1.00671	138	-11.0188	9	2	154	26	34	34	0.5	0.557971	0.0942029	0.123188	0.123188
PFI1390w	PF3D7_0928300	conserved Plasmodium protein, unknown function	594	0.0101772	-3.05646	-2.82317	-0.999802	354	-17.1197	9	8	338	99	51	51	0.59596	0.569024	0.166667	0.0858586	0.0858586
PF10_0217	PF3D7_1022400	serine/arginine-rich splicing factor 4	1617	0.00100382	-4.34209	-0.57857	-0.989942	1256	-13.5759	9	8	908	174	259	259	0.776747	0.561534	0.107607	0.160173	0.160173
PFE0610c	PF3D7_0512300	CDK-activating kinase assembly factor MAT1	783	2.672e-05	-6.63311	2.91705	-0.988492	646	-21.2746	9	2	488	92	74	74	0.825032	0.623244	0.117497	0.0945083	0.0945083
PF14_0542	PF3D7_1456900	conserved protein, unknown function	444	0.00037218	-5.09424	0.44623	-0.976676	362	-26.7672	9	3	274	71	69	69	0.815315	0.617117	0.15991	0.155405	0.155405
PF10_0312	PF3D7_1031800	conserved protein, unknown function	1278	0.00722334	-3.79432	-2.05828	-0.967621	614	-18.4107	9	2	790	137	133	133	0.480438	0.618153	0.107199	0.104069	0.104069
PF10_0268	PF3D7_1027300	peroxiredoxin	1182	0.00282169	-4.5683	-1.18801	-0.962844	558	-8.21587	9	2	580	186	200	200	0.472081	0.490694	0.15736	0.169205	0.169205
PF10_0141	PF3D7_1014400	MO15-related protein kinase	975	0.00223505	-4.47448	-1.04458	-0.914174	838	-25.5009	9	0	666	95	73	73	0.859487	0.683077	0.0974359	0.0748718	0.0748718
PF10_0259	PF3D7_1026200	conserved protein, unknown function	1767	0.00161368	-4.07158	-1.04075	-0.888885	1168	-30.4848	9	2	1148	225	206	206	0.661007	0.649689	0.127334	0.116582	0.116582
PF11_0145	PF3D7_1113700	glyoxalase I	1071	0.0236909	-3.05079	-3.02949	-0.883396	826	-23.2596	9	21	718	128	77	77	0.771242	0.670401	0.119514	0.0718954	0.0718954
PF08_0087	PF3D7_0812400	karyopherin alpha	1638	0.00109375	-4.56956	-0.5286	-0.881684	1370	-19.6567	9	6	1044	150	146	146	0.836386	0.637363	0.0915751	0.0891331	0.0891331
PFE1050w	PF3D7_0520900	adenosylhomocysteinase	1440	0.00220097	-4.27401	-1.12179	-0.878615	1018	-21.562	9	3	926	155	118	118	0.706944	0.643056	0.107639	0.0819444	0.0819444
PF14_0555	PF3D7_1458200	conserved Plasmodium protein, unknown function	333	0.0339963	-2.56938	-3.63548	-0.876164	280	-18.9925	9	10	214	32	32	32	0.840841	0.642643	0.0960961	0.0960961	0.0960961
PF14_0676	PF3D7_1470900	proteasome subunit beta type-2, putative	588	0.0281236	-2.6267	-3.5375	-0.876027	340	-22.7145	9	4	392	54	45	45	0.578231	0.666667	0.0918367	0.0765306	0.0765306
PF14_0332	PF3D7_1435100	ribonuclease H2 subunit B, putative	1080	0.00574186	-3.36801	-2.27246	-0.874091	814	-22.6023	9	5	674	79	132	132	0.753704	0.624074	0.0731481	0.122222	0.122222
PF10_0320	PF3D7_1032800	leucine-rich repeat protein	930	0.0265841	-2.60887	-3.54683	-0.871542	498	-18.0602	9	2	594	117	85	85	0.535484	0.63871	0.125806	0.0913978	0.0913978
PFD0480w	PF3D7_0409700	peptide chain release factor 2	585	0.0221915	-2.84924	-3.23065	-0.868378	460	-18.9909	9	2	346	58	99	99	0.786325	0.591453	0.0991453	0.169231	0.169231
PF10_0321	PF3D7_1033000	heptatricopeptide repeat-containing protein HPR1, putative	1686	0.0435647	-2.35678	-3.99226	-0.853778	1266	-27.2014	9	2	1098	198	152	152	0.75089	0.651246	0.117438	0.0901542	0.0901542
PFD0150w	PF3D7_0403200	pre-mRNA splicing factor, putative	1683	0.0390223	-2.32217	-4.0908	-0.843363	868	4.95841	9	2	626	336	435	435	0.515746	0.371955	0.199643	0.258467	0.258467
MAL8P1.50	PF3D7_0821900	WPP motif-containing protein, putative	324	0.0345213	-2.63968	-3.53758	-0.837677	254	-20.8797	9	6	196	37	24	24	0.783951	0.604938	0.114198	0.0740741	0.0740741
MAL7P1.84	PF3D7_0717200	conserved Plasmodium protein, unknown function	1296	0.0102681	-3.05163	-2.83168	-0.81656	834	-11.2637	9	11	726	187	180	180	0.643519	0.560185	0.14429	0.138889	0.138889
MAL8P1.48	PF3D7_0822300	small nuclear ribonucleoprotein G, putative	252	0.0276081	-2.79723	-3.25656	-0.805035	180	-16.5447	9	2	154	28	9	9	0.714286	0.611111	0.111111	0.0357143	0.0357143
PF14_0125	PF3D7_1412600	deoxyhypusine synthase	1491	5.819e-05	-6.10039	2.17671	-0.804448	1064	-26.7804	9	1	974	156	153	153	0.713615	0.653253	0.104628	0.102616	0.102616
PF14_0617	PF3D7_1465000	cytochrome c oxidase subunit 6A, putative	837	0.069432	-2.3349	-3.86955	-0.803018	608	-22.9329	9	8	574	92	51	51	0.726404	0.685783	0.109916	0.0609319	0.0609319
PF10_0360	PF3D7_1036800	acetyl-CoA transporter, putative	1773	0.00194972	-3.96508	-1.22483	-0.796887	1434	-22.5887	9	2	1202	181	133	133	0.808799	0.677947	0.102087	0.0750141	0.0750141
PFA0420w	PF3D7_0108500	ELM2 domain-containing protein, putative	540	0.00153406	-4.10018	-0.9915	-0.795207	322	-1.81907	9	6	218	82	115	115	0.596296	0.403704	0.151852	0.212963	0.212963
PF08_0010	PF3D7_0828300	conserved protein, unknown function	1659	0.0144488	-2.96835	-2.97065	-0.780586	1166	-8.69383	9	3	870	222	349	349	0.702833	0.524412	0.133816	0.210368	0.210368
PFL0450c	PF3D7_1209000	mago-binding protein, putative	504	0.00603948	-3.34042	-2.32125	-0.767097	388	-9.55242	9	2	260	52	108	108	0.769841	0.515873	0.103175	0.214286	0.214286
PF14_0223	PF3D7_1423200	peptidyl-prolyl cis-trans isomerase	1341	0.149588	-1.62561	-4.77295	-0.762058	986	-16.0814	9	2	784	116	133	133	0.735272	0.584638	0.0865026	0.0991797	0.0991797
PFL1150c	PF3D7_1223900	50S ribosomal protein L24, putative	684	0.00783871	-3.19835	-2.57251	-0.757225	266	-25.5611	9	4	434	54	79	79	0.388889	0.634503	0.0789474	0.115497	0.115497
MAL13P1.142	PF3D7_1326100	WD repeat-containing protein, putative	1011	0.0733745	-2.11767	-4.24299	-0.752418	864	-21.5541	9	1	684	97	74	74	0.854599	0.676558	0.0959446	0.0731949	0.0731949
PFF0805c	PF3D7_0616600	conserved protein, unknown function	1878	0.00646253	-3.55285	-2.13433	-0.750751	1456	-16.5319	9	6	1108	195	267	267	0.775293	0.589989	0.103834	0.142173	0.142173
PFL1540c	PF3D7_1232000	phenylalanine--tRNA ligase	1671	0.00066298	-4.58279	-0.17474	-0.748664	1234	-22.7882	9	2	1054	187	200	200	0.73848	0.63076	0.111909	0.119689	0.119689
PF14_0519	PF3D7_1454600	ribosomal protein S11, mitochondrial, putative	690	8.385e-05	-5.85907	1.8267	-0.746832	604	-22.0823	9	2	422	74	54	54	0.875362	0.611594	0.107246	0.0782609	0.0782609
MAL13P1.150	PF3D7_1328400	conserved protein, unknown function	1503	0.0380288	-2.68019	-3.45999	-0.743694	1288	-21.6005	9	1	930	167	161	161	0.856953	0.618762	0.111111	0.107119	0.107119
PF14_0732	PF3D7_1476300	Plasmodium exported protein (PHISTb), unknown function	1719	0.261971	-1.22381	-5.23423	-0.742196	1380	-18.4194	9	2	1076	181	213	213	0.802792	0.625945	0.105294	0.123909	0.123909
PFC0095c	PF3D7_0301900	conserved protein, unknown function	1197	0.00088386	-4.41549	-0.45465	-0.73499	868	-33.1609	9	1	828	88	75	75	0.725146	0.691729	0.0735171	0.0626566	0.0626566
PF11_0062	PF3D7_1105100	histone H2B	354	0.0166406	-3.0406	-2.95597	-0.734224	326	-14.7173	9	5	198	69	47	47	0.920904	0.559322	0.194915	0.132768	0.132768
PF11_0223	PF3D7_1121500	conserved protein, unknown function	1548	0.0135191	-3.18033	-2.67105	-0.72793	1330	-31.352	9	4	1038	138	168	168	0.859173	0.670543	0.0891473	0.108527	0.108527
PF14_0325	PF3D7_1434400	conserved protein, unknown function	858	0.0119899	-3.40509	-2.53571	-0.722489	578	-12.4245	9	9	516	135	108	108	0.67366	0.601399	0.157343	0.125874	0.125874
PF10_0246	PF3D7_1025200	ATP synthase mitochondrial F1 complex assembly factor 2, putative	1287	0.00042076	-4.85182	0.26743	-0.719599	832	-23.705	9	5	820	118	78	78	0.646465	0.637141	0.0916861	0.0606061	0.0606061
PFC0581w	PF3D7_0314000	HSP20-like chaperone, putative	828	0.0900079	-1.90545	-4.6606	-0.719361	508	-21.5161	9	2	546	76	76	76	0.613527	0.65942	0.0917874	0.0917874	0.0917874
PF10_0233	PF3D7_1024000	conserved Plasmodium protein, unknown function	1701	0.011123	-3.00821	-2.90824	-0.718801	1282	-19.0793	9	1	1080	205	178	178	0.753674	0.634921	0.120517	0.104644	0.104644
PF13_0117	PF3D7_1320200	TBC domain protein, putative	1884	0.0400995	-2.4079	-3.91445	-0.713883	1214	-29.1931	9	6	1254	183	135	135	0.644374	0.665605	0.0971338	0.0716561	0.0716561
PFD0525w	PF3D7_0410600	armadillo-type repeat protein ATRP	981	0.00968169	-3.13821	-2.71733	-0.712353	748	-21.8311	9	1	654	102	57	57	0.762487	0.666667	0.103976	0.058104	0.058104
PFE1020w	PF3D7_0520300	U6 snRNA-associated Sm-like protein LSm2, putative	312	0.122462	-1.73321	-4.81476	-0.711591	146	-21.247	9	9	200	32	18	18	0.467949	0.641026	0.102564	0.0576923	0.0576923
PF11_0524	PF3D7_1107000	U6 snRNA-associated Sm-like protein LSm4, putative	381	0.00056971	-4.67187	-0.02721	-0.710612	144	-19.6019	9	5	232	26	20	20	0.377953	0.608924	0.0682415	0.0524934	0.0524934
MAL13P1.182	PF3D7_1336400	RanBPM and CLTH-like protein, putative	849	0.0304566	-2.49028	-3.80875	-0.710193	498	-16.6911	9	3	508	104	86	86	0.586572	0.598351	0.122497	0.101296	0.101296
PF14_0543	PF3D7_1457000	signal peptide peptidase	1239	0.0826619	-1.959	-4.58364	-0.709812	898	-25.1449	9	3	848	128	55	55	0.724778	0.684423	0.103309	0.0443906	0.0443906
PF10_0345	PF3D7_1035400	merozoite surface protein 3	1065	0.00027454	-5.10996	0.68188	-0.708127	778	-18.8432	9	1	594	128	151	151	0.730516	0.557746	0.120188	0.141784	0.141784
PFL0680c	PF3D7_1214000	conserved protein, unknown function	441	0.0524174	-2.34924	-3.93036	-0.707875	346	-19.2021	9	1	270	49	23	23	0.78458	0.612245	0.111111	0.0521542	0.0521542
PFA0505c	PF3D7_0110400	DNA-directed RNA polymerase II subunit RPB9, putative	750	0.00016967	-5.40793	1.14774	-0.703496	436	-14.6621	9	12	442	49	78	78	0.581333	0.589333	0.0653333	0.104	0.104
PFL0435w	PF3D7_1208700	conserved protein, unknown function	1197	0.0770531	-1.93765	-4.70842	-0.698691	830	-22.1918	9	3	748	137	108	108	0.6934	0.624896	0.114453	0.0902256	0.0902256
MAL13P1.57	PF3D7_1312200	conserved protein, unknown function	882	0.00156222	-4.19873	-0.94686	-0.695926	564	-21.7825	9	7	572	107	85	85	0.639456	0.648526	0.121315	0.0963719	0.0963719
PF14_0369	PF3D7_1439000	copper transporter	708	0.0151028	-3.10564	-2.86329	-0.694354	552	-25.5731	9	2	500	58	66	66	0.779661	0.706215	0.0819209	0.0932203	0.0932203
PF14_0341	PF3D7_1436000	glucose-6-phosphate isomerase	1740	0.00920328	-3.1111	-2.72671	-0.691851	1340	-20.8036	9	3	1144	173	126	126	0.770115	0.657471	0.0994253	0.0724138	0.0724138
PFC0605w	PF3D7_0314600	conserved protein, unknown function	777	0.00264274	-3.79523	-1.52053	-0.690688	382	-6.33849	9	2	376	109	171	171	0.491634	0.483912	0.140283	0.220077	0.220077
PFC0175w	PF3D7_0303800	IBR domain protein, putative	1782	0.00269546	-3.78426	-1.53972	-0.687226	1214	-21.7391	9	17	1146	147	201	201	0.681257	0.643098	0.0824916	0.112795	0.112795
PFF1330c	PF3D7_0627400	mitochondrial import inner membrane translocase subunit TIM22, putative	582	0.0162731	-2.89807	-3.14569	-0.684989	298	-30.3834	9	6	386	75	52	52	0.512027	0.66323	0.128866	0.0893471	0.0893471
PFE0490w	PF3D7_0509900	NSE4 domain-containing protein, putative	945	0.00075661	-4.50566	-0.30332	-0.684226	694	-22.4005	9	3	592	109	70	70	0.734392	0.626455	0.115344	0.0740741	0.0740741
PFA0570w	PF3D7_0111800	eukaryotic translation initiation factor 4E, putative	1863	0.00058986	-4.65139	-0.06103	-0.684009	1348	-10.2439	9	19	1040	266	208	208	0.723564	0.558239	0.14278	0.111648	0.111648
PFL0285w	PF3D7_1205700	targeted glyoxalase II	969	0.0120799	-2.9634	-2.98714	-0.682507	762	-26.8941	9	2	650	118	113	113	0.786378	0.670795	0.121775	0.116615	0.116615
PF11_0105	PF3D7_1109400	essential nuclear protein 1, putative	1311	0.0677805	-2.08305	-4.35553	-0.680608	1104	-17.4144	9	3	820	172	165	165	0.842105	0.625477	0.131198	0.125858	0.125858
PF14_0041	PF3D7_1404400	ribosomal protein L16, mitochondrial, putative	546	0.00424468	-3.53347	-1.98026	-0.680461	272	-20.8338	9	2	324	67	83	83	0.498168	0.593407	0.122711	0.152015	0.152015
PFB0194w	PF3D7_0204200	translocation protein SEC66, putative	831	0.00900149	-3.33965	-2.45202	-0.680311	590	-13.9613	9	6	480	125	96	96	0.709988	0.577617	0.150421	0.115523	0.115523
PF13_0259	PF3D7_1349400	cytidine and deoxycytidylate deaminase, putative	699	0.029857	-2.74181	-3.32828	-0.677569	330	-22.9846	9	2	432	101	103	103	0.472103	0.618026	0.144492	0.147353	0.147353
PF10_0238	PF3D7_1024500	conserved Plasmodium protein, unknown function	795	0.00063268	-4.6102	-0.12922	-0.674934	424	-24.1685	9	1	498	111	90	90	0.533333	0.626415	0.139623	0.113208	0.113208
PF10_0013	PF3D7_1001000	chondroitin sulfate A ligand	696	0.0362701	-2.36271	-4.02317	-0.667377	586	-18.6491	9	2	436	85	86	86	0.841954	0.626437	0.122126	0.123563	0.123563
PFE1420w	PF3D7_0528500	F-actin-capping protein subunit alpha, putative	924	0.0139024	-3.06465	-2.868	-0.66588	460	-25.7717	9	4	630	103	77	77	0.497835	0.681818	0.111472	0.0833333	0.0833333
PF13_0141	PF3D7_1324900	L-lactate dehydrogenase	951	0.0164008	-2.79729	-3.27831	-0.663757	690	-24.0814	9	0	616	77	77	77	0.725552	0.647739	0.0809674	0.0809674	0.0809674
PFE0895c	PF3D7_0517900	zinc finger protein, putative	1683	0.0125102	-3.13098	-2.80239	-0.661241	1422	-20.9121	9	10	1084	224	181	181	0.84492	0.644088	0.133096	0.107546	0.107546
PF11_0274	PF3D7_1126400	mediator of RNA polymerase II transcription subunit 21, putative	546	0.00152269	-4.10439	-0.98426	-0.660129	378	-19.5701	9	3	326	79	36	36	0.692308	0.59707	0.144689	0.0659341	0.0659341
PF14_0775	PF3D7_1421000	DIX domain-containing protein, putative	534	0.116497	-1.91561	-4.32724	-0.658815	384	-26.0287	9	2	338	67	41	41	0.719101	0.632959	0.125468	0.076779	0.076779
PF11_0224	PF3D7_1121600	exported protein 1	489	0.0122322	-2.9566	-2.9991	-0.658618	310	-18.8793	9	2	294	63	38	38	0.633947	0.601227	0.128834	0.0777096	0.0777096
PF11_0409	PF3D7_1139900	ER membrane protein complex subunit 8, putative	597	0.00059569	-4.6456	-0.07059	-0.657425	372	-27.0278	9	2	398	46	52	52	0.623116	0.666667	0.0770519	0.0871022	0.0871022
PF10_0114	PF3D7_1011700	DNA repair protein RAD23, putative	1170	0.00195548	-3.96343	-1.2277	-0.65592	798	-14.7737	9	14	684	156	107	107	0.682051	0.584615	0.133333	0.091453	0.091453
PF14_0146	PF3D7_1414800	small nuclear ribonucleoprotein-associated protein B, putative	606	0.0101087	-3.06012	-2.8167	-0.655027	294	-19.8599	9	10	378	71	67	67	0.485149	0.623762	0.117162	0.110561	0.110561
PF14_0774	PF3D7_1420900	mannose-1-phosphate guanyltransferase, putative	1227	0.00084619	-4.44069	-0.41225	-0.644543	544	-24.7665	9	10	788	128	119	119	0.443358	0.642217	0.104319	0.0969845	0.0969845
PF13_0068	PF3D7_1312300	ribosomal protein S35, mitochondrial, putative	843	0.0148346	-2.85184	-3.18295	-0.643861	516	-27.2809	9	1	538	109	97	97	0.6121	0.638197	0.1293	0.115065	0.115065
PF13_0118	PF3D7_1320400	type I signal peptidase	1080	0.0381524	-2.4386	-3.8676	-0.637881	838	-22.2042	9	12	712	88	80	80	0.775926	0.659259	0.0814815	0.0740741	0.0740741
PF14_0393	PF3D7_1441400	FACT complex subunit SSRP1, putative	1521	0.00410779	-3.55148	-1.94851	-0.637224	1142	-23.4415	9	7	1000	184	149	149	0.750822	0.657462	0.120973	0.0979619	0.0979619
PFI0155c	PF3D7_0903200	ras-related protein RAB7	621	0.0129516	-2.92557	-3.05364	-0.631073	424	-21.1554	9	3	392	74	61	61	0.68277	0.63124	0.119163	0.0982287	0.0982287
PFE1430c	PF3D7_0528700	peptidyl-prolyl cis-trans isomerase	615	0.00100608	-4.3408	-0.58076	-0.629712	324	-18.2025	9	2	378	70	44	44	0.526829	0.614634	0.113821	0.0715447	0.0715447
PF14_0665	PF3D7_1469700	mediator of RNA polymerase II transcription subunit 6, putative	618	0.0170226	-2.77706	-3.31361	-0.629064	412	-26.2315	9	24	412	55	52	52	0.666667	0.666667	0.0889968	0.0841424	0.0841424
PFL2275c	PF3D7_1247400	peptidyl-prolyl cis-trans isomerase FKBP35	915	0.00433304	-3.52215	-2.00021	-0.62879	612	-18.3427	9	4	558	109	104	104	0.668852	0.609836	0.119126	0.113661	0.113661
PF14_0376	PF3D7_1439700	leucine carboxyl methyltransferase, putative	984	0.0142933	-2.87204	-3.14758	-0.626503	884	-22.0862	9	12	668	91	89	89	0.898374	0.678862	0.0924797	0.0904472	0.0904472
PFL2195w	PF3D7_1245800	epsin-like protein, putative	1296	0.00130604	-4.19151	-0.83484	-0.626156	978	-8.131	9	2	746	142	177	177	0.75463	0.575617	0.109568	0.136574	0.136574
PFI1740c	PF3D7_0936000	ring-exported protein 2	285	0.00957202	-3.41611	-2.42698	-0.623801	222	-24.9496	9	7	176	13	13	13	0.778947	0.617544	0.045614	0.045614	0.045614
PF14_0387	PF3D7_1440800	major facilitator superfamily domain-containing protein, putative	1749	0.072113	-2.08075	-4.33713	-0.622831	824	-28.8838	9	5	1200	122	115	115	0.471126	0.686106	0.0697541	0.0657519	0.0657519
PF14_0527	PF3D7_1455300	conserved protein, unknown function	1833	0.0119694	-2.96839	-2.97836	-0.621881	1254	-1.71822	9	6	986	235	312	312	0.684124	0.537916	0.128205	0.170213	0.170213
PF11_0142	PF3D7_1113400	ubiquitin domain-containing protein DSK2, putative	1167	0.00283717	-3.75581	-1.58949	-0.621857	966	-17.7281	9	5	726	117	73	73	0.827763	0.622108	0.100257	0.0625536	0.0625536
PF14_0410	PF3D7_1443200	heptatricopeptide repeat-containing protein, putative	1791	0.00504609	-3.43863	-2.14763	-0.619395	1258	-25.7893	9	2	1194	164	206	206	0.702401	0.666667	0.091569	0.11502	0.11502
PF14_0586	PF3D7_1461400	MORN repeat protein, putative	969	0.0304617	-2.45901	-3.86101	-0.61771	358	-7.53392	9	3	562	123	155	155	0.369453	0.579979	0.126935	0.159959	0.159959
PF11_0262	PF3D7_1125100	ATP synthase F0 subunit b-like protein, putative	1491	0.00158828	-4.08054	-1.02531	-0.616691	860	-22.3338	9	13	946	163	186	186	0.576794	0.634474	0.109323	0.124748	0.124748
PF07_0119	PF3D7_0728300	conserved protein, unknown function	636	0.00375745	-3.60053	-1.86211	-0.616561	488	-26.1949	9	2	398	100	70	70	0.767296	0.625786	0.157233	0.110063	0.110063
MAL13P1.160	PF3D7_1330100	conserved Plasmodium protein, unknown function	561	0.112815	-1.86943	-4.44453	-0.616503	490	-16.4487	9	7	342	61	94	94	0.87344	0.609626	0.108734	0.167558	0.167558
PFC0835c	PF3D7_0318900	conserved protein, unknown function	1323	0.00142745	-4.14099	-0.92138	-0.615536	1084	-16.2783	9	10	824	144	162	162	0.81935	0.622827	0.108844	0.122449	0.122449
PF13_0315	PF3D7_1359400	CUGBP Elav-like family member 1	1530	0.00373535	-3.60378	-1.85639	-0.614521	1132	-18.3033	9	2	934	179	152	152	0.739869	0.610458	0.116993	0.0993464	0.0993464
PFB0391c	PF3D7_0208700	SHS2 domain-containing protein, putative	669	0.00498278	-3.44555	-2.13543	-0.612594	416	-21.558	9	1	438	55	43	43	0.621824	0.654709	0.0822123	0.064275	0.064275
PF11_0216	PF3D7_1120900	heat shock factor-binding protein 1	342	0.0159269	-2.85677	-3.1948	-0.610706	110	-19.1051	9	10	212	39	19	19	0.321637	0.619883	0.114035	0.0555556	0.0555556
PF14_0197	PF3D7_1420300	DNL-type zinc finger protein	909	0.0019858	-3.95479	-1.24267	-0.604563	754	-14.9401	9	2	550	84	46	46	0.829483	0.605061	0.0924092	0.0506051	0.0506051
MAL7P1.10	PF3D7_0702900	centrin, putative	324	0.01522	-2.88239	-3.15143	-0.601295	198	-21.0957	9	6	218	27	20	20	0.611111	0.67284	0.0833333	0.0617284	0.0617284
PF11_0065	PF3D7_1105400	40S ribosomal protein S4, putative	786	0.0017385	-4.02955	-1.11327	-0.595945	534	-19.4459	9	2	512	84	38	38	0.679389	0.651399	0.10687	0.0483461	0.0483461
PF13_0228	PF3D7_1342000	40S ribosomal protein S6	921	0.00134486	-4.17484	-0.86336	-0.594459	650	-4.9908	9	13	442	164	231	231	0.705755	0.479913	0.178067	0.250814	0.250814
PF13_0200	PF3D7_1335800	conserved Plasmodium protein, unknown function	1812	0.123822	-1.72587	-4.82451	-0.593933	1308	-13.2638	9	5	1092	193	191	191	0.721854	0.602649	0.106512	0.105408	0.105408
MAL13P1.81	PF3D7_1315500	conserved protein, unknown function	552	0.208637	-1.33753	-5.5148	-0.590397	360	-20.9389	9	0	362	46	45	45	0.652174	0.655797	0.0833333	0.0815217	0.0815217
PF14_0482	PF3D7_1450700	conserved Plasmodium protein, unknown function	1863	0.0030523	-3.7153	-1.66047	-0.588984	880	-9.1811	9	3	1010	262	327	327	0.472356	0.542136	0.140633	0.175523	0.175523
PFL1295w	PF3D7_1226800	ataxin-3, putative	1146	0.0779593	-1.94809	-4.67272	-0.588056	654	-23.4496	9	2	766	121	69	69	0.570681	0.668412	0.105585	0.0602094	0.0602094
PFI1425w	PF3D7_0929000	transcription initiation factor TFIID subunit 7, putative	1194	0.155219	-1.57438	-5.02157	-0.586896	932	-19.3108	9	35	764	85	96	96	0.78057	0.639866	0.0711893	0.080402	0.080402
PF14_0490	PF3D7_1451500	pre-mRNA-splicing factor CWF18, putative	444	0.0123683	-2.95059	-3.00967	-0.586377	240	-19.2446	9	1	242	63	54	84	0.540541	0.545045	0.141892	0.121622	0.189189
PFB0175c	PF3D7_0203700	protein MAK16, putative	1320	0.0198666	-2.69295	-3.45982	-0.585071	814	-7.78008	9	2	698	191	213	213	0.616667	0.528788	0.144697	0.161364	0.161364
MAL13P1.76	PF3D7_1314900	general transcription factor IIH subunit 2	1206	0.0396202	-2.41532	-3.85939	-0.583303	890	-23.4354	9	3	794	103	110	110	0.737977	0.658375	0.0854063	0.0912106	0.0912106
PFI1715w	PF3D7_0935500	Plasmodium exported protein, unknown function	939	0.0322087	-2.4283	-3.91294	-0.582143	772	-17.9717	9	3	586	110	86	86	0.822151	0.624068	0.117146	0.0915868	0.0915868
PFE0665c	PF3D7_0513400	GTP-binding protein YihA1	861	0.00322142	-3.68546	-1.71281	-0.58211	590	-28.9393	9	3	590	73	73	73	0.68525	0.68525	0.0847851	0.0847851	0.0847851
PF11_0322	PF3D7_1131200	conserved Plasmodium protein, unknown function	1146	0.00648093	-3.55101	-2.16644	-0.581183	592	-11.9488	9	34	606	139	217	217	0.516579	0.528796	0.121291	0.189354	0.189354
PFC0160w	PF3D7_0303400	palmitoyltransferase DHHC1	1851	0.310271	-1.06037	-5.85693	-0.580511	1492	-20.2747	9	2	1218	160	147	147	0.806051	0.658023	0.0864398	0.0794165	0.0794165
PFF1360w	PF3D7_0628000	6-pyruvoyltetrahydropterin synthase	522	0.0140471	-2.98504	-2.94384	-0.57955	360	-24.7574	9	8	340	41	37	37	0.689655	0.651341	0.0785441	0.0708812	0.0708812
MAL8P1.95	PF3D7_0813300	NPL domain-containing protein, putative	948	0.0194145	-2.70549	-3.43807	-0.578983	556	-10.1423	9	7	490	161	135	135	0.586498	0.516878	0.169831	0.142405	0.142405
PFI0890c	PF3D7_0918200	50S ribosomal protein L3, apicoplast, putative	954	0.00196526	-3.96063	-1.23256	-0.578846	546	-25.0293	9	5	648	100	98	98	0.572327	0.679245	0.104822	0.102725	0.102725
PF10_0164	PF3D7_1016900	early transcribed membrane protein 10.3	327	0.00969391	-3.08288	-2.77654	-0.578655	256	-18.4144	9	14	194	20	15	15	0.782875	0.593272	0.0611621	0.0458716	0.0458716
PFI0460w	PF3D7_0909500	subpellicular microtubule protein 1, putative	1470	0.0699948	-2.01153	-4.57584	-0.577388	1026	-26.0029	9	4	950	173	149	149	0.697959	0.646259	0.117687	0.101361	0.101361
PF14_0251	PF3D7_1427200	selenoprotein	405	0.00700328	-3.25969	-2.46402	-0.576575	186	-12.9636	9	3	202	67	106	106	0.459259	0.498765	0.165432	0.261728	0.261728
PFF1265w	PF3D7_0626100	oxidoreductase, short-chain dehydrogenase family, putative	1152	0.0695956	-2.03779	-4.50983	-0.576149	934	-28.1912	9	3	776	98	111	111	0.810764	0.673611	0.0850694	0.0963542	0.0963542
PF14_0149	PF3D7_1415100	conserved protein, unknown function	1773	0.129019	-1.64414	-5.01655	-0.572996	1126	-15.2903	9	1	1122	242	151	151	0.635082	0.632826	0.136492	0.0851664	0.0851664
PF13_0303	PF3D7_1356600	regulator of chromosome condensation, putative	1443	0.0203154	-2.68077	-3.48092	-0.571136	904	-27.7379	9	2	948	153	93	93	0.626473	0.656965	0.106029	0.0644491	0.0644491
MAL13P1.92	PF3D7_1317800	40S ribosomal protein S19	438	0.103935	-1.84169	-4.66883	-0.571102	292	-16.4421	9	8	264	63	46	46	0.666667	0.60274	0.143836	0.105023	0.105023
PF11_0413	PF3D7_1140200	conserved Plasmodium protein, unknown function	1344	0.002073	-3.93071	-1.28447	-0.569448	694	-4.29436	9	9	636	197	248	248	0.516369	0.473214	0.146577	0.184524	0.184524
PFC0100c	PF3D7_0302000	pre-mRNA-splicing factor PRP46, putative	1803	0.0200642	-2.68755	-3.46917	-0.565917	1368	-22.8866	9	10	1192	171	170	170	0.758735	0.66112	0.0948419	0.0942873	0.0942873
PF10_0038	PF3D7_1003500	40S ribosomal protein S20e, putative	357	0.00434591	-3.59621	-1.94228	-0.565621	118	-18.1972	9	2	218	39	42	42	0.330532	0.610644	0.109244	0.117647	0.117647
PFC0630w	PF3D7_0315000	zinc finger protein, putative	570	0.0755098	-1.98854	-4.50809	-0.564119	418	-26.2582	9	2	370	62	60	60	0.733333	0.649123	0.108772	0.105263	0.105263
PFI0475w	PF3D7_0909800	small nuclear ribonucleoprotein Sm D3, putative	351	0.00606663	-3.33797	-2.32558	-0.56198	268	-18.6992	9	2	222	57	35	35	0.763533	0.632479	0.162393	0.0997151	0.0997151
PFD0485w	PF3D7_0409800	zinc finger protein, putative	1728	0.231395	-1.28601	-5.47161	-0.561213	1148	-14.6194	9	5	1006	236	227	227	0.664352	0.582176	0.136574	0.131366	0.131366
PF10_0035	PF3D7_1003200	ribosome-binding factor A, putative	600	0.0507039	-2.22732	-4.21916	-0.560326	390	-35.6202	9	2	418	72	43	43	0.65	0.696667	0.12	0.0716667	0.0716667
PFL0795c	PF3D7_1216500	male development gene 1	666	0.00592559	-3.35081	-2.30287	-0.558436	582	-27.4998	9	6	444	57	54	54	0.873874	0.666667	0.0855856	0.0810811	0.0810811
PFI1400c	PF3D7_0928500	conserved Plasmodium protein, unknown function	465	0.00459283	-3.56431	-1.99593	-0.556668	258	-1.57	9	8	176	88	157	157	0.554839	0.378495	0.189247	0.337634	0.337634
PFF0500c	PF3D7_0610100	pre-mRNA-splicing factor SLU7, putative	1335	0.00119433	-4.36129	-0.68547	-0.556555	1044	-10.3012	9	8	738	166	167	167	0.782022	0.552809	0.124345	0.125094	0.125094
PF14_0132	PF3D7_1413400	30S ribosomal protein S9, putative	1932	0.00829426	-3.2988	-2.49601	-0.555035	1158	-18.946	9	2	1210	208	247	247	0.599379	0.626294	0.10766	0.127847	0.127847
PF10_0069	PF3D7_1006900	PPPDE peptidase, putative	660	0.00855118	-3.20868	-2.59763	-0.554716	566	-21.7605	9	1	418	98	53	53	0.857576	0.633333	0.148485	0.080303	0.080303
PF14_0205	PF3D7_1421200	40S ribosomal protein S25	318	0.0314991	-2.47117	-3.75392	-0.554177	150	-14.9121	9	3	180	32	19	19	0.471698	0.566038	0.100629	0.0597484	0.0597484
PF13_0040	PF3D7_1307600	DNA-directed RNA polymerase subunit alpha, putative	1860	0.00430635	-3.52554	-1.99423	-0.552801	1416	-19.4182	9	3	1176	176	210	210	0.76129	0.632258	0.0946237	0.112903	0.112903
PF11_0072	PF3D7_1106100	ribosomal protein S15, apicoplast, putative	810	0.00588053	-3.35497	-2.2955	-0.551985	538	-16.9338	9	2	466	99	128	128	0.664198	0.575309	0.122222	0.158025	0.158025
PFB0075c	PF3D7_0201500	Plasmodium exported protein (hyp9), unknown function	765	0.0155957	-2.82465	-3.23051	-0.551164	534	-22.6916	9	2	494	79	98	98	0.698039	0.645752	0.103268	0.128105	0.128105
PFD0090c	PF3D7_0402000	Plasmodium exported protein (PHISTa), unknown function	1287	0.0179171	-2.74919	-3.36214	-0.549435	866	-2.75704	9	2	608	196	199	199	0.672883	0.472416	0.152292	0.154623	0.154623
PFB0865w	PF3D7_0218500	small nuclear ribonucleoprotein Sm D2, putative	306	0.0104268	-3.0433	-2.84638	-0.54904	150	-17.863	9	17	188	47	30	30	0.490196	0.614379	0.153595	0.0980392	0.0980392
PFE1410c	PF3D7_0528300	conserved protein, unknown function	1491	0.187464	-1.49543	-4.88609	-0.544316	1202	-20.6168	9	0	954	161	194	194	0.80617	0.639839	0.107981	0.130114	0.130114
PF14_0137	PF3D7_1413900	DnaJ protein, putative	1146	0.0334617	-2.40725	-3.94842	-0.542659	712	-28.5718	9	0	782	138	80	80	0.621291	0.682373	0.120419	0.069808	0.069808
MAL13P1.147	PF3D7_1329200	conserved Plasmodium protein, unknown function	813	0.0157031	-2.82093	-3.23703	-0.541434	454	-13.7797	9	3	432	108	138	138	0.558426	0.531365	0.132841	0.169742	0.169742
PF14_0696	PF3D7_1472800	HSP20-like chaperone, putative	1092	0.00544587	-3.39693	-2.22133	-0.540844	802	-15.2806	9	15	636	123	208	208	0.734432	0.582418	0.112637	0.190476	0.190476
PF14_0503	PF3D7_1452800	conserved Plasmodium protein, unknown function	771	0.0480026	-2.29689	-4.03805	-0.540377	542	-15.1258	9	2	434	131	111	111	0.702983	0.562905	0.169909	0.143969	0.143969
PFC0865w	PF3D7_0319500	RNA-binding protein, putative	930	0.0232477	-2.60718	-3.60794	-0.540331	710	-14.7914	9	7	546	134	121	121	0.763441	0.587097	0.144086	0.130108	0.130108
PF10_0246	PF3D7_1025200	ATP synthase mitochondrial F1 complex assembly factor 2, putative	1287	0.00401332	-3.56427	-1.92596	-0.53823	832	-23.705	9	5	820	118	78	78	0.646465	0.637141	0.0916861	0.0606061	0.0606061
PF14_0355	PF3D7_1437500	conserved Plasmodium membrane protein, unknown function	816	0.0324043	-2.60068	-3.59014	-0.538131	570	-29.2027	9	6	582	79	32	32	0.698529	0.713235	0.0968137	0.0392157	0.0392157
PFL1720w	PF3D7_1235600	serine hydroxymethyltransferase	1329	0.0018631	-3.9906	-1.18062	-0.537241	1060	-23.1822	9	2	854	92	112	112	0.797592	0.642588	0.069225	0.0842739	0.0842739
PFI0515w	PF3D7_0910600	SNARE protein	600	0.00483132	-3.46245	-2.10557	-0.536632	462	-18.0868	9	14	394	78	55	55	0.77	0.656667	0.13	0.0916667	0.0916667
PFE1605w	PF3D7_0532400	lysine-rich membrane-associated PHISTb protein	1587	0.0245624	-2.5771	-3.65963	-0.534757	1282	-13.7916	9	0	944	136	176	176	0.807813	0.594833	0.0856963	0.110901	0.110901
PF14_0660	PF3D7_1469200	shewanella-like protein phosphatase 1, putative	1077	0.00263666	-3.79651	-1.51829	-0.533817	678	-15.6955	9	7	682	125	101	101	0.629526	0.63324	0.116063	0.093779	0.093779
PF10_0106	PF3D7_1010900	conserved Plasmodium protein, unknown function	1050	0.0303139	-2.46169	-3.85648	-0.532292	798	-18.5672	9	2	614	86	165	165	0.76	0.584762	0.0819048	0.157143	0.157143
MAL8P1.84	PF3D7_0815500	conserved Plasmodium protein, unknown function	1476	0.183794	-1.45914	-5.16548	-0.531931	1030	-18.4805	9	2	928	131	202	202	0.697832	0.628726	0.0887534	0.136856	0.136856
PF11_0441	PF3D7_1142900	conserved Plasmodium protein, unknown function	1524	0.00781378	-3.20008	-2.56945	-0.531491	1068	-20.8406	9	16	970	166	142	142	0.700787	0.636483	0.108924	0.0931759	0.0931759
PF10_0226	PF3D7_1023300	conserved protein, unknown function	240	0.0226469	-2.62149	-3.58331	-0.531393	30	-27.6388	9	5	148	26	19	19	0.125	0.616667	0.108333	0.0791667	0.0791667
PF14_0241	PF3D7_1426100	transcription factor BTF3, putative	516	0.026102	-2.54382	-3.71665	-0.53128	272	-15.0201	9	18	286	73	77	77	0.527132	0.554264	0.141473	0.149225	0.149225
PF11_0425	PF3D7_1141400	phosphatidylinositol N-acetylglucosaminyltransferase subunit H, putative	1062	0.0264991	-2.56917	-3.59322	-0.530486	600	-19.9921	9	9	690	129	92	92	0.564972	0.649718	0.121469	0.086629	0.086629
PF14_0351	PF3D7_1437100	conserved protein, unknown function	477	0.0112319	-3.11774	-2.78904	-0.528995	224	-18.8805	9	7	286	57	63	63	0.469602	0.599581	0.119497	0.132075	0.132075
PFD0255w	PF3D7_0405200	protein CERLI2	1740	0.0140199	-2.88252	-3.12919	-0.528736	1418	-12.045	9	5	992	247	258	258	0.814943	0.570115	0.141954	0.148276	0.148276
PF11_0171	PF3D7_1116400	guanine nucleotide-exchange factor SEC12	1458	0.0303598	-2.46086	-3.85789	-0.526821	1026	-20.6641	9	17	960	147	121	121	0.703704	0.658436	0.100823	0.0829904	0.0829904
PF14_0526	PF3D7_1455200	methyltransferase AAMT	615	0.0224311	-2.62672	-3.5743	-0.526773	412	-20.8107	9	7	398	88	56	56	0.669919	0.647154	0.143089	0.0910569	0.0910569
PFA0230c	PF3D7_0104500	conserved protein, unknown function	834	0.153828	-1.60604	-4.79681	-0.526383	464	-22.0364	9	5	556	106	73	73	0.556355	0.666667	0.127098	0.08753	0.08753
PF10_0319	PF3D7_1032700	conserved Plasmodium protein, unknown function	1662	0.0035132	-3.63758	-1.79693	-0.526007	1296	-7.67122	9	3	922	214	248	248	0.779783	0.554753	0.128761	0.149218	0.149218
PF11_0467	PF3D7_1145600	TMEM65 domain-containing protein, putative	1890	0.0246418	-2.61029	-3.60933	-0.524586	1152	-21.0332	9	6	1148	225	238	238	0.609524	0.607407	0.119048	0.125926	0.125926
PF11_0457	PF3D7_1144500	SUMO-activating enzyme subunit 1	1017	0.0205198	-2.67531	-3.49036	-0.524042	620	-22.9048	9	17	686	94	73	73	0.609636	0.674533	0.0924287	0.0717797	0.0717797
PFE0140c	PF3D7_0502900	Tim10/DDP family zinc finger protein, putative	249	0.0299765	-2.46785	-3.84604	-0.523648	116	-18.5653	9	3	158	13	17	17	0.465863	0.634538	0.0522088	0.0682731	0.0682731
PF11_0259	PF3D7_1124800	ribosome biogenesis regulatory protein, putative	741	0.00228946	-3.87518	-1.38106	-0.522603	382	-11.5346	9	6	422	86	106	106	0.51552	0.569501	0.116059	0.14305	0.14305
PF14_0472	PF3D7_1449600	conserved protein, unknown function	1515	0.0111196	-3.00837	-2.90795	-0.522262	844	-17.7304	9	4	922	215	209	209	0.557096	0.608581	0.141914	0.137954	0.137954
PF13_0297	PF3D7_1355900	RWD domain-containing protein, putative	1218	0.027787	-2.50951	-3.77521	-0.521841	894	-19.2685	9	0	712	170	174	174	0.73399	0.584565	0.139573	0.142857	0.142857
PF11_0458	PF3D7_1144600	transcription initiation factor IIF subunit beta, putative	954	0.0108585	-3.02128	-2.88521	-0.519815	748	-16.5806	9	1	602	107	87	87	0.784067	0.631027	0.112159	0.091195	0.091195
PFE1470w	PF3D7_0529500	cell cycle regulator protein, putative	540	0.0645784	-2.03902	-4.55036	-0.518056	244	-29.1709	9	8	346	82	38	38	0.451852	0.640741	0.151852	0.0703704	0.0703704
PFD0255w	PF3D7_0405200	protein CERLI2	1740	0.00407753	-3.55554	-1.94134	-0.517755	1418	-12.045	9	5	992	247	258	258	0.814943	0.570115	0.141954	0.148276	0.148276
MAL13P1.330	PF3D7_1365800	conserved Plasmodium protein, unknown function	990	0.0110511	-3.01173	-2.90205	-0.51772	788	-22.5614	9	8	626	124	81	81	0.79596	0.632323	0.125253	0.0818182	0.0818182
PF11_0058	PF3D7_1104700	DNA-directed RNA polymerase III subunit RPC8, putative	555	0.0982929	-1.79552	-4.92307	-0.51753	392	-25.5218	9	2	372	51	41	41	0.706306	0.67027	0.0918919	0.0738739	0.0738739
PFI0190w	PF3D7_0903900	60S ribosomal protein L32	396	0.0404623	-2.40235	-3.92292	-0.516516	212	-12.9565	9	3	234	48	18	18	0.535354	0.590909	0.121212	0.0454545	0.0454545
PFL0185c	PF3D7_1203700	nucleosome assembly protein	1044	0.020184	-2.68431	-3.47479	-0.516124	642	-20.0121	9	8	666	113	98	98	0.614943	0.637931	0.108238	0.0938697	0.0938697
PF14_0394	PF3D7_1441500	conserved Plasmodium protein, unknown function	1458	0.108022	-1.90127	-4.40593	-0.515552	750	-16.1785	9	2	926	163	151	151	0.514403	0.635117	0.111797	0.103567	0.103567
MAL13P1.465	PF3D7_1371900	Plasmodium exported protein, unknown function	633	0.0599261	-2.12762	-4.37315	-0.515081	248	-30.511	9	7	420	53	42	42	0.391785	0.663507	0.0837283	0.0663507	0.0663507
PF11_0263	PF3D7_1125200	ubiquitin-like domain-containing protein, putative	717	0.0745644	-1.9566	-4.67918	-0.51429	486	-19.1704	9	15	460	74	43	43	0.677824	0.641562	0.103208	0.0599721	0.0599721
PF13_0141	PF3D7_1324900	L-lactate dehydrogenase	951	0.0350785	-2.38119	-3.99222	-0.514275	690	-24.0814	9	0	616	77	77	77	0.725552	0.647739	0.0809674	0.0809674	0.0809674
PF10_0155	PF3D7_1015900	enolase	1341	0.00802273	-3.18572	-2.59483	-0.512238	1050	-21.7264	9	2	884	130	92	92	0.782998	0.65921	0.0969426	0.0686055	0.0686055
PFC0530w	PF3D7_0312500	multidrug-resistant modulator MFR3	1740	0.0723508	-1.97395	-4.65228	-0.51217	1362	-30.9071	9	10	1192	111	113	113	0.782759	0.685057	0.0637931	0.0649425	0.0649425
PF10_0019	PF3D7_1001500	early transcribed membrane protein 10.1	324	0.0139908	-2.88366	-3.12721	-0.511755	276	-21.9599	9	3	212	36	25	25	0.851852	0.654321	0.111111	0.0771605	0.0771605
MAL13P1.480	PF3D7_1372200	histidine-rich protein III	828	0.0163003	-2.80064	-3.27247	-0.511389	702	-21.2383	9	3	514	84	82	82	0.847826	0.620773	0.101449	0.0990338	0.0990338
PFF1160w	PF3D7_0624100	conserved protein, unknown function	819	0.0482216	-2.34207	-3.96412	-0.510054	426	-25.4406	9	3	504	71	79	79	0.520147	0.615385	0.0866911	0.0964591	0.0964591
PF14_0060	PF3D7_1406300	glycerophosphodiester phosphodiesterase	1428	0.0171558	-2.93315	-3.06861	-0.50998	936	-19.6312	9	5	930	123	142	142	0.655462	0.651261	0.0861345	0.0994398	0.0994398
PF14_0033	PF3D7_1403600	selenoprotein	351	0.00526368	-3.41553	-2.18845	-0.508626	288	-20.5511	9	6	208	46	53	53	0.820513	0.592593	0.131054	0.150997	0.150997
MAL13P1.204	PF3D7_1340100	exosome complex component RRP42, putative	837	0.00699603	-3.32294	-2.40374	-0.508479	568	-24.8922	9	8	546	92	80	80	0.678614	0.65233	0.109916	0.0955795	0.0955795
PF11_0440	PF3D7_1142800	ATP synthase-associated protein, putative	894	0.249045	-1.2127	-5.69256	-0.507018	656	-14.7071	9	15	522	116	93	93	0.733781	0.583893	0.129754	0.104027	0.104027
PF14_0409	PF3D7_1443100	conserved Plasmodium protein, unknown function	1725	0.00777927	-3.26248	-2.5063	-0.506663	1384	-9.56281	9	2	946	167	228	228	0.802319	0.548406	0.0968116	0.132174	0.132174
PFE1210c	PF3D7_0524300	conserved Plasmodium protein, unknown function	1221	0.0525788	-2.24061	-4.12234	-0.505536	1086	-15.0823	9	4	722	110	116	116	0.889435	0.591319	0.0900901	0.0950041	0.0950041
PFL2070w	PF3D7_1243000	syntaxin-16, putative	909	0.218004	-1.35816	-5.08749	-0.500687	450	-14.3021	9	9	516	124	134	134	0.49505	0.567657	0.136414	0.147415	0.147415
PFC0190c	PF3D7_0304200	EH domain-containing protein	1578	0.0588945	-2.11231	-4.32707	-0.500298	814	-21.0443	9	2	1036	209	134	134	0.515843	0.656527	0.132446	0.0849176	0.0849176
PF13_0141	PF3D7_1324900	L-lactate dehydrogenase	951	0.082423	-1.89862	-4.76822	-0.500292	690	-24.0814	9	0	616	77	77	77	0.725552	0.647739	0.0809674	0.0809674	0.0809674
PFA0485w	PF3D7_0109850	phosphatidate cytidylyltransferase, putative	1791	0.0100139	-3.06524	-2.80767	-0.499337	1334	-24.2427	9	3	1242	120	148	148	0.744835	0.693467	0.0670017	0.0826354	0.0826354
PFD0950w	PF3D7_0419600	ran-specific GTPase-activating protein 1, putative	843	0.0180131	-2.74628	-3.3672	-0.497865	658	-2.99856	9	1	406	92	166	166	0.780546	0.481613	0.109134	0.196916	0.196916
PF11_0142	PF3D7_1113400	ubiquitin domain-containing protein DSK2, putative	1167	0.0034528	-3.64715	-1.78011	-0.496884	966	-17.7281	9	5	726	117	73	73	0.827763	0.622108	0.100257	0.0625536	0.0625536
PFI0425w	PF3D7_0908800	mitochondrial carrier protein, putative	1773	0.0360087	-2.36671	-4.01647	-0.496638	1692	-22.803	9	8	1140	163	176	176	0.954315	0.642978	0.0919346	0.0992668	0.0992668
MAL13P1.132	PF3D7_1324200	micro-fibrillar-associated protein, putative	1479	0.0098908	-3.19348	-2.66628	-0.49663	1092	-2.45684	9	10	718	208	299	299	0.738337	0.485463	0.140636	0.202164	0.202164
PF13_0049	PF3D7_1309100	60S ribosomal protein L24, putative	489	0.0185114	-2.73143	-3.39303	-0.496468	306	-7.61139	9	11	242	48	102	102	0.625767	0.494888	0.0981595	0.208589	0.208589
PFL1995c	PF3D7_1241500	conserved Plasmodium protein, unknown function	1263	0.0357885	-2.37011	-4.01079	-0.495944	916	-13.4017	9	1	730	170	173	173	0.725257	0.577989	0.1346	0.136975	0.136975
PF11_0447	PF3D7_1143400	translation initiation factor eIF-1A, putative	468	0.0175207	-2.76137	-3.34094	-0.495436	164	-13.6892	9	2	236	53	83	83	0.350427	0.504274	0.113248	0.17735	0.17735
PF07_0102	PF3D7_0724200	type 2A phosphatase-associated protein 42, putative	1284	0.0250356	-2.60133	-3.6243	-0.493993	834	-19.7678	9	7	774	134	188	188	0.649533	0.602804	0.104361	0.146417	0.146417
PFA0485w	PF3D7_0109850	phosphatidate cytidylyltransferase, putative	1791	0.0104772	-3.04068	-2.851	-0.49348	1334	-24.2427	9	3	1242	120	148	148	0.744835	0.693467	0.0670017	0.0826354	0.0826354
MAL13P1.341	PF3D7_1367600	ribosome biogenesis protein MRT4, putative	669	0.266262	-1.19792	-5.46781	-0.493229	452	-22.887	9	2	420	74	92	92	0.675635	0.627803	0.110613	0.137519	0.137519
PFI1580c	PF3D7_0932500	palmitoyltransferase DHHC6, putative	1662	0.00312945	-3.70148	-1.6847	-0.493071	1156	-22.9841	9	5	1074	217	203	203	0.695548	0.646209	0.130566	0.122142	0.122142
PFB0370c	PF3D7_0208200	KRR1 small subunit processome component, putative	903	0.0143697	-2.86914	-3.15265	-0.49199	754	-16.5643	9	6	528	103	76	76	0.834994	0.584718	0.114064	0.0841639	0.0841639
PFC0581w	PF3D7_0314000	HSP20-like chaperone, putative	828	0.0321584	-2.42916	-3.91149	-0.491328	508	-21.5161	9	2	546	76	76	76	0.613527	0.65942	0.0917874	0.0917874	0.0917874
PF10_0106	PF3D7_1010900	conserved Plasmodium protein, unknown function	1050	0.00315141	-3.69762	-1.69149	-0.490336	798	-18.5672	9	2	614	86	165	165	0.76	0.584762	0.0819048	0.157143	0.157143
PF08_0080	PF3D7_0813500	PUB domain-containing protein, putative	1548	0.0670672	-2.01743	-4.58436	-0.489958	1178	-17.4761	9	10	920	205	203	203	0.760982	0.594315	0.132429	0.131137	0.131137
PF11_0172	PF3D7_1116500	folate transporter 2	1368	0.0145494	-2.86239	-3.16448	-0.489015	1178	-26.9763	9	3	948	130	86	86	0.861111	0.692982	0.0950292	0.0628655	0.0628655
PFE1215c	PF3D7_0524400	ribosome-interacting GTPase 1, putative	1098	0.0587435	-2.17195	-4.2245	-0.48852	568	-19.6625	9	9	714	144	93	93	0.517304	0.650273	0.131148	0.0846995	0.0846995
PF10_0359	PF3D7_1036700	phosducin-like protein 2, putative	633	0.0800645	-1.91546	-4.74249	-0.487973	456	-19.6422	9	3	392	48	37	37	0.720379	0.619273	0.0758294	0.0584518	0.0584518
PFA0660w	PF3D7_0113700	heat shock protein 40, type II	1209	0.0152903	-2.8354	-3.21172	-0.486722	786	-25.591	9	8	788	126	80	80	0.650124	0.651778	0.104218	0.0661704	0.0661704
PFL0600w	PF3D7_1212100	peripheral plastid protein 1, putative	1677	0.00742467	-3.22788	-2.52029	-0.485961	1224	-15.8927	9	5	1006	215	199	199	0.729875	0.599881	0.128205	0.118664	0.118664
PF13_0141	PF3D7_1324900	L-lactate dehydrogenase	951	0.0837545	-1.8893	-4.7824	-0.484233	690	-24.0814	9	0	616	77	77	77	0.725552	0.647739	0.0809674	0.0809674	0.0809674
PFC0405c	PF3D7_0309700	SECIS-binding protein 2, putative	1827	0.0183306	-2.73678	-3.38374	-0.484189	1212	-17.4584	9	13	1012	210	272	272	0.663383	0.553914	0.114943	0.148878	0.148878
MAL13P1.17	PF3D7_1303600	conserved Plasmodium protein, unknown function	384	0.121931	-1.67896	-5.06637	-0.483062	286	-22.2001	9	3	250	54	30	30	0.744792	0.651042	0.140625	0.078125	0.078125
PF14_0300	PF3D7_1432000	syntaxin, Qa-SNARE family	1329	0.00691726	-3.26642	-2.45211	-0.482953	958	-18.2462	9	3	838	163	141	141	0.720843	0.630549	0.122649	0.106095	0.106095
PFB0525w	PF3D7_0211800	asparagine--tRNA ligase	1833	0.00754232	-3.21932	-2.53543	-0.481031	1030	-23.1421	9	3	1190	180	162	162	0.56192	0.649209	0.0981997	0.0883797	0.0883797
PFC0075c	PF3D7_0301500	Plasmodium exported protein, unknown function	855	0.0100145	-3.06521	-2.80772	-0.480635	590	-24.367	9	1	536	115	76	76	0.690058	0.626901	0.134503	0.0888889	0.0888889
PFC0735w	PF3D7_0316800	40S ribosomal protein S15A, putative	393	0.043873	-2.28217	-4.14884	-0.479486	320	-24.7437	9	3	258	40	11	11	0.814249	0.656489	0.101781	0.0279898	0.0279898
PF08_0125	PF3D7_0803700	tubulin gamma chain	1359	0.0766854	-1.94042	-4.70417	-0.47859	1060	-29.7234	9	5	908	142	131	131	0.779985	0.668138	0.104489	0.0963944	0.0963944
PF11_0369	PF3D7_1135800	conserved Plasmodium protein, unknown function	480	0.136504	-1.59821	-5.20543	-0.478503	368	-23.276	9	4	302	54	66	66	0.766667	0.629167	0.1125	0.1375	0.1375
PF14_0223	PF3D7_1423200	peptidyl-prolyl cis-trans isomerase	1341	0.19843	-1.37056	-5.47438	-0.477624	986	-16.0814	9	2	784	116	133	133	0.735272	0.584638	0.0865026	0.0991797	0.0991797
PF10_0316	PF3D7_1032400	phosphatidylinositol N-acetylglucosaminyltransferase subunit A, putative	1386	0.0230947	-2.61079	-3.60174	-0.476468	980	-23.465	9	9	904	179	77	77	0.707071	0.652237	0.129149	0.0555556	0.0555556
PF11_0200	PF3D7_1119300	splicing factor U2AF small subunit, putative	885	0.01328	-2.91197	-3.07752	-0.475357	480	-17.8064	9	1	516	123	53	53	0.542373	0.583051	0.138983	0.059887	0.059887
PF14_0669	PF3D7_1470200	conserved Plasmodium protein, unknown function	546	0.0381696	-2.33442	-4.07039	-0.475034	280	-19.9547	9	9	328	54	57	57	0.512821	0.600733	0.0989011	0.104396	0.104396
PFE0275w	PF3D7_0505600	BCNT domain-containing protein, putative	1002	0.020601	-2.67316	-3.49409	-0.473499	700	-13.1654	9	2	594	106	103	103	0.698603	0.592814	0.105788	0.102794	0.102794
MAL13P1.131	PF3D7_1324100	conserved Plasmodium membrane protein, unknown function	1542	0.0225424	-2.62401	-3.57896	-0.472216	1130	-19.5655	9	3	994	178	136	136	0.732815	0.644617	0.115435	0.0881971	0.0881971
PF10_0016	PF3D7_1001200	acyl-CoA binding protein, isoform 2, ACBP2	273	0.0141588	-3.05319	-2.92171	-0.470174	182	-16.0245	9	14	164	30	30	30	0.666667	0.600733	0.10989	0.10989	0.10989
PF10_0107	PF3D7_1011000	inner membrane complex sub-compartment protein 1	435	0.126337	-1.64539	-5.13972	-0.467862	244	-23.69	9	2	288	43	31	31	0.56092	0.662069	0.0988506	0.0712644	0.0712644
PFE0295w	PF3D7_0506000	conserved Plasmodium protein, unknown function	741	0.0149137	-2.84896	-3.188	-0.46766	366	-26.15	9	2	482	96	73	73	0.493927	0.650472	0.129555	0.0985155	0.0985155
MAL7P1.27	PF3D7_0709000	chloroquine resistance transporter	1275	0.131522	-1.62093	-5.17393	-0.467348	1026	-23.7822	9	5	870	118	116	116	0.804706	0.682353	0.092549	0.0909804	0.0909804
PFC0410w	PF3D7_0309800	YTH domain-containing protein 2	843	0.217753	-1.30915	-5.54897	-0.466797	494	-22.1326	9	7	542	94	76	76	0.586002	0.642942	0.111507	0.0901542	0.0901542
PF11_0290	PF3D7_1127900	conserved Plasmodium protein, unknown function	1230	0.0396551	-2.31323	-4.10565	-0.465188	818	-13.126	9	2	738	163	169	169	0.665041	0.6	0.13252	0.137398	0.137398
PFL0770w	PF3D7_1216000	serine--tRNA ligase, putative	1857	0.0124243	-2.94814	-3.01398	-0.465064	1372	-16.5651	9	11	1148	201	213	213	0.738826	0.618201	0.108239	0.114701	0.114701
PF14_0443	PF3D7_1446600	centrin-2	507	0.0450536	-2.24214	-4.22308	-0.463747	204	-22.3095	9	2	306	72	55	55	0.402367	0.60355	0.142012	0.108481	0.108481
PF13_0360	PF3D7_1369100	conserved Plasmodium protein, unknown function	1566	0.0258448	-2.54924	-3.70737	-0.462574	1038	-13.028	9	5	870	223	222	222	0.662835	0.555556	0.142401	0.141762	0.141762
PFB0840w	PF3D7_0218000	replication factor C subunit 2, putative	993	0.160322	-1.55246	-5.04937	-0.461691	684	-23.7385	9	2	666	103	74	74	0.688822	0.670695	0.103726	0.0745217	0.0745217
PF08_0075	PF3D7_0814000	60S ribosomal protein L13-2, putative	648	0.0922318	-1.83297	-4.86735	-0.461398	488	-9.17583	9	2	356	61	57	57	0.753086	0.549383	0.0941358	0.087963	0.087963
MAL13P1.190	PF3D7_1338100	26S proteasome regulatory subunit RPN3, putative	1512	0.0578045	-2.102	-4.45031	-0.458151	1208	-21.3988	9	26	982	175	159	159	0.798942	0.649471	0.115741	0.105159	0.105159
PFE0185c	PF3D7_0503800	60S ribosomal protein L31	363	0.0274573	-2.54906	-3.62631	-0.457489	246	-11.2104	9	6	204	56	55	55	0.677686	0.561983	0.15427	0.151515	0.151515
PF11_0284	PF3D7_1127300	tRNA (guanine-N(7)-)-methyltransferase, putative	882	0.0219096	-2.63956	-3.55215	-0.457269	746	-25.3426	9	20	594	69	45	45	0.845805	0.673469	0.0782313	0.0510204	0.0510204
PFL2215w	PF3D7_1246200	actin I	1131	0.0360362	-2.36629	-4.01718	-0.456659	990	-23.4225	9	3	726	117	121	121	0.875332	0.64191	0.103448	0.106985	0.106985
PF13_0259	PF3D7_1349400	cytidine and deoxycytidylate deaminase, putative	699	0.00563691	-3.37808	-2.25464	-0.45636	330	-22.9846	9	2	432	101	103	103	0.472103	0.618026	0.144492	0.147353	0.147353
PF11_0238	PF3D7_1122700	conserved Plasmodium protein, unknown function	765	0.0247207	-2.57359	-3.66566	-0.456271	674	-22.8354	9	0	496	79	82	82	0.881046	0.648366	0.103268	0.10719	0.10719
PFI1545c	PF3D7_0931800	proteasome subunit beta type-6, putative	849	0.229865	-1.31974	-5.13034	-0.454276	282	-25.7371	9	5	580	95	100	100	0.332155	0.683157	0.111896	0.117786	0.117786
PF13_0070	PF3D7_1312600	2-oxoisovalerate dehydrogenase subunit alpha, mitochondrial, putative	1290	0.139166	-1.58637	-5.22173	-0.452381	792	-22.12	9	9	828	145	102	102	0.613953	0.64186	0.112403	0.0790698	0.0790698
PF13_0275	PF3D7_1353100	Plasmodium exported protein, unknown function	858	0.0312167	-2.44554	-3.88382	-0.452011	550	-21.3989	9	16	540	92	98	98	0.641026	0.629371	0.107226	0.114219	0.114219
PF14_0597	PF3D7_1462700	cytochrome c1, heme protein, mitochondrial, putative	1185	0.0329267	-2.41614	-3.93344	-0.451909	956	-24.1921	9	9	776	147	69	69	0.806751	0.654852	0.124051	0.0582278	0.0582278
PFC0730w	PF3D7_0316700	protein YOP1, putative	666	0.0104977	-3.03962	-2.85287	-0.450688	504	-19.8422	9	1	418	93	77	77	0.756757	0.627628	0.13964	0.115616	0.115616
PFC0831w	PF3D7_0318800	triosephosphate isomerase, putative	1074	0.0102393	-3.05315	-2.829	-0.449416	696	-21.5712	9	3	692	125	119	119	0.648045	0.64432	0.116387	0.110801	0.110801
PF13_0359	PF3D7_1368700	mitochondrial carrier protein, putative	1731	0.0187629	-2.72409	-3.40579	-0.449325	1304	-15.0427	9	1	1060	169	135	135	0.753322	0.612363	0.0976314	0.0779896	0.0779896
PF10_0208	PF3D7_1021400	endomembrane protein 70, putative	1860	0.0880266	-1.9507	-4.51908	-0.449043	1386	-24.7085	9	2	1246	157	125	125	0.745161	0.669892	0.0844086	0.0672043	0.0672043
PF14_0366	PF3D7_1438700	DNA primase small subunit	1359	0.0594303	-2.08628	-4.47541	-0.44832	1098	-22.1884	9	2	910	132	111	111	0.807947	0.66961	0.0971302	0.0816777	0.0816777
PF11_0062	PF3D7_1105100	histone H2B	354	0.0363147	-2.36203	-4.02431	-0.447188	326	-14.7173	9	5	198	69	47	47	0.920904	0.559322	0.194915	0.132768	0.132768
PFA0580c	PF3D7_0112000	TatD-like deoxyribonuclease	1344	0.0228367	-2.69832	-3.40395	-0.446078	996	-23.0369	9	11	858	150	130	130	0.741071	0.638393	0.111607	0.0967262	0.0967262
PF11_0462	PF3D7_1145000	conserved Plasmodium protein, unknown function	1734	0.0219811	-2.63778	-3.55522	-0.445501	1008	-12.7078	9	0	946	210	236	236	0.581315	0.545559	0.121107	0.136101	0.136101
PFI0745w	PF3D7_0915200	ribonuclease H2 subunit C, putative	969	0.00341722	-3.65287	-1.77007	-0.444701	652	-26.4194	9	2	600	98	75	75	0.672859	0.619195	0.101135	0.0773994	0.0773994
PF07_0080	PF3D7_0719700	40S ribosomal protein S10, putative	414	0.0567107	-2.23684	-4.11523	-0.443764	222	-13.0911	9	2	226	75	64	64	0.536232	0.545894	0.181159	0.154589	0.154589
PFE1365w	PF3D7_0527400	conserved Plasmodium protein, unknown function	528	0.150019	-1.55009	-5.24318	-0.443428	202	-23.3264	9	4	344	63	30	30	0.382576	0.651515	0.119318	0.0568182	0.0568182
PFI1260c	PF3D7_0925700	histone deacetylase 1	1350	0.534973	-0.640945	-6.07156	-0.443251	776	-29.2256	9	4	942	128	73	73	0.574815	0.697778	0.0948148	0.0540741	0.0540741
MAL13P1.229	PF3D7_1345900	kinetochore protein SPC25, putative	651	0.123986	-1.65677	-5.12369	-0.442589	490	-14.8117	9	11	382	76	76	76	0.752688	0.58679	0.116743	0.116743	0.116743
PF08_0047	PF3D7_0820300	conserved Plasmodium protein, unknown function	1842	0.0675053	-2.03275	-4.44979	-0.442471	1402	-16.6824	9	10	1164	186	194	194	0.761129	0.631922	0.100977	0.10532	0.10532
PF14_0401	PF3D7_1442300	tRNA import protein tRIP	1209	0.0994943	-1.78834	-4.93367	-0.442115	858	-20.3636	9	9	778	152	95	95	0.709677	0.643507	0.125724	0.0785773	0.0785773
PFL0230w	PF3D7_1204600	cytidine deaminase, putative	981	0.223146	-1.31113	-5.3895	-0.442055	712	-30.8525	9	10	636	143	70	70	0.72579	0.648318	0.14577	0.0713558	0.0713558
PFB0600c	PF3D7_0213200	mitochondrial respiratory chain complex II subunit, putative	381	0.108081	-1.73921	-5.00561	-0.441796	352	-23.1452	9	1	258	19	13	13	0.923885	0.677165	0.0498688	0.0341207	0.0341207
PF11_0305	PF3D7_1129400	RNA cytosine C(5)-methyltransferase, putative	1905	0.00886786	-3.18802	-2.63271	-0.4408	1442	-12.8584	9	3	1088	269	306	306	0.756955	0.571129	0.141207	0.16063	0.16063
PF14_0677	PF3D7_1471000	RNA 3'-terminal phosphate cyclase-like protein, putative	1404	0.14594	-1.5571	-5.2617	-0.439917	1030	-28.8472	9	3	928	129	101	101	0.733618	0.660969	0.0918803	0.0719373	0.0719373
PF13_0328	PF3D7_1361900	proliferating cell nuclear antigen 1	825	0.0932009	-1.86032	-4.77292	-0.439904	612	-22.6168	9	1	538	82	70	70	0.741818	0.652121	0.0993939	0.0848485	0.0848485
PFI1525w	PF3D7_0931400	PUB domain-containing protein, putative	933	0.0106888	-3.02983	-2.87014	-0.438535	516	-10.7208	9	6	476	146	216	216	0.553055	0.510182	0.156484	0.231511	0.231511
PF10_0276	PF3D7_1028200	RING zinc finger protein, putative	825	0.0792534	-1.92136	-4.73345	-0.43758	712	-23.2107	9	2	568	101	43	43	0.86303	0.688485	0.122424	0.0521212	0.0521212
PF14_0261	PF3D7_1428300	proliferation-associated protein 2g4, putative	1134	0.0087265	-3.19715	-2.61721	-0.437185	812	-17.8548	9	2	700	117	111	111	0.716049	0.617284	0.103175	0.0978836	0.0978836
PFD1130w	PF3D7_0423800	cysteine-rich protective antigen	1089	0.134417	-1.6493	-4.96534	-0.4366	642	-16.7401	9	2	744	125	62	62	0.589532	0.683196	0.114784	0.056933	0.056933
PF10_0025	PF3D7_1002100	EMP1-trafficking protein	1896	0.00617055	-3.3287	-2.34197	-0.434406	1342	-18.1782	9	6	1172	188	203	203	0.707806	0.618143	0.0991561	0.107068	0.107068
PF11_0397	PF3D7_1138600	beta-catenin-like protein 1, putative	1584	0.00457078	-3.49284	-2.05193	-0.434353	1312	-22.6205	9	2	1062	151	153	153	0.828283	0.670455	0.0953283	0.0965909	0.0965909
PF14_0140	PF3D7_1414200	conserved Plasmodium protein, unknown function	1224	0.0240037	-2.58969	-3.63802	-0.433589	1084	-12.0523	9	6	732	129	104	104	0.885621	0.598039	0.105392	0.0849673	0.0849673
PF08_0079	PF3D7_0813600	translation initiation factor SUI1, putative	807	0.0207178	-2.67008	-3.49942	-0.429869	418	-12.3047	9	2	432	82	141	141	0.517968	0.535316	0.101611	0.174721	0.174721
PF11_0254	PF3D7_1124300	conserved protein, unknown function	1578	0.0351116	-2.38067	-3.99309	-0.429629	1170	-15.3408	9	2	938	192	203	203	0.741445	0.594423	0.121673	0.128644	0.128644
PFD0335c	PF3D7_0406800	ribosomal protein L25, putative	861	0.0242453	-2.61947	-3.59401	-0.429486	422	-27.2784	9	4	556	86	69	69	0.490128	0.645761	0.0998839	0.0801394	0.0801394
PF14_0350	PF3D7_1437000	N-acetyltransferase, GNAT family, putative	1635	0.0818316	-1.96533	-4.57449	-0.426553	1282	-16.698	9	6	990	183	200	200	0.784098	0.605505	0.111927	0.122324	0.122324
PF10_0100	PF3D7_1010300	succinate dehydrogenase subunit 4, putative	357	0.0182033	-2.74057	-3.37714	-0.426192	124	-18.1412	9	6	222	44	32	32	0.347339	0.621849	0.123249	0.0896359	0.0896359
PF11_0191	PF3D7_1118500	nucleolar protein 56, putative	1785	0.0193823	-2.7064	-3.4365	-0.42618	1098	-15.118	9	3	1054	199	254	254	0.615126	0.590476	0.111485	0.142297	0.142297
PF14_0133	PF3D7_1413500	iron-sulfur cluster assembly protein SufC	1044	0.0388894	-2.35116	-4.03703	-0.425209	832	-24.6002	9	3	678	105	99	99	0.796935	0.649425	0.100575	0.0948276	0.0948276
PFL1105c	PF3D7_1223000	conserved Plasmodium protein, unknown function	405	0.144021	-1.62486	-4.95681	-0.424587	340	-13.7043	9	8	252	36	22	22	0.839506	0.622222	0.0888889	0.054321	0.054321
PFE1560c	PF3D7_0531200	ribosomal protein S16, mitochondrial, putative	642	0.00750745	-3.22184	-2.53096	-0.423201	432	-23.2912	9	8	374	76	79	79	0.672897	0.582555	0.11838	0.123053	0.123053
PF13_0088	PF3D7_1315800	transcription factor MYB1	1245	0.0379827	-2.36463	-4.01509	-0.422616	1024	-15.6847	9	5	756	176	177	177	0.82249	0.607229	0.141365	0.142169	0.142169
PF14_0128	PF3D7_1412900	ubiquitin-conjugating enzyme E2, putative	276	0.0337896	-2.40187	-3.95748	-0.422527	638	-20.8234	9	2	170	45	22	22	2.31159	0.615942	0.163043	0.0797101	0.0797101
PF10_0090	PF3D7_1009300	AMP-binding protein, putative	1803	0.0694129	-1.99774	-4.61519	-0.422292	1112	-27.9781	9	2	1144	197	257	257	0.61675	0.634498	0.109262	0.14254	0.14254
MAL13P1.132	PF3D7_1324200	micro-fibrillar-associated protein, putative	1479	0.0485105	-2.20076	-4.29078	-0.421886	1092	-2.45684	9	10	718	208	299	299	0.738337	0.485463	0.140636	0.202164	0.202164
PF10_0120	PF3D7_1012300	cytochrome b-c1 complex subunit 7, putative	579	0.0131942	-2.91549	-3.07134	-0.418901	476	-18.7853	9	15	358	78	50	50	0.822107	0.618307	0.134715	0.0863558	0.0863558
PFB0194w	PF3D7_0204200	translocation protein SEC66, putative	831	0.0768843	-1.93892	-4.70647	-0.417666	590	-13.9613	9	6	480	125	96	96	0.709988	0.577617	0.150421	0.115523	0.115523
MAL13P1.16	PF3D7_1303200	SNARE protein, putative	519	0.0959253	-1.80989	-4.90176	-0.417407	480	-23.0949	9	4	324	68	51	51	0.924855	0.624277	0.131021	0.0982659	0.0982659
PFC0465c	PF3D7_0311100	pre-mRNA splicing factor, putative	1803	0.0490739	-2.19428	-4.30133	-0.416127	1196	-8.66588	9	2	942	262	259	259	0.663339	0.522463	0.145313	0.143649	0.143649
PFB0194w	PF3D7_0204200	translocation protein SEC66, putative	831	0.0365407	-2.35859	-4.03005	-0.415993	590	-13.9613	9	6	480	125	96	96	0.709988	0.577617	0.150421	0.115523	0.115523
PF13_0300	PF3D7_1356200	mitochondrial import inner membrane translocase subunit TIM23, putative	504	0.151514	-1.556	-5.116	-0.415733	236	-24.9096	9	10	332	48	42	42	0.468254	0.65873	0.0952381	0.0833333	0.0833333
PF10_0283	PF3D7_1028900	inner membrane complex protein 1m, putative	1110	0.0239236	-2.59152	-3.63488	-0.415281	620	-6.0409	9	2	636	128	150	150	0.558559	0.572973	0.115315	0.135135	0.135135
PFD0720w	PF3D7_0414900	armadillo-domain containing rhoptry protein	828	0.0788702	-1.98844	-4.49313	-0.410654	506	-25.8881	9	1	544	69	73	73	0.611111	0.657005	0.0833333	0.0881643	0.0881643
PF13_0203	PF3D7_1336700	parasitophorous vacuolar protein 3, putative	477	0.0726385	-1.97166	-4.65583	-0.409187	274	-10.9979	9	3	284	61	20	20	0.574423	0.595388	0.127883	0.0419287	0.0419287
PF14_0227	PF3D7_1423600	calcium-dependent protein kinase, putative	855	0.106615	-1.76087	-4.94982	-0.407663	532	-21.4664	9	7	538	83	56	56	0.622222	0.62924	0.097076	0.0654971	0.0654971
PF13_0287	PF3D7_1354500	adenylosuccinate synthetase	1329	0.00961877	-3.08711	-2.76908	-0.407468	844	-22.7985	9	11	880	130	153	153	0.635064	0.662152	0.0978179	0.115124	0.115124
PFD0720w	PF3D7_0414900	armadillo-domain containing rhoptry protein	828	0.159315	-1.5026	-5.33483	-0.406751	506	-25.8881	9	1	544	69	73	73	0.611111	0.657005	0.0833333	0.0881643	0.0881643
PFI0375w	PF3D7_0907800	ribosomal protein L35, apicoplast, putative	576	0.0313465	-2.44325	-3.88769	-0.406377	430	-16.3024	9	3	332	76	65	65	0.746528	0.576389	0.131944	0.112847	0.112847
PF14_0738	PF3D7_1476800	lysophospholipase, putative	1116	0.0368126	-2.35449	-4.03692	-0.40469	780	-26.3426	9	32	742	99	102	102	0.698925	0.664875	0.0887097	0.0913978	0.0913978
PF14_0585	PF3D7_1461300	40S ribosomal protein S28e, putative	204	0.091083	-1.84032	-4.85634	-0.403365	100	-10.9579	9	7	120	24	18	18	0.490196	0.588235	0.117647	0.0882353	0.0882353
PF07_0117	PF3D7_0728000	eukaryotic translation initiation factor 2 subunit alpha	990	0.0359377	-2.3678	-4.01464	-0.402437	700	-18.319	9	1	606	122	77	77	0.707071	0.612121	0.123232	0.0777778	0.0777778
PF11_0191	PF3D7_1118500	nucleolar protein 56, putative	1785	0.0975829	-1.79979	-4.91674	-0.401763	1098	-15.118	9	3	1054	199	254	254	0.615126	0.590476	0.111485	0.142297	0.142297
PFL0900c	PF3D7_1218600	arginine--tRNA ligase	1773	0.0148302	-2.89704	-3.12663	-0.401634	1288	-23.5588	9	2	1166	230	188	188	0.726452	0.657642	0.129724	0.106035	0.106035
PFB0810w	PF3D7_0217400	conserved protein, unknown function	447	0.0578261	-2.10179	-4.45064	-0.400583	372	-18.8839	9	2	270	63	49	49	0.832215	0.604027	0.14094	0.10962	0.10962
MAL13P1.288	PF3D7_1358700	YOP1-like protein, putative	462	0.118111	-1.68606	-5.08212	-0.40009	300	-19.1852	9	5	292	31	27	27	0.649351	0.632035	0.0670996	0.0584416	0.0584416
MAL8P1.63	PF3D7_0819500	conserved protein, unknown function	1161	0.0118706	-3.0228	-2.91334	-0.399701	804	-30.5303	9	3	780	91	73	73	0.692506	0.671835	0.0783807	0.0628768	0.0628768
PFE1225w	PF3D7_0524600	50S ribosomal protein L12, apicoplast, putative	774	0.0637751	-2.06597	-4.49165	-0.397991	650	-13.3573	9	2	470	61	92	92	0.839793	0.607235	0.0788114	0.118863	0.118863
PF14_0275	PF3D7_1429600	conserved Plasmodium protein, unknown function	660	0.10031	-1.86505	-4.63698	-0.397445	570	-25.8665	9	2	444	68	45	45	0.863636	0.672727	0.10303	0.0681818	0.0681818
PF13_0130	PF3D7_1323200	V-type proton ATPase subunit G, putative	372	0.0072082	-3.24398	-2.4918	-0.396992	294	-12.0937	9	1	204	52	68	68	0.790323	0.548387	0.139785	0.182796	0.182796
PF11_0118	PF3D7_1111200	conserved protein, unknown function	1785	0.0867281	-1.86898	-4.81321	-0.396934	1136	-19.8463	9	2	1084	213	252	252	0.636415	0.607283	0.119328	0.141176	0.141176
PF10_0352	PF3D7_1036000	merozoite surface protein 11	1218	0.0741608	-1.95972	-4.67434	-0.396386	654	-11.7069	9	4	682	174	176	176	0.536946	0.559934	0.142857	0.144499	0.144499
MAL13P1.233	PF3D7_1346300	DNA/RNA-binding protein Alba 2	636	0.00700218	-3.25978	-2.46387	-0.394661	324	-9.98425	9	2	352	93	70	70	0.509434	0.553459	0.146226	0.110063	0.110063
PFI0105c	PF3D7_0902200	serine/threonine protein kinase, FIKK family	1902	0.0342244	-2.424	-3.91794	-0.394572	1086	-24.2948	9	7	1262	177	190	190	0.570978	0.663512	0.0930599	0.0998948	0.0998948
PF13_0188	PF3D7_1334000	RING zinc finger protein, putative	1338	0.0264917	-2.53569	-3.73054	-0.394123	1110	-18.1081	9	2	790	165	157	157	0.829596	0.590433	0.123318	0.117339	0.117339
PFI1050c	PF3D7_0921400	NifU-like scaffold protein	744	0.164551	-1.51679	-5.18975	-0.393129	538	-35.5156	9	10	504	63	70	70	0.723118	0.677419	0.0846774	0.094086	0.094086
PF14_0526	PF3D7_1455200	methyltransferase AAMT	615	0.0158474	-2.81596	-3.24572	-0.392344	412	-20.8107	9	7	398	88	56	56	0.669919	0.647154	0.143089	0.0910569	0.0910569
PFD0830w	PF3D7_0417200	bifunctional dihydrofolate reductase-thymidylate synthase	1827	0.199723	-1.40169	-5.23501	-0.392332	1230	-22.0233	9	4	1196	201	181	181	0.673235	0.654625	0.110016	0.0990695	0.0990695
PF14_0449	PF3D7_1447100	conserved Plasmodium protein, unknown function	435	0.319646	-1.07405	-5.51179	-0.392087	304	-8.58655	9	3	226	57	46	46	0.698851	0.51954	0.131034	0.105747	0.105747
PF14_0482	PF3D7_1450700	conserved Plasmodium protein, unknown function	1863	0.208273	-1.3725	-5.26972	-0.390701	880	-9.1811	9	3	1010	262	327	327	0.472356	0.542136	0.140633	0.175523	0.175523
PFE0850w	PF3D7_0517000	60S ribosomal protein L12, putative	498	0.135258	-1.66696	-4.9021	-0.390321	328	-17.0912	9	5	300	53	48	48	0.658635	0.60241	0.106426	0.0963855	0.0963855
PF14_0566	PF3D7_1459300	OPA3-like protein, putative	570	0.248859	-1.22628	-5.60269	-0.390105	448	-19.153	9	1	346	45	29	29	0.785965	0.607018	0.0789474	0.0508772	0.0508772
PFC0310c	PF3D7_0307400	ATP-dependent Clp protease proteolytic subunit	1113	0.0458743	-2.23205	-4.23963	-0.389779	718	-15.3027	9	7	678	126	126	126	0.645103	0.609164	0.113208	0.113208	0.113208
PF13_0031	PF3D7_1305900	conserved Plasmodium protein, unknown function	1428	0.0463959	-2.22572	-4.24999	-0.389069	1026	-23.3707	9	1	914	163	130	130	0.718487	0.640056	0.114146	0.0910364	0.0910364
PFE0700c	PF3D7_0514000	tubulin--tyrosine ligase, putative	1263	0.052894	-2.15214	-4.36969	-0.388471	1038	-26.0937	9	3	826	149	115	115	0.821853	0.653998	0.117973	0.091053	0.091053
PFE0310c	PF3D7_0506300	conserved protein, unknown function	1224	0.0227942	-2.61795	-3.58941	-0.388043	974	-20.2876	9	3	788	128	96	96	0.795752	0.643791	0.104575	0.0784314	0.0784314
PF14_0670	PF3D7_1470300	conserved Plasmodium protein, unknown function	447	0.0264973	-2.53558	-3.73073	-0.387865	316	-12.8884	9	9	236	64	52	52	0.706935	0.527964	0.143177	0.116331	0.116331
PFL0255c	PF3D7_1205100	O-phosphoseryl-tRNA(Sec) selenium transferase, putative	1737	0.040989	-2.29484	-4.13615	-0.387758	1292	-24.86	9	5	1134	176	166	166	0.743811	0.65285	0.101324	0.0955671	0.0955671
PF13_0209	PF3D7_1337400	zinc finger protein, putative	1755	0.16658	-1.47462	-5.3717	-0.387636	1166	-16.6329	9	4	1064	250	194	194	0.664387	0.606268	0.14245	0.110541	0.110541
PFL0280c	PF3D7_1205600	tetratricopeptide repeat protein, putative	1002	0.0691736	-1.99972	-4.6121	-0.387005	814	-16.1994	9	2	614	114	112	112	0.812375	0.612774	0.113772	0.111776	0.111776
PFI1640c	PF3D7_0933900	conserved Plasmodium protein, unknown function	753	0.154974	-1.54149	-5.21567	-0.386034	420	-11.7837	9	12	426	94	89	89	0.557769	0.565737	0.124834	0.118194	0.118194
MAL13P1.179	PF3D7_1336000	conserved Plasmodium protein, unknown function	1200	0.0184149	-2.73428	-3.38808	-0.385902	1060	-20.4751	9	15	774	141	122	122	0.883333	0.645	0.1175	0.101667	0.101667
PFI0525w	PF3D7_0910800	cytosolic Fe-S cluster assembly factor NBP35, putative	1344	0.126926	-1.64256	-5.14369	-0.385106	906	-23.3345	9	8	856	132	150	150	0.674107	0.636905	0.0982143	0.111607	0.111607
PFB0655c	PF3D7_0214400	protein LTV1, putative	1860	0.0346221	-2.38843	-3.98007	-0.384703	1248	-12.187	9	7	1014	230	305	305	0.670968	0.545161	0.123656	0.163978	0.163978
PFF0255c	PF3D7_0605200	acylphosphatase, putative	630	0.432749	-0.834032	-5.72995	-0.384592	368	-23.3603	9	7	424	46	43	43	0.584127	0.673016	0.0730159	0.068254	0.068254
PF10_0104	PF3D7_1010700	dolichyl-phosphate-mannose--protein mannosyltransferase, putative	672	0.219721	-1.32178	-5.42985	-0.384246	374	-22.3331	9	4	458	52	39	39	0.556548	0.681548	0.077381	0.0580357	0.0580357
PFD0915w	PF3D7_0418900	conserved protein, unknown function	1191	0.0523544	-2.18048	-4.31162	-0.384107	826	-32.469	9	0	800	124	96	96	0.693535	0.671704	0.104114	0.0806045	0.0806045
PFI1320c	PF3D7_0926900	replication termination factor, putative	678	0.100595	-1.78183	-4.94327	-0.384079	582	-18.9245	9	1	424	106	55	55	0.858407	0.625369	0.156342	0.0811209	0.0811209
PFC0525c	PF3D7_0312400	glycogen synthase kinase 3	1323	0.0372229	-2.34835	-4.04717	-0.383989	990	-21.9775	9	0	844	117	128	128	0.748299	0.637944	0.0884354	0.0967498	0.0967498
PFL0875w	PF3D7_1218100	conserved Plasmodium protein, unknown function	1392	0.0409155	-2.32214	-4.08419	-0.382877	1114	-26.1965	9	2	928	161	119	119	0.800287	0.666667	0.115661	0.0854885	0.0854885
MAL13P1.167	PF3D7_1331300	signal peptidase complex catalytic subunit SEC11	555	0.136444	-1.60944	-5.1628	-0.382352	440	-26.2428	9	1	380	72	27	27	0.792793	0.684685	0.12973	0.0486486	0.0486486
PFD0080c	PF3D7_0401800	Plasmodium exported protein (PHISTb), unknown function	1683	0.0844723	-1.90055	-4.6492	-0.381299	910	-12.5342	9	26	918	206	284	284	0.540701	0.545455	0.1224	0.168746	0.168746
PF13_0020	PF3D7_1304400	PUB domain-containing protein, putative	1842	0.0604233	-2.07687	-4.49039	-0.379462	1504	-16.8127	9	2	1102	169	256	256	0.816504	0.598263	0.0917481	0.138979	0.138979
PFI0770c	PF3D7_0915700	cytochrome c oxidase subunit ApiCOX30, putative	570	0.0576412	-2.1036	-4.44774	-0.379365	430	-18.3635	9	2	334	81	85	85	0.754386	0.585965	0.142105	0.149123	0.149123
PFI1455c	PF3D7_0929600	G2 protein, putative	819	0.0436679	-2.25957	-4.1944	-0.379067	706	-22.4736	9	2	492	105	68	68	0.862027	0.600733	0.128205	0.0830281	0.0830281
PFE0965c	PF3D7_0519200	V-type proton ATPase 16 kDa proteolipid subunit	498	0.0614317	-2.06747	-4.50534	-0.378565	324	-28.5973	9	2	348	60	29	29	0.650602	0.698795	0.120482	0.0582329	0.0582329
PF13_0245	PF3D7_1346500	conserved Plasmodium protein, unknown function	1788	0.0191892	-2.71185	-3.42704	-0.3773	1320	-14.5258	9	7	1030	217	224	224	0.738255	0.576063	0.121365	0.12528	0.12528
PF10_0168	PF3D7_1017300	golgi re-assembly stacking protein 2	1752	0.117372	-1.68984	-5.07674	-0.375709	1010	-16.4282	9	0	1078	165	221	221	0.576484	0.615297	0.0941781	0.126142	0.126142
PFI0130c	PF3D7_0902700	Plasmodium exported protein (PHISTb), unknown function, pseudogene	1347	0.0312261	-2.44537	-3.8841	-0.375282	1074	-15.2399	9	7	814	117	135	135	0.797327	0.604306	0.0868597	0.100223	0.100223
PF13_0036	PF3D7_1307200	DnaJ protein, putative	969	0.0457465	-2.23361	-4.23708	-0.374784	646	-6.34713	9	2	490	135	200	200	0.666667	0.505676	0.139319	0.206398	0.206398
PF14_0361	PF3D7_1438100	translocation protein SEC62, putative	1134	0.0311732	-2.4463	-3.88252	-0.374779	688	-24.4244	9	9	748	131	107	107	0.606702	0.659612	0.11552	0.0943563	0.0943563
PF14_0536	PF3D7_1456300	conserved Plasmodium protein, unknown function	1248	0.117536	-1.689	-5.07793	-0.373819	1080	-27.4551	9	3	810	151	105	105	0.865385	0.649038	0.120994	0.0841346	0.0841346
PFE0660c	PF3D7_0513300	purine nucleoside phosphorylase	738	0.192481	-1.39046	-5.34851	-0.37375	654	-22.6025	9	4	476	77	72	72	0.886179	0.644986	0.104336	0.097561	0.097561
PF10_0123	PF3D7_1012600	GMP synthase [glutamine-hydrolyzing]	1668	0.409714	-0.857784	-5.90898	-0.372014	1336	-24.2162	9	10	1152	174	155	155	0.800959	0.690647	0.104317	0.0929257	0.0929257
PFI1550c	PF3D7_0931900	adenylate kinase-like protein 2	792	0.204045	-1.37244	-5.11567	-0.37155	538	-13.6837	9	3	494	62	47	47	0.679293	0.623737	0.0782828	0.0593434	0.0593434
PF08_0109	PF3D7_0807800	26S proteasome regulatory subunit RPN10, putative	1446	0.0206163	-2.67275	-3.49479	-0.369652	1128	-12.2215	9	2	860	209	126	126	0.780083	0.594744	0.144537	0.0871369	0.0871369
MAL7P1.27	PF3D7_0709000	chloroquine resistance transporter	1275	0.128158	-1.6367	-5.15191	-0.369483	1026	-23.7822	9	5	870	118	116	116	0.804706	0.682353	0.092549	0.0909804	0.0909804
PF13_0037	PF3D7_1307300	ATP-dependent RNA helicase DBP6, putative	1893	0.217789	-1.30217	-5.58812	-0.369288	1600	-27.7175	9	1	1238	190	213	213	0.845219	0.653988	0.10037	0.11252	0.11252
PF14_0571	PF3D7_1459800	bax inhibitor 1, putative	732	0.168981	-1.47457	-5.34271	-0.368855	556	-23.8083	9	10	482	53	55	55	0.759563	0.65847	0.0724044	0.0751366	0.0751366
PF11_0331	PF3D7_1132200	T-complex protein 1 subunit alpha	1635	0.0842787	-1.88567	-4.78791	-0.368638	1378	-24.4288	9	2	1092	142	91	91	0.842813	0.66789	0.0868502	0.0556575	0.0556575
PFE0460c	PF3D7_0509300	conserved Plasmodium protein, unknown function	348	0.396228	-0.880502	-6.0273	-0.368502	216	-7.34753	9	18	168	45	52	52	0.62069	0.482759	0.12931	0.149425	0.149425
PF13_0176	PF3D7_1332600	DNA-(apurinic or apyrimidinic site) lyase 1	1794	0.0831542	-1.89349	-4.77604	-0.367647	1080	-19.752	9	4	1146	209	190	190	0.602007	0.638796	0.116499	0.105909	0.105909
PFL1290w	PF3D7_1226700	U3 small nucleolar RNA-interacting protein 2, putative	1911	0.0406772	-2.29909	-4.12912	-0.36671	1422	-25.4831	9	2	1266	168	175	175	0.744113	0.66248	0.0879121	0.0915751	0.0915751
PF07_0085	PF3D7_0720400	apoptosis-inducing factor, putative	1929	0.0916989	-1.92394	-4.55609	-0.365579	1614	-23.2074	9	2	1258	184	174	174	0.836703	0.652151	0.0953862	0.0902022	0.0902022
PFL1065c	PF3D7_1222100	conserved Plasmodium protein, unknown function	1557	0.0823544	-1.8991	-4.76748	-0.364866	1074	-24.7671	9	0	1050	159	158	158	0.689788	0.674374	0.102119	0.101477	0.101477
PF14_0296	PF3D7_1431700	60S ribosomal protein L14, putative	498	0.0249737	-2.60272	-3.62196	-0.364211	316	-13.7981	9	4	288	61	71	71	0.634538	0.578313	0.12249	0.14257	0.14257
MAL8P1.17	PF3D7_0827900	protein disulfide-isomerase	1452	0.101963	-1.80503	-4.85272	-0.363323	1290	-19.5078	9	2	922	141	111	111	0.88843	0.634986	0.0971074	0.0764463	0.0764463
PF11_0040	PF3D7_1102800	early transcribed membrane protein 11.2	285	0.0573157	-2.10681	-4.44261	-0.363149	162	-5.30053	9	11	154	61	24	24	0.568421	0.540351	0.214035	0.0842105	0.0842105
PF14_0699	PF3D7_1473100	GTPase-activating protein, putative	1779	0.15342	-1.56299	-5.13005	-0.361208	800	-21.6935	9	6	1114	223	222	222	0.449691	0.626194	0.125351	0.124789	0.124789
PFF0090w	PF3D7_0601900	conserved Plasmodium protein, unknown function	387	0.270004	-1.16293	-5.71648	-0.361204	94	-17.2127	9	2	240	43	18	18	0.242894	0.620155	0.111111	0.0465116	0.0465116
PFD0750w	PF3D7_0415500	nuclear cap-binding protein subunit 2, putative	705	0.0457304	-2.2338	-4.23675	-0.361083	614	-14.8074	9	7	426	77	63	63	0.870922	0.604255	0.10922	0.0893617	0.0893617
PFL0460w	PF3D7_1209200	U6 snRNA-associated Sm-like protein LSm7, putative	327	0.0633898	-2.04961	-4.53364	-0.360608	170	-22.2065	9	8	204	25	34	34	0.519878	0.623853	0.0764526	0.103976	0.103976
PF10_0235	PF3D7_1024200	RNA-binding protein, putative	483	0.162448	-1.49972	-5.30991	-0.359845	366	-25.4016	9	9	296	47	39	39	0.757764	0.612836	0.0973085	0.0807453	0.0807453
PFA0420w	PF3D7_0108500	ELM2 domain-containing protein, putative	540	0.0341181	-2.39653	-3.96646	-0.35941	322	-1.81907	9	6	218	82	115	115	0.596296	0.403704	0.151852	0.212963	0.212963
PF14_0447	PF3D7_1446900	glutaminyl-peptide cyclotransferase, putative	1152	0.188462	-1.414	-5.37916	-0.358691	724	-23.1565	9	5	758	118	109	109	0.628472	0.657986	0.102431	0.0946181	0.0946181
PFL2035c	PF3D7_1242300	conserved Plasmodium membrane protein, unknown function	561	0.103912	-1.77642	-4.92736	-0.35785	304	-25.8248	9	2	390	73	55	55	0.541889	0.695187	0.130125	0.0980392	0.0980392
MAL13P1.283	PF3D7_1357800	T-complex protein 1 subunit delta	1590	0.0337686	-2.40221	-3.9569	-0.357105	1340	-22.5307	9	9	1020	171	123	123	0.842767	0.641509	0.107547	0.0773585	0.0773585
PF14_0178	PF3D7_1418000	ubiquitin fusion degradation protein 1, putative	849	0.0414092	-2.28917	-4.14555	-0.356675	756	-21.591	9	16	540	67	56	56	0.890459	0.636042	0.0789164	0.06596	0.06596
PF10_0135	PF3D7_1013800	conserved Plasmodium protein, unknown function	1461	0.0738152	-1.96242	-4.67017	-0.356134	1082	-3.6788	9	7	720	175	276	276	0.740589	0.492813	0.119781	0.188912	0.188912
PF13_0272	PF3D7_1352500	thioredoxin-related protein, putative	627	0.129165	-1.64344	-5.11594	-0.355912	142	-22.457	9	6	422	74	43	43	0.226475	0.673046	0.118022	0.0685805	0.0685805
PF14_0125	PF3D7_1412600	deoxyhypusine synthase	1491	0.0496668	-2.18754	-4.3123	-0.355484	1064	-26.7804	9	1	974	156	153	153	0.713615	0.653253	0.104628	0.102616	0.102616
PFI0880c	PF3D7_0918000	glideosome-associated protein 50	1191	0.102642	-1.7699	-4.9608	-0.355333	1056	-26.9275	9	5	790	96	142	142	0.88665	0.663308	0.0806045	0.119228	0.119228
PF11_0260	PF3D7_1124900	60S ribosomal protein L35, putative	375	0.0089591	-3.12571	-2.7009	-0.354851	302	-7.16093	9	11	196	79	55	55	0.805333	0.522667	0.210667	0.146667	0.146667
PF08_0097	PF3D7_0810400	aquaporin, putative	1812	0.145271	-1.55994	-5.25785	-0.353477	1168	-28.5232	9	15	1212	137	134	134	0.644592	0.668874	0.0756071	0.0739514	0.0739514
PFL2000w	PF3D7_1241600	S-adenosylmethionine mitochondrial carrier protein	771	0.409888	-0.854522	-6.04966	-0.352726	600	-27.7718	9	6	508	66	69	69	0.77821	0.658885	0.0856031	0.0894942	0.0894942
MAL13P1.74	PF3D7_1314300	MACRO domain-containing protein, putative	1395	0.0831884	-1.90965	-4.73074	-0.352405	1004	-28.4817	9	11	916	134	155	155	0.719713	0.656631	0.0960573	0.111111	0.111111
PF14_0259	PF3D7_1428100	WW domain-binding protein 11, putative	1914	0.0213386	-2.65397	-3.52727	-0.352326	844	-13.1111	9	1	1122	239	197	197	0.440961	0.586207	0.124869	0.102926	0.102926
MAL13P1.480	PF3D7_1372200	histidine-rich protein III	828	0.0717232	-1.97895	-4.64449	-0.352093	702	-21.2383	9	3	514	84	82	82	0.847826	0.620773	0.101449	0.0990338	0.0990338
PFL1175w	PF3D7_1224400	WD repeat-containing protein, putative	1788	0.147847	-1.54907	-5.27258	-0.351599	1314	-23.7372	9	11	1166	175	170	170	0.734899	0.652125	0.0978747	0.0950783	0.0950783
PFE0755c	PF3D7_0515100	rhomboid protease ROM9	1467	0.0653419	-2.03232	-4.56094	-0.348815	1160	-28.6351	9	3	980	164	134	134	0.790729	0.66803	0.111793	0.0913429	0.0913429
PFD0345c	PF3D7_0407000	conserved Plasmodium protein, unknown function	1218	0.101862	-1.77442	-4.95417	-0.348758	874	-25.6642	9	1	752	113	130	130	0.71757	0.617406	0.092775	0.106732	0.106732
PFD0415c	PF3D7_0408400	conserved protein, unknown function	1416	0.0605239	-2.07593	-4.49189	-0.348315	1050	-22.0744	9	3	884	124	68	68	0.741525	0.624294	0.0875706	0.0480226	0.0480226
PFC0700c	PF3D7_0316000	microneme associated antigen	924	0.107928	-1.74006	-5.00438	-0.347511	702	-11.4535	9	2	558	103	115	115	0.75974	0.603896	0.111472	0.124459	0.124459
PFI0675w	PF3D7_0913800	conserved Plasmodium protein, unknown function	261	0.0637228	-2.04663	-4.53835	-0.347347	170	-5.81889	9	3	124	54	37	37	0.651341	0.475096	0.206897	0.141762	0.141762
PF11_0208	PF3D7_1120100	phosphoglycerate mutase, putative	753	0.0385239	-2.3293	-4.07893	-0.347306	470	-16.9629	9	17	450	90	77	77	0.62417	0.59761	0.119522	0.102258	0.102258
MAL13P1.51	PF3D7_1310600	ras-related protein Rab-5B	624	0.0987406	-1.79283	-4.92704	-0.347094	520	-22.7629	9	3	422	67	22	22	0.833333	0.676282	0.107372	0.0352564	0.0352564
PFC0765c	PF3D7_0317400	DNA replication complex GINS protein, putative	1557	0.0404314	-2.30246	-4.12353	-0.346363	1024	-29.5712	9	9	1042	181	126	126	0.657675	0.669236	0.116249	0.0809249	0.0809249
PFB0620w	PF3D7_0213700	conserved protein, unknown function	465	0.0741632	-1.95971	-4.67437	-0.344676	328	-22.4087	9	11	270	66	63	63	0.705376	0.580645	0.141935	0.135484	0.135484
PF14_0014	PF3D7_1401200	Plasmodium exported protein, unknown function	795	0.0211659	-2.65841	-3.5196	-0.343827	596	-13.9547	9	2	448	139	84	84	0.749686	0.563522	0.174843	0.10566	0.10566
PF14_0688	PF3D7_1472000	pre-mRNA-splicing factor ISY1, putative	606	0.152233	-1.53095	-5.29701	-0.342458	320	-18.1107	9	2	358	50	93	93	0.528053	0.590759	0.0825083	0.153465	0.153465
MAL13P1.188	PF3D7_1337700	phosphoinositide-binding protein PH2	1851	0.0288866	-2.4882	-3.81147	-0.341943	1374	-14.1483	9	2	1070	210	288	288	0.742301	0.578066	0.113452	0.155592	0.155592
PF14_0434	PF3D7_1445700	conserved Plasmodium protein, unknown function	1056	0.110892	-1.72389	-5.02782	-0.3414	880	-13.3888	9	1	614	141	160	160	0.833333	0.581439	0.133523	0.151515	0.151515
PFL2400w	PF3D7_1250000	rRNA-processing protein FCF2, putative	507	0.195078	-1.37396	-5.50035	-0.341016	388	-10.8105	9	10	276	86	91	91	0.765286	0.544379	0.169625	0.179487	0.179487
PFL0280c	PF3D7_1205600	tetratricopeptide repeat protein, putative	1002	0.0334453	-2.40752	-3.94797	-0.340054	814	-16.1994	9	2	614	114	112	112	0.812375	0.612774	0.113772	0.111776	0.111776
PF13_0226	PF3D7_1341800	inner membrane complex protein 1k, putative	1389	0.095143	-1.81471	-4.89459	-0.339716	990	-22.3535	9	13	856	136	137	137	0.712743	0.616271	0.0979122	0.0986321	0.0986321
PFL2140c	PF3D7_1244600	ADP-ribosylation factor GTPase-activating protein 1	999	0.269678	-1.17027	-5.66498	-0.339173	718	-17.0123	9	7	636	144	64	64	0.718719	0.636637	0.144144	0.0640641	0.0640641
MAL13P1.217	PF3D7_1343500	conserved protein, unknown function	924	0.0858782	-1.87472	-4.80452	-0.338554	492	-20.9015	9	2	594	105	98	98	0.532468	0.642857	0.113636	0.106061	0.106061
PFL0335c	PF3D7_1206700	eukaryotic translation initiation factor 5, putative	1698	0.0944601	-1.81895	-4.88828	-0.337182	1208	-17.737	9	3	1054	170	150	150	0.711425	0.62073	0.100118	0.0883392	0.0883392
PF14_0169	PF3D7_1417100	conserved Plasmodium protein, unknown function	822	0.0611737	-2.06986	-4.50154	-0.337064	732	-20.0029	9	3	502	77	84	84	0.890511	0.610706	0.093674	0.10219	0.10219
PF11_0345	PF3D7_1133500	conserved protein, unknown function	1179	0.040774	-2.32412	-4.08098	-0.336698	814	-20.7419	9	9	764	141	116	116	0.690416	0.648007	0.119593	0.0983885	0.0983885
PF11_0306	PF3D7_1129500	A/G-specific adenine glycosylase, putative	1836	0.080663	-1.91115	-4.74909	-0.336226	1392	-20.5425	9	2	1174	145	178	178	0.75817	0.639434	0.078976	0.0969499	0.0969499
PFB0830w	PF3D7_0217800	40S ribosomal protein S26	324	0.0350857	-2.38107	-3.99241	-0.336203	186	-12.4538	9	11	190	35	29	29	0.574074	0.58642	0.108025	0.0895062	0.0895062
PFA0555c	PF3D7_0111500	UMP-CMP kinase, putative	1116	0.0407894	-2.35637	-4.01683	-0.335612	724	-20.124	9	1	726	92	75	75	0.648746	0.650538	0.0824373	0.0672043	0.0672043
PFL0800c	PF3D7_1216600	cell traversal protein for ookinetes and sporozoites	549	0.0616575	-2.06538	-4.50865	-0.335015	308	-27.5989	9	9	352	50	54	54	0.56102	0.641166	0.0910747	0.0983607	0.0983607
PFI0180w	PF3D7_0903700	alpha tubulin 1	1362	0.19374	-1.39573	-5.40187	-0.332681	988	-26.5643	9	10	918	123	94	94	0.725404	0.674009	0.0903084	0.0690162	0.0690162
MAL8P1.96	PF3D7_0813200	CS domain protein, putative	942	0.0579604	-2.10047	-4.45275	-0.332074	476	-14.1422	9	2	540	137	144	144	0.505308	0.573248	0.145435	0.152866	0.152866
PF07_0084	PF3D7_0720200	conserved protein, unknown function	366	0.0746907	-1.95562	-4.68069	-0.331168	140	-13.7866	9	5	208	44	55	55	0.382514	0.568306	0.120219	0.150273	0.150273
PFC0282w	PF3D7_0306700	ER membrane protein complex subunit 5, putative	351	0.091679	-1.89384	-4.62847	-0.33026	236	-19.0981	9	15	218	44	29	29	0.672365	0.621083	0.125356	0.0826211	0.0826211
PFL1585c	PF3D7_1232900	nucleotidyltransferase, putative	1422	0.03457	-2.41828	-3.92733	-0.329573	1192	-24.3111	9	7	912	143	177	177	0.838256	0.64135	0.100563	0.124473	0.124473
PF14_0230	PF3D7_1424100	60S ribosomal protein L5, putative	885	0.103283	-1.76621	-4.96622	-0.328241	698	-16.4053	9	1	522	100	120	120	0.788701	0.589831	0.112994	0.135593	0.135593
PF10_0299	PF3D7_1030600	tRNA N6-adenosine threonylcarbamoyltransferase	1797	0.0527593	-2.15358	-4.36737	-0.327071	1240	-21.3086	9	1	1082	269	233	233	0.690039	0.602115	0.149694	0.129661	0.129661
PF13_0183	PF3D7_1333500	conserved Plasmodium protein, unknown function	1386	0.0896848	-1.84939	-4.84274	-0.326675	876	-21.3149	9	7	822	154	170	170	0.632035	0.593074	0.111111	0.122655	0.122655
MAL8P1.10	PF3D7_0829100	coiled-coil domain-containing protein 124, putative	651	0.0943918	-1.81938	-4.88765	-0.32637	222	-9.91157	9	9	320	110	119	119	0.341014	0.491551	0.168971	0.182796	0.182796
PF13_0318	PF3D7_1360100	RNA-binding protein, putative	543	0.162904	-1.48864	-5.35328	-0.325945	466	-17.0328	9	2	326	67	68	68	0.858195	0.600368	0.123389	0.12523	0.12523
PF14_0237	PF3D7_1425700	vacuolar ER assembly factor VMA12, putative	1080	0.0266386	-2.53266	-3.73571	-0.325914	844	-14.6023	9	17	614	127	179	179	0.781481	0.568519	0.117593	0.165741	0.165741
PF14_0662	PF3D7_1469400	nucleoside transporter 3, putative	1314	0.24434	-1.2316	-5.63965	-0.324975	788	-35.3019	9	4	964	83	70	70	0.599696	0.733638	0.0631659	0.0532725	0.0532725
PF10_0293	PF3D7_1030000	transcription elongation factor SPT4, putative	402	0.0565898	-2.16187	-4.32051	-0.324794	168	-22.0989	9	2	252	35	53	53	0.41791	0.626866	0.0870647	0.131841	0.131841
PFE1280w	PF3D7_0525700	conserved protein, unknown function	396	0.0561332	-2.1186	-4.42371	-0.324674	280	-18.8909	9	2	236	58	49	49	0.707071	0.59596	0.146465	0.123737	0.123737
PFD0675w	PF3D7_0413800	50S ribosomal protein L10, putative	843	0.0405505	-2.30082	-4.12624	-0.323322	518	-29.1551	9	1	528	98	113	113	0.614472	0.626335	0.116251	0.134045	0.134045
MAL8P1.14	PF3D7_0828400	mitochondrial inner membrane protein OXA1, putative	1770	0.14959	-1.54181	-5.28238	-0.322948	1158	-26.273	9	2	1122	190	200	200	0.654237	0.633898	0.107345	0.112994	0.112994
PFC0340w	PF3D7_0308000	DNA polymerase delta small subunit, putative	1497	0.0514127	-2.16813	-4.34382	-0.322598	958	-20.289	9	1	942	128	106	106	0.639947	0.629259	0.0855043	0.0708083	0.0708083
PFE1005w	PF3D7_0520000	40S ribosomal protein S9, putative	570	0.109536	-1.73124	-5.01718	-0.322425	274	-15.1179	9	20	338	67	53	53	0.480702	0.592982	0.117544	0.0929825	0.0929825
PFD0930w	PF3D7_0419200	protein transport protein GOT1, putative	411	0.290565	-1.10667	-5.80884	-0.322322	278	-29.059	9	2	298	29	18	18	0.676399	0.725061	0.0705596	0.0437956	0.0437956
PF13_0214	PF3D7_1338300	elongation factor 1-gamma, putative	1236	0.0367615	-2.35526	-4.03563	-0.322149	976	-22.7896	9	6	840	121	90	90	0.789644	0.679612	0.0978964	0.0728155	0.0728155
PF14_0697	PF3D7_1472900	dihydroorotase, putative	1077	0.205652	-1.38133	-5.25926	-0.321335	744	-27.7475	9	2	708	148	129	129	0.690808	0.657382	0.137419	0.119777	0.119777
PF14_0146	PF3D7_1414800	small nuclear ribonucleoprotein-associated protein B, putative	606	0.317073	-1.0449	-5.87262	-0.319263	294	-19.8599	9	10	378	71	67	67	0.485149	0.623762	0.117162	0.110561	0.110561
PFC1025w	PF3D7_0323000	translation machinery-associated protein 7, putative	165	0.0256882	-2.55257	-3.70167	-0.318897	60	-7.27909	9	2	78	20	48	48	0.363636	0.472727	0.121212	0.290909	0.290909
PFD0830w	PF3D7_0417200	bifunctional dihydrofolate reductase-thymidylate synthase	1827	0.180315	-1.44309	-5.26105	-0.31878	1230	-22.0233	9	4	1196	201	181	181	0.673235	0.654625	0.110016	0.0990695	0.0990695
PF13_0021	PF3D7_1304500	small heat shock protein, putative	636	0.125955	-1.64722	-5.13714	-0.318531	456	-18.6792	9	12	400	84	73	73	0.716981	0.628931	0.132075	0.11478	0.11478
PFB0385w	PF3D7_0208500	acyl carrier protein	414	0.105718	-1.76599	-4.8455	-0.318504	330	-20.2167	9	14	252	52	48	48	0.797101	0.608696	0.125604	0.115942	0.115942
PF10_0306	PF3D7_1031200	MORN repeat-containing protein 1	1095	0.103512	-1.7649	-4.96814	-0.318253	614	-6.50498	9	10	628	81	106	106	0.560731	0.573516	0.0739726	0.0968037	0.0968037
PF13_0141	PF3D7_1324900	L-lactate dehydrogenase	951	0.173234	-1.44989	-5.40388	-0.316352	690	-24.0814	9	0	616	77	77	77	0.725552	0.647739	0.0809674	0.0809674	0.0809674
PFF1375c	PF3D7_0628300	choline/ethanolaminephosphotransferase, putative	1176	0.0574716	-2.10527	-4.44507	-0.315627	932	-22.0393	9	2	772	120	102	102	0.792517	0.656463	0.102041	0.0867347	0.0867347
PF08_0039	PF3D7_0821700	60S ribosomal protein L22, putative	420	0.124718	-1.66506	-5.08584	-0.315105	322	-13.9826	9	2	252	58	38	38	0.766667	0.6	0.138095	0.0904762	0.0904762
PFC0855w	PF3D7_0319300	ubiquitin-conjugating enzyme E2, putative	483	0.326442	-1.07233	-5.33372	-0.315012	302	-20.971	9	3	310	52	35	35	0.625259	0.641822	0.10766	0.0724638	0.0724638
PFL0090c	PF3D7_1201800	cytochrome c oxidase assembly protein COX19, putative	657	0.156235	-1.51479	-5.31862	-0.31501	222	-20.9671	9	6	392	95	75	75	0.3379	0.596651	0.144597	0.114155	0.114155
PFD0770c	PF3D7_0415900	60S ribosomal protein L15, putative	618	0.0685438	-2.00496	-4.6039	-0.314777	292	-17.3803	9	4	362	72	77	77	0.472492	0.585761	0.116505	0.124595	0.124595
PFB0880w	PF3D7_0219100	saccharopine dehydrogenase, putative	1281	0.348022	-0.985842	-5.76909	-0.314405	1134	-34.4616	9	7	864	86	106	106	0.885246	0.674473	0.0671351	0.0827479	0.0827479
PFE1415w	PF3D7_0528400	palmitoyltransferase DHHC7	1221	0.1565	-1.51374	-5.32003	-0.314316	1152	-20.1601	9	1	782	118	103	103	0.943489	0.640459	0.0966421	0.0843571	0.0843571
PFL0500w	PF3D7_1210000	50S ribosomal protein L1, apicoplast, putative	1020	0.245951	-1.22115	-5.68295	-0.312924	700	-17.4811	9	7	636	123	131	131	0.686275	0.623529	0.120588	0.128431	0.128431
PFF0615c	PF3D7_0612700	6-cysteine protein P12	1044	0.0397105	-2.31246	-4.10694	-0.3128	790	-21.1615	9	0	678	123	111	111	0.756705	0.649425	0.117816	0.106322	0.106322
PFA0475c	PF3D7_0109700	rRNA biogenesis protein RRP36, putative	552	0.0537142	-2.14347	-4.38369	-0.31265	352	-2.85917	9	2	246	76	71	71	0.637681	0.445652	0.137681	0.128623	0.128623
PF14_0208	PF3D7_1421500	mitochondrial import inner membrane translocase subunit TIM8, putative	342	0.0940198	-1.8217	-4.88419	-0.312487	288	-21.5028	9	17	220	23	22	22	0.842105	0.643275	0.0672515	0.0643275	0.0643275
PF14_0592	PF3D7_1462200	conserved protein, unknown function	222	0.183925	-1.47996	-5.06371	-0.312133	54	-16.3259	9	11	136	21	16	16	0.243243	0.612613	0.0945946	0.0720721	0.0720721
PF11_0508	PF3D7_1149100	Plasmodium exported protein, unknown function	1350	0.106696	-1.7469	-4.99444	-0.312006	810	-11.9742	9	2	740	211	184	184	0.6	0.548148	0.156296	0.136296	0.136296
PFL1665c	PF3D7_1234500	conserved Plasmodium protein, unknown function	1155	0.147642	-1.54993	-5.27141	-0.311764	672	-24.2621	9	4	734	109	95	95	0.581818	0.635498	0.0943723	0.0822511	0.0822511
PFF1040w	PF3D7_0621500	ribonuclease P/MRP protein subunit RPP1, putative	1032	0.167703	-1.47942	-5.33641	-0.311295	616	-27.8359	9	1	736	91	67	67	0.596899	0.713178	0.0881783	0.0649225	0.0649225
PF10_0343	PF3D7_1035200	S-antigen	1758	0.0723846	-1.97368	-4.6527	-0.31043	750	10.121	9	5	628	283	355	355	0.426621	0.357224	0.160978	0.201934	0.201934
PFA0460c	PF3D7_0109400	tubulin-specific chaperone a, putative	501	0.09146	-1.8379	-4.85997	-0.31032	358	-15.2054	9	5	282	72	77	77	0.714571	0.562874	0.143713	0.153693	0.153693
PFC0070c	PF3D7_0301400	Plasmodium exported protein, unknown function	732	0.485307	-0.725284	-6.07511	-0.309768	484	-23.4531	9	2	496	68	58	58	0.661202	0.677596	0.0928962	0.079235	0.079235
PFL2195w	PF3D7_1245800	epsin-like protein, putative	1296	0.101765	-1.77499	-4.95333	-0.309348	978	-8.131	9	2	746	142	177	177	0.75463	0.575617	0.109568	0.136574	0.136574
PFE1285w	PF3D7_0525800	inner membrane complex protein 1g, putative	903	0.18896	-1.44004	-5.18877	-0.308973	624	-18.6795	9	2	530	127	125	125	0.69103	0.586932	0.140642	0.138427	0.138427
MAL13P1.209	PF3D7_1341300	60S ribosomal protein L18-2, putative	564	0.0721878	-1.97524	-4.65027	-0.307727	384	-16.1777	9	8	312	70	71	71	0.680851	0.553191	0.124113	0.125887	0.125887
PF13_0334	PF3D7_1363200	bifunctional polynucleotide phosphatase/kinase	1389	0.0262325	-2.54108	-3.72132	-0.307558	958	-24.0669	9	2	886	145	117	117	0.689705	0.637869	0.104392	0.0842333	0.0842333
PF07_0043	PF3D7_0710600	60S ribosomal protein L34	453	0.314606	-1.05049	-5.86698	-0.307516	288	-8.28717	9	9	228	44	79	79	0.635762	0.503311	0.0971302	0.174393	0.174393
PF14_0151	PF3D7_1415300	RNA-binding protein Nova-1, putative	1014	0.169656	-1.49652	-5.21561	-0.307208	770	-20.5402	9	2	646	94	80	80	0.759369	0.637081	0.0927022	0.0788955	0.0788955
MAL13P1.139	PF3D7_1325600	mitochondrial fission 1 protein	426	0.557052	-0.608032	-6.15493	-0.304842	212	-25.8819	9	5	290	33	21	21	0.497653	0.680751	0.0774648	0.0492958	0.0492958
PFD0255w	PF3D7_0405200	protein CERLI2	1740	0.0521169	-2.16047	-4.35622	-0.304691	1418	-12.045	9	5	992	247	258	258	0.814943	0.570115	0.141954	0.148276	0.148276
PFL1820w	PF3D7_1237600	periodic tryptophan protein 1, putative	1509	0.267043	-1.17058	-5.60488	-0.304458	1154	-19.005	9	5	950	160	184	184	0.764745	0.629556	0.10603	0.121935	0.121935
PF11_0153	PF3D7_1114400	RAP protein, putative	1914	0.0620475	-2.0618	-4.51434	-0.304364	1508	-31.6012	9	3	1296	148	173	173	0.787879	0.677116	0.077325	0.0903866	0.0903866
PF14_0774	PF3D7_1420900	mannose-1-phosphate guanyltransferase, putative	1227	0.306188	-1.07431	-5.81056	-0.304352	544	-24.7665	9	10	788	128	119	119	0.443358	0.642217	0.104319	0.0969845	0.0969845
PFE0045c	PF3D7_0500900	serine/threonine protein kinase, FIKK family	1803	0.0400548	-2.30766	-4.1149	-0.303993	1334	-30.2466	9	10	1210	152	115	115	0.739878	0.671104	0.0843039	0.0637826	0.0637826
PF11_0485	PF3D7_1147700	ATP synthase subunit delta, mitochondrial, putative	465	0.52761	-0.657742	-5.78293	-0.303239	364	-19.2689	9	2	292	55	31	31	0.782796	0.627957	0.11828	0.0666667	0.0666667
PFF0810c	PF3D7_0616700	ras GTPAse, putative	1551	0.169038	-1.46539	-5.38375	-0.302931	1220	-28.8133	9	2	994	168	202	202	0.786589	0.640877	0.108317	0.130239	0.130239
PFE0425w	PF3D7_0508600	conserved protein, unknown function	789	0.110883	-1.72393	-5.02775	-0.302704	394	-13.0304	9	5	434	146	120	120	0.499366	0.550063	0.185044	0.152091	0.152091
PFC1020c	PF3D7_0322900	40S ribosomal protein S3A, putative	789	0.0466029	-2.22323	-4.25407	-0.302475	466	-17.1115	9	7	456	94	103	103	0.590621	0.577947	0.119138	0.130545	0.130545
PFA0350c	PF3D7_0107100	conserved protein, unknown function	1632	0.0502103	-2.18143	-4.32224	-0.302414	830	-27.3068	9	30	1048	201	196	196	0.508578	0.642157	0.123162	0.120098	0.120098
PFD0455w	PF3D7_0409200	protein SOF1, putative	1449	0.217536	-1.30293	-5.5872	-0.302059	1174	-16.514	9	5	890	164	131	131	0.810214	0.614217	0.113182	0.0904072	0.0904072
PF14_0645	PF3D7_1467700	conserved Plasmodium protein, unknown function	249	0.450674	-0.808932	-5.56407	-0.301175	188	-22.4609	9	9	150	42	22	22	0.75502	0.60241	0.168675	0.0883534	0.0883534
MAL7P1.27	PF3D7_0709000	chloroquine resistance transporter	1275	0.451183	-0.807974	-5.56482	-0.301147	1026	-23.7822	9	5	870	118	116	116	0.804706	0.682353	0.092549	0.0909804	0.0909804
PFB0926c	PF3D7_0220500	Plasmodium exported protein (hyp2), unknown function	816	0.070448	-1.98925	-4.62845	-0.301063	602	-4.68061	9	3	400	148	132	132	0.737745	0.490196	0.181373	0.161765	0.161765
PFI1325w	PF3D7_0927000	HSP90 co-chaperone p23	471	0.147915	-1.58695	-5.04763	-0.300976	220	-16.0149	9	2	290	23	20	20	0.467091	0.615711	0.0488323	0.0424628	0.0424628
MAL13P1.337	PF3D7_1367000	suppressor of kinetochore protein 1, putative	489	0.0938423	-1.82281	-4.88253	-0.300917	302	-16.5275	9	13	304	45	42	42	0.617587	0.621677	0.0920245	0.0858896	0.0858896
PFI0380c	PF3D7_0907900	peptide deformylase	726	0.0945642	-1.83318	-4.84446	-0.300488	482	-17.6098	9	3	466	67	58	58	0.663912	0.641873	0.0922865	0.0798898	0.0798898
PF14_0601	PF3D7_1463200	replication factor C subunit 3, putative	1035	0.185074	-1.4078	-5.45781	-0.300193	838	-22.3799	9	9	680	105	92	92	0.809662	0.657005	0.101449	0.0888889	0.0888889
PFE0580w	PF3D7_0511700	EKC/KEOPS complex subunit CGI121	540	0.371995	-0.931565	-5.94931	-0.299663	476	-26.5043	9	2	376	58	22	22	0.881481	0.696296	0.107407	0.0407407	0.0407407
PFF0150c	PF3D7_0603100	RNA-binding protein, putative	1359	0.309923	-1.06563	-5.81945	-0.299572	1008	-22.5711	9	4	894	82	84	84	0.741722	0.657837	0.0603385	0.0618102	0.0618102
MAL13P1.33	PF3D7_1306700	conserved Plasmodium protein, unknown function	1080	0.0741221	-1.96002	-4.67387	-0.299372	858	-19.4912	9	5	630	94	161	161	0.794444	0.583333	0.087037	0.149074	0.149074
PF13_0342	PF3D7_1365000	conserved Plasmodium protein, unknown function	1047	0.105084	-1.75595	-4.98124	-0.299212	662	-10.8587	9	1	548	126	194	194	0.632283	0.5234	0.120344	0.185291	0.185291
PFB0888w	PF3D7_0219400	ribosome associated membrane protein RAMP4, putative	306	0.200229	-1.37382	-5.42882	-0.298926	268	-16.3271	9	2	186	17	26	26	0.875817	0.607843	0.0555556	0.0849673	0.0849673
PFI0895c	PF3D7_0918300	eukaryotic translation initiation factor 3 subunit F, putative	963	0.10968	-1.73045	-5.01832	-0.29858	690	-24.3067	9	6	666	83	73	73	0.716511	0.691589	0.086189	0.0758048	0.0758048
PF10_0301	PF3D7_1030800	calmodulin, putative	639	0.096551	-1.80606	-4.90745	-0.298429	410	-15.597	9	4	384	92	44	44	0.641628	0.600939	0.143975	0.0688576	0.0688576
PFC0865w	PF3D7_0319500	RNA-binding protein, putative	930	0.0857134	-1.87584	-4.80283	-0.298181	710	-14.7914	9	7	546	134	121	121	0.763441	0.587097	0.144086	0.130108	0.130108
PFL0820c	PF3D7_1217000	conserved protein, unknown function	429	0.162429	-1.49048	-5.35086	-0.296915	196	-21.1006	9	1	242	50	65	65	0.456876	0.564103	0.11655	0.151515	0.151515
PFF0395c	PF3D7_0608000	diphthine methyltransferase, putative	1038	0.0789237	-1.92378	-4.72975	-0.296522	874	-24.1037	9	9	672	134	66	66	0.842004	0.647399	0.129094	0.0635838	0.0635838
PF14_0492	PF3D7_1451700	calcineurin subunit B	534	0.135198	-1.6041	-5.1973	-0.29639	386	-23.1822	9	1	346	50	58	58	0.722846	0.64794	0.093633	0.108614	0.108614
MAL13P1.413	PF3D7_1370300	membrane associated histidine-rich protein 1	750	0.185725	-1.40556	-5.46065	-0.295492	462	-20.5688	9	1	472	73	57	57	0.616	0.629333	0.0973333	0.076	0.076
PF10_0112	PF3D7_1011500	conserved protein, unknown function	528	0.213584	-1.31498	-5.57271	-0.294925	358	-20.2772	9	0	346	62	36	36	0.67803	0.655303	0.117424	0.0681818	0.0681818
MAL13P1.312	PF3D7_1362600	conserved protein, unknown function	804	0.120734	-1.67283	-5.10096	-0.294855	632	-20.5391	9	1	476	101	61	61	0.78607	0.59204	0.125622	0.0758706	0.0758706
PFE1590w	PF3D7_0532100	early transcribed membrane protein 5	546	0.0963594	-1.80723	-4.90571	-0.294813	360	-12.2441	9	3	328	51	58	58	0.659341	0.600733	0.0934066	0.106227	0.106227
PF14_0314	PF3D7_1433300	histone-binding protein RBBP7, putative	1287	0.349535	-0.988268	-5.78691	-0.294579	720	-22.2131	9	9	834	140	81	81	0.559441	0.648019	0.10878	0.0629371	0.0629371
PFE0080c	PF3D7_0501600	rhoptry-associated protein 2	1197	0.237581	-1.25064	-5.61776	-0.294021	960	-26.6446	9	0	820	147	89	89	0.802005	0.685046	0.122807	0.0743525	0.0743525
PF07_0112	PF3D7_0727400	proteasome subunit alpha type-5, putative	771	0.221817	-1.31524	-5.3847	-0.293916	520	-24.7627	9	2	506	98	66	66	0.674449	0.656291	0.127108	0.0856031	0.0856031
MAL13P1.265	PF3D7_1352300	conserved Plasmodium protein, unknown function	1842	0.45071	-0.808864	-5.56413	-0.293581	1398	-21.9918	9	2	1194	221	168	168	0.758958	0.648208	0.119978	0.0912052	0.0912052
PF10_0257	PF3D7_1026000	conserved Plasmodium protein, unknown function	1092	0.113925	-1.70774	-5.05109	-0.292685	620	1.44097	9	10	462	193	266	266	0.567766	0.423077	0.17674	0.24359	0.24359
PF11_0055	PF3D7_1104400	thioredoxin-like mero protein	1275	0.237787	-1.24383	-5.65686	-0.29244	840	-18.2764	9	8	800	109	109	109	0.658824	0.627451	0.0854902	0.0854902	0.0854902
PFL0180w	PF3D7_1203600	cytochrome c1 heme lyase, putative	555	0.211614	-1.32816	-5.42436	-0.291935	336	-28.1887	9	3	364	67	41	41	0.605405	0.655856	0.120721	0.0738739	0.0738739
PFL2485c	PF3D7_1251700	tryptophan--tRNA ligase	1680	0.496625	-0.706121	-6.08903	-0.291069	1358	-24.3622	9	8	1042	233	126	126	0.808333	0.620238	0.13869	0.075	0.075
PFE1350c	PF3D7_0527100	ubiquitin-conjugating enzyme E2 13	459	0.0662225	-2.02467	-4.57297	-0.290758	386	-17.6407	9	4	286	64	47	47	0.840959	0.623094	0.139434	0.102397	0.102397
PFE0200c	PF3D7_0504100	AN1-type zinc finger protein, putative	444	0.46568	-0.754002	-6.13053	-0.290591	354	-26.069	9	2	310	50	47	47	0.797297	0.698198	0.112613	0.105856	0.105856
PFL2215w	PF3D7_1246200	actin I	1131	0.147974	-1.54854	-5.2733	-0.289971	990	-23.4225	9	3	726	117	121	121	0.875332	0.64191	0.103448	0.106985	0.106985
PF07_0032	PF3D7_0708700	cytochrome c oxidase subunit 4, putative	687	0.0881845	-1.85925	-4.82789	-0.289948	428	-19.9568	9	3	440	73	60	60	0.622999	0.640466	0.106259	0.0873362	0.0873362
PF10_0092	PF3D7_1009500	metalloprotease, putative	1128	0.387112	-0.92436	-5.52482	-0.289934	712	-20.3496	9	2	690	151	149	149	0.631206	0.611702	0.133865	0.132092	0.132092
PF13_0234	PF3D7_1342800	phosphoenolpyruvate carboxykinase	1752	0.109041	-1.74722	-4.96946	-0.289699	1068	-21.8746	9	2	1126	229	159	159	0.609589	0.642694	0.130708	0.0907534	0.0907534
PF10_0360	PF3D7_1036800	acetyl-CoA transporter, putative	1773	0.203552	-1.35381	-5.49496	-0.289517	1434	-22.5887	9	2	1202	181	133	133	0.808799	0.677947	0.102087	0.0750141	0.0750141
PF11_0186	PF3D7_1118000	conserved Plasmodium protein, unknown function	603	0.229464	-1.26761	-5.62913	-0.289211	352	-24.3924	9	1	386	75	65	65	0.583748	0.640133	0.124378	0.107794	0.107794
PF14_0359	PF3D7_1437900	HSP40, subfamily A	1275	0.0552423	-2.12764	-4.40919	-0.289003	1030	-17.8371	9	8	798	123	138	138	0.807843	0.625882	0.0964706	0.108235	0.108235
PFI0660c	PF3D7_0913500	protein AMR4	1299	0.276751	-1.15203	-5.6848	-0.28876	792	-22.2589	9	2	874	75	102	102	0.6097	0.672825	0.0577367	0.0785219	0.0785219
PFE0075c	PF3D7_0501500	rhoptry-associated protein 3	1203	0.130292	-1.62665	-5.16595	-0.287981	958	-27.5367	9	2	848	92	96	96	0.796342	0.704904	0.0764755	0.0798005	0.0798005
PF14_0336	PF3D7_1435500	clathrin light chain, putative	765	0.124646	-1.65355	-5.12822	-0.287979	426	-15.2798	9	2	446	121	104	104	0.556863	0.583007	0.15817	0.135948	0.135948
PF14_0381	PF3D7_1440300	porphobilinogen synthase	1356	0.0687206	-2.04542	-4.49831	-0.287368	1172	-24.6369	9	1	874	161	157	157	0.864307	0.644543	0.118732	0.115782	0.115782
PF11_0258	PF3D7_1124700	GrpE protein homolog, mitochondrial, putative	906	0.216843	-1.30503	-5.58468	-0.286985	788	-12.4548	9	1	532	99	120	120	0.869757	0.587196	0.109272	0.13245	0.13245
PFB0295w	PF3D7_0206700	adenylosuccinate lyase	1416	0.104129	-1.76137	-4.97331	-0.286663	476	-25.1535	9	2	950	113	107	107	0.336158	0.670904	0.0798023	0.075565	0.075565
PFE0730c	PF3D7_0514600	ribose-5-phosphate isomerase, putative	711	0.177643	-1.45288	-5.33024	-0.286116	450	-22.2535	9	6	466	56	45	45	0.632911	0.655415	0.0787623	0.0632911	0.0632911
PFF0265c	PF3D7_0605400	calcium-binding protein, putative	483	0.26246	-1.18256	-5.69486	-0.28605	340	-23.0621	9	2	316	63	44	44	0.703934	0.654244	0.130435	0.0910973	0.0910973
PF10_0360	PF3D7_1036800	acetyl-CoA transporter, putative	1773	0.168506	-1.46738	-5.38116	-0.284614	1434	-22.5887	9	2	1202	181	133	133	0.808799	0.677947	0.102087	0.0750141	0.0750141
PFE1435c	PF3D7_0528800	nuclear GTP-binding protein, putative	1614	0.158891	-1.50427	-5.33262	-0.284177	1134	-19.7991	9	9	1020	199	167	167	0.702602	0.63197	0.123296	0.10347	0.10347
PFB0425c	PF3D7_0209400	ARMT1-like domain-containing protein, putative	1353	0.0798977	-1.93357	-4.6947	-0.284103	1006	-23.0902	9	6	900	141	98	98	0.743533	0.665188	0.104213	0.0724316	0.0724316
PFF1355w	PF3D7_0627900	ribonuclease P protein subunit p29, putative	876	0.270201	-1.16891	-5.66647	-0.28383	722	-14.7822	9	3	546	108	86	86	0.824201	0.623288	0.123288	0.0981735	0.0981735
PFA0425c	PF3D7_0108600	DnaJ domain-containing protein, putative	921	0.142797	-1.57053	-5.24342	-0.283518	754	-17.2601	9	0	560	108	122	122	0.818675	0.608035	0.117264	0.132465	0.132465
PFC1050w	PF3D7_0323500	survival motor neuron-like protein	948	0.200585	-1.35595	-5.52269	-0.28291	696	-12.1677	9	2	538	84	136	136	0.734177	0.567511	0.0886076	0.14346	0.14346
MAL13P1.181	PF3D7_1336300	conserved Plasmodium membrane protein, unknown function	975	0.181083	-1.4301	-5.29902	-0.282619	766	-30.2701	9	1	646	87	106	106	0.785641	0.662564	0.0892308	0.108718	0.108718
PF10_0029	PF3D7_1002500	conserved protein, unknown function	564	0.043801	-2.25788	-4.19719	-0.28255	288	-21.3195	9	4	352	70	55	55	0.510638	0.624113	0.124113	0.0975177	0.0975177
PF14_0241	PF3D7_1426100	transcription factor BTF3, putative	516	0.110485	-1.73922	-4.98092	-0.28223	272	-15.0201	9	18	286	73	77	77	0.527132	0.554264	0.141473	0.149225	0.149225
MAL13P1.94	PF3D7_1318000	conserved protein, unknown function	579	0.297993	-1.08895	-5.82745	-0.281723	284	-33.2412	9	4	404	62	40	40	0.490501	0.697755	0.107081	0.0690846	0.0690846
PF08_0129	PF3D7_0802800	serine/threonine protein phosphatase 2B catalytic subunit A	1815	0.25392	-1.20532	-5.66944	-0.281442	1516	-19.4769	9	9	1170	163	200	200	0.835262	0.644628	0.0898072	0.110193	0.110193
PF13_0087	PF3D7_1315700	tRNA (adenine(58)-N(1))-methyltransferase catalytic subunit TRM61, putative	951	0.2323	-1.27361	-5.54842	-0.281315	776	-19.4547	9	15	608	75	88	88	0.815983	0.639327	0.0788644	0.0925342	0.0925342
PFL2315c	PF3D7_1248300	conserved protein, unknown function	414	0.390712	-0.898181	-5.93489	-0.281127	278	-35.7723	9	12	298	40	32	32	0.671498	0.719807	0.0966184	0.0772947	0.0772947
PFL0145c	PF3D7_1202900	high mobility group protein B1	294	0.0638805	-2.04522	-4.54058	-0.280379	150	1.56422	9	14	118	65	17	17	0.510204	0.401361	0.221088	0.0578231	0.0578231
PFB0120w	PF3D7_0202500	early transcribed membrane protein 2	321	0.0634971	-2.06852	-4.48769	-0.2802	248	-7.53436	9	5	168	35	23	23	0.772586	0.523364	0.109034	0.0716511	0.0716511
PF13_0174	PF3D7_1332300	trafficking protein particle complex subunit 2, putative	492	0.0666416	-2.04029	-4.53149	-0.279566	338	-21.5416	9	2	312	56	42	42	0.686992	0.634146	0.113821	0.0853659	0.0853659
PF13_0127	PF3D7_1322600	conserved Plasmodium protein, unknown function	1539	0.0815188	-1.90502	-4.75845	-0.27955	1132	-22.9912	9	2	994	193	203	203	0.735543	0.645874	0.125406	0.131904	0.131904
PF11_0429	PF3D7_1141800	EELM2 domain-containing protein, putative	1185	0.0276662	-2.51191	-3.77113	-0.278666	716	-14.4875	9	14	698	142	132	132	0.604219	0.58903	0.119831	0.111392	0.111392
PFC0416w	PF3D7_0310000	50S ribosomal protein L9, apicoplast, putative	594	0.103661	-1.76404	-4.96939	-0.278629	482	-23.618	9	1	382	53	36	36	0.811448	0.643098	0.0892256	0.0606061	0.0606061
PF14_0513	PF3D7_1454000	RNA-binding protein, putative	1536	0.144095	-1.57538	-5.20915	-0.278417	970	-16.1439	9	8	874	169	208	208	0.63151	0.56901	0.110026	0.135417	0.135417
PF13_0193	PF3D7_1334600	MSP7-like protein	897	0.0828247	-1.89579	-4.77252	-0.27745	430	-24.0297	9	4	556	114	111	111	0.479376	0.619844	0.12709	0.123746	0.123746
PF13_0118	PF3D7_1320400	type I signal peptidase	1080	0.10591	-1.75129	-4.98802	-0.276868	838	-22.2042	9	12	712	88	80	80	0.775926	0.659259	0.0814815	0.0740741	0.0740741
PFI1625c	PF3D7_0933600	mitochondrial-processing peptidase subunit beta, putative	1455	0.44577	-0.809532	-5.74981	-0.276201	1160	-21.7675	9	8	950	140	118	118	0.797251	0.652921	0.0962199	0.0810997	0.0810997
PF14_0518	PF3D7_1454500	iron-sulfur cluster assembly protein ISCU	489	0.384394	-0.906759	-5.86655	-0.275891	306	-26.3026	9	2	322	55	32	32	0.625767	0.658487	0.112474	0.0654397	0.0654397
PF11_0065	PF3D7_1105400	40S ribosomal protein S4, putative	786	0.130137	-1.62738	-5.16494	-0.274157	534	-19.4459	9	2	512	84	38	38	0.679389	0.651399	0.10687	0.0483461	0.0483461
PF10_0086	PF3D7_1008900	adenylate kinase	729	0.103478	-1.76509	-4.96786	-0.273799	566	-17.8068	9	3	472	77	69	69	0.776406	0.647462	0.105624	0.0946502	0.0946502
PF13_0064	PF3D7_1311600	conserved Plasmodium protein, unknown function	1842	0.0551895	-2.12818	-4.40832	-0.273711	1472	-13.6042	9	6	1110	162	203	203	0.799131	0.602606	0.0879479	0.110206	0.110206
MAL13P1.218	PF3D7_1343600	UDP-N-acetylglucosamine pyrophosphorylase, putative	1782	0.116886	-1.69233	-5.07317	-0.272283	1354	-26.4024	9	5	1144	245	196	196	0.75982	0.641975	0.137486	0.109989	0.109989
PFC0200w	PF3D7_0304400	60S ribosomal protein L44	315	0.061299	-2.0687	-4.50339	-0.272235	210	-8.08111	9	2	158	38	59	59	0.666667	0.501587	0.120635	0.187302	0.187302
PFF1325c	PF3D7_0627300	E3 ubiquitin-protein ligase RNF5, putative	1350	0.138973	-1.598	-5.17844	-0.271625	668	-18.5664	9	2	838	204	136	136	0.494815	0.620741	0.151111	0.100741	0.100741
PFC0535w	PF3D7_0312800	60S ribosomal protein L26, putative	381	0.106919	-1.75914	-4.85528	-0.271519	272	-11.3867	9	7	206	42	30	30	0.713911	0.540682	0.110236	0.0787402	0.0787402
PFL2245w	PF3D7_1246800	signal recognition particle receptor subunit beta, putative	786	0.261311	-1.18559	-5.6915	-0.271365	480	-23.3263	9	3	536	85	49	49	0.610687	0.681934	0.108142	0.062341	0.062341
PF13_0270	PF3D7_1351800	conserved Plasmodium protein, unknown function	708	0.184391	-1.41017	-5.4548	-0.271308	340	-19.0812	9	3	448	75	79	79	0.480226	0.632768	0.105932	0.111582	0.111582
MAL7P1.27	PF3D7_0709000	chloroquine resistance transporter	1275	0.200907	-1.35491	-5.52398	-0.271224	1026	-23.7822	9	5	870	118	116	116	0.804706	0.682353	0.092549	0.0909804	0.0909804
PF14_0106	PF3D7_1410800	ankyrin-repeat protein, putative	519	0.232512	-1.25882	-5.63942	-0.270995	460	-19.7628	9	1	334	69	44	44	0.88632	0.643545	0.132948	0.0847784	0.0847784
PFL0565w	PF3D7_1211400	heat shock protein DNAJ homologue Pfj4	735	0.11696	-1.69195	-5.07371	-0.270823	514	-23.407	9	4	482	54	35	35	0.69932	0.655782	0.0734694	0.047619	0.047619
PFC0315c	PF3D7_0307500	spindle and kinetochore-associated protein 2, putative	1170	0.142196	-1.57313	-5.23987	-0.270541	826	-14.0386	9	3	698	122	120	120	0.705983	0.596581	0.104274	0.102564	0.102564
PFD1145c	PF3D7_0424100	reticulocyte binding protein homologue 5	1581	0.0507901	-2.17498	-4.33271	-0.270074	998	-16.2456	9	2	1012	174	174	174	0.631246	0.640101	0.110057	0.110057	0.110057
PFC0745c	PF3D7_0317000	proteasome subunit alpha type-3, putative	759	0.345896	-0.985772	-5.7939	-0.269614	318	-24.6852	9	4	498	67	42	42	0.418972	0.656126	0.088274	0.055336	0.055336
PF10_0160	PF3D7_1016400	serine/threonine protein kinase, FIKK family	1830	0.22605	-1.28416	-5.57864	-0.269466	1430	-23.7066	9	13	1224	187	128	128	0.781421	0.668852	0.102186	0.0699454	0.0699454
PF10_0320	PF3D7_1032800	leucine-rich repeat protein	930	0.215081	-1.34999	-5.2962	-0.269193	498	-18.0602	9	2	594	117	85	85	0.535484	0.63871	0.125806	0.0913978	0.0913978
PFB0480w	PF3D7_0210700	syntaxin, Qa-SNARE family	945	0.359119	-0.954342	-5.96061	-0.268416	570	-8.37931	9	4	586	115	112	112	0.603175	0.620106	0.121693	0.118519	0.118519
PF13_0141	PF3D7_1324900	L-lactate dehydrogenase	951	0.139852	-1.58335	-5.22588	-0.268064	690	-24.0814	9	0	616	77	77	77	0.725552	0.647739	0.0809674	0.0809674	0.0809674
PF13_0133	PF3D7_1323500	plasmepsin V	1773	0.212106	-1.31954	-5.5672	-0.267153	1042	-22.5999	9	7	1166	170	154	154	0.587704	0.657642	0.0958827	0.0868584	0.0868584
PF14_0466	PF3D7_1448800	Appr-1-p processing domain protein	819	0.0603129	-2.07791	-4.48874	-0.26656	522	-29.6775	9	1	574	92	73	73	0.637363	0.700855	0.112332	0.0891331	0.0891331
PF10_0174	PF3D7_1017900	26S proteasome regulatory subunit p55, putative	1404	0.109444	-1.73174	-5.01646	-0.265973	1232	-20.1078	9	4	886	170	121	121	0.877493	0.631054	0.121083	0.0861823	0.0861823
PF10_0065	PF3D7_1006500	conserved Plasmodium protein, unknown function	963	0.12384	-1.65748	-5.12268	-0.265337	836	-25.4905	9	2	588	96	134	134	0.86812	0.610592	0.0996885	0.139148	0.139148
PFC0925w	PF3D7_0321000	conserved protein, unknown function	1479	0.206141	-1.33818	-5.54452	-0.264775	1026	-9.67794	9	2	818	215	206	206	0.693712	0.553076	0.145368	0.139283	0.139283
PFF0515c	PF3D7_0610500	peptidyl-tRNA hydrolase PTRHD1, putative	372	0.122974	-1.67373	-5.07372	-0.264675	256	-24.7281	9	3	252	29	27	27	0.688172	0.677419	0.077957	0.0725806	0.0725806
PFL0105w	PF3D7_1202100	SRAP domain-containing protein, putative	1203	0.102314	-1.7718	-4.95802	-0.264375	552	-10.0772	9	6	626	170	222	222	0.458853	0.520366	0.141313	0.184539	0.184539
PF14_0432	PF3D7_1445500	conserved Plasmodium protein, unknown function	450	0.0833238	-1.8923	-4.77784	-0.264324	406	-17.4836	9	2	268	65	41	41	0.902222	0.595556	0.144444	0.0911111	0.0911111
PF10_0147	PF3D7_1015000	FAD synthetase, putative	987	0.267481	-1.16404	-5.74696	-0.26404	528	-28.8848	9	9	686	92	60	60	0.534954	0.695035	0.0932118	0.0607903	0.0607903
PFL2295w	PF3D7_1247900	U3 small nucleolar RNA-associated protein 11, putative	639	0.292092	-1.10782	-5.77567	-0.263687	498	-16.7707	9	1	366	69	76	76	0.779343	0.57277	0.107981	0.118936	0.118936
MAL13P1.135	PF3D7_1324700	SNARE protein, putative	666	0.160682	-1.49725	-5.34191	-0.262835	162	-20.668	9	2	420	96	65	65	0.243243	0.630631	0.144144	0.0975976	0.0975976
PFF1305w	PF3D7_0626900	ribosomal protein L46, mitochondrial, putative	1119	0.170114	-1.46138	-5.38897	-0.262713	850	-23.8471	9	7	690	124	102	102	0.759607	0.616622	0.110813	0.0911528	0.0911528
PF10_0154	PF3D7_1015800	ribonucleoside-diphosphate reductase small chain, putative	1008	0.0620275	-2.06198	-4.51405	-0.262636	654	-22.2071	9	4	676	81	65	65	0.64881	0.670635	0.0803571	0.0644841	0.0644841
PFC0315c	PF3D7_0307500	spindle and kinetochore-associated protein 2, putative	1170	0.326285	-1.04777	-5.62346	-0.26149	826	-14.0386	9	3	698	122	120	120	0.705983	0.596581	0.104274	0.102564	0.102564
PF13_0166	PF3D7_1331000	protein kinase, putative	1674	0.108901	-1.7347	-5.01216	-0.260467	1150	-17.0284	9	2	1042	190	171	171	0.686977	0.622461	0.113501	0.102151	0.102151
PFB0865w	PF3D7_0218500	small nuclear ribonucleoprotein Sm D2, putative	306	0.249544	-1.21135	-5.6941	-0.260323	150	-17.863	9	17	188	47	30	30	0.490196	0.614379	0.153595	0.0980392	0.0980392
PFD0975w	PF3D7_0420100	serine/threonine protein kinase RIO2	1746	0.189018	-1.39428	-5.47489	-0.25898	1246	-18.5689	9	1	1076	210	183	183	0.713631	0.616266	0.120275	0.104811	0.104811
PF11_0190	PF3D7_1118400	haloacid dehalogenase-like hydrolase, putative	921	0.0959601	-1.80968	-4.90208	-0.258578	788	-21.8095	9	2	610	101	88	88	0.855592	0.662324	0.109663	0.0955483	0.0955483
PFI1170c	PF3D7_0923800	thioredoxin reductase	1854	0.265509	-1.1812	-5.65299	-0.257888	1512	-22.7589	9	9	1212	198	164	164	0.815534	0.653722	0.106796	0.0884574	0.0884574
PFB0420w	PF3D7_0209300	2C-methyl-D-erythritol 2,4-cyclodiphosphate synthase	723	0.102156	-1.77272	-4.95667	-0.257499	450	-22.4456	9	4	478	82	62	62	0.622407	0.661134	0.113416	0.0857538	0.0857538
PF14_0621	PF3D7_1465400	conserved protein, unknown function	273	0.110699	-1.72493	-5.02631	-0.25703	210	-19.2113	9	9	156	33	19	19	0.769231	0.571429	0.120879	0.0695971	0.0695971
PFE1450c	PF3D7_0529100	thioredoxin-like protein, putative	552	0.263672	-1.20499	-5.46012	-0.256838	214	-27.0077	9	2	368	57	61	61	0.387681	0.666667	0.103261	0.110507	0.110507
MAL13P1.42	PF3D7_1308800	tyrosine recombinase	1473	0.188284	-1.39678	-5.47174	-0.256202	1112	-18.5409	9	2	922	206	182	182	0.754922	0.625933	0.139851	0.123557	0.123557
PF14_0096	PF3D7_1409800	CUGBP Elav-like family member 2, putative	1545	0.145005	-1.56107	-5.25631	-0.256045	888	-20.8585	9	3	944	156	180	180	0.574757	0.611003	0.100971	0.116505	0.116505
PF14_0492	PF3D7_1451700	calcineurin subunit B	534	0.215961	-1.33364	-5.41583	-0.255884	386	-23.1822	9	1	346	50	58	58	0.722846	0.64794	0.093633	0.108614	0.108614
PF13_0073	PF3D7_1301400	Plasmodium exported protein (hyp12), unknown function	1146	0.162235	-1.49123	-5.34987	-0.25587	610	-9.20007	9	14	576	133	228	228	0.532286	0.502618	0.116056	0.198953	0.198953
PF13_0058	PF3D7_1310700	PhIL1-interacting candidate PIC5	432	0.206625	-1.33665	-5.54639	-0.255753	336	-18.6312	9	3	250	40	28	28	0.777778	0.578704	0.0925926	0.0648148	0.0648148
PF14_0309	PF3D7_1432700	protein-L-isoaspartate(D-aspartate) O-methyltransferase, putative	675	0.185859	-1.40509	-5.46124	-0.255303	502	-21.5472	9	3	422	62	67	67	0.743704	0.625185	0.0918519	0.0992593	0.0992593
PF11_0503	PF3D7_1148700	Plasmodium exported protein (PHISTc), unknown function	1113	0.0847049	-1.88274	-4.79237	-0.255278	828	-13.4069	9	1	620	154	170	170	0.743935	0.557053	0.138365	0.15274	0.15274
PF14_0190	PF3D7_1419600	conserved Plasmodium protein, unknown function	1380	0.185161	-1.41568	-5.41805	-0.255206	870	-10.1736	9	2	776	232	207	207	0.630435	0.562319	0.168116	0.15	0.15
PFI0920c	PF3D7_0918800	dihydrouridine synthase, putative	1734	0.0977917	-1.79853	-4.91861	-0.255067	1332	-27.5233	9	0	1120	188	133	133	0.768166	0.645905	0.10842	0.0767013	0.0767013
PF10_0069	PF3D7_1006900	PPPDE peptidase, putative	660	0.097494	-1.80033	-4.91594	-0.254835	566	-21.7605	9	1	418	98	53	53	0.857576	0.633333	0.148485	0.080303	0.080303
MAL13P1.113	PF3D7_1320500	SNARE protein, putative	636	0.282434	-1.12647	-5.78777	-0.254359	498	-13.5692	9	3	346	126	93	93	0.783019	0.544025	0.198113	0.146226	0.146226
PF14_0450	PF3D7_1447200	conserved protein, unknown function	1590	0.103737	-1.76361	-4.97003	-0.25429	836	-8.68792	9	3	846	230	282	282	0.525786	0.532075	0.144654	0.177358	0.177358
PF07_0063	PF3D7_0715700	conserved protein, unknown function	360	0.255936	-1.1942	-5.71346	-0.252897	254	-35.3414	9	2	246	32	29	29	0.705556	0.683333	0.0888889	0.0805556	0.0805556
PF14_0288	PF3D7_1430900	cytochrome c oxidase subunit 2B, putative	519	0.323041	-1.03575	-5.74536	-0.252215	404	-26.0248	9	2	344	40	47	47	0.77842	0.662813	0.0770713	0.0905588	0.0905588
PF11_0355	PF3D7_1134400	WPP motif-containing protein, putative	525	0.116554	-1.69404	-5.07073	-0.251613	338	-21.9235	9	3	326	63	51	51	0.64381	0.620952	0.12	0.0971429	0.0971429
PF13_0194	PF3D7_1334700	MSP7-like protein	609	0.285931	-1.12286	-5.65615	-0.251351	424	-16.6857	9	8	376	66	78	78	0.696223	0.617406	0.108374	0.128079	0.128079
PF10_0023	PF3D7_1001900	Plasmodium exported protein (hyp16), unknown function	831	0.102347	-1.77161	-4.9583	-0.251111	666	-22.6135	9	2	528	96	74	74	0.801444	0.635379	0.115523	0.0890493	0.0890493
PF07_0091	PF3D7_0722500	pre-mRNA-splicing factor CWC15, putative	876	0.113253	-1.71128	-5.046	-0.250916	642	-10.6954	9	3	462	69	83	83	0.732877	0.527397	0.0787671	0.0947489	0.0947489
PFD0890w	PF3D7_0418400	LSM domain-containing protein, putative	330	0.393389	-0.92227	-5.47062	-0.250035	154	-25.7212	9	4	212	60	22	22	0.466667	0.642424	0.181818	0.0666667	0.0666667
PF14_0709	PF3D7_1474100	ribosomal protein L20, mitochondrial, putative	366	0.402787	-0.874632	-5.86976	-0.249691	228	-28.1855	9	3	242	46	19	19	0.622951	0.661202	0.125683	0.0519126	0.0519126
PFI0360c	PF3D7_0907500	conserved protein, unknown function	504	0.376401	-0.926764	-5.82382	-0.249317	376	-24.2945	9	2	346	54	27	27	0.746032	0.686508	0.107143	0.0535714	0.0535714
PF10_0106	PF3D7_1010900	conserved Plasmodium protein, unknown function	1050	0.258766	-1.18671	-5.72184	-0.249166	798	-18.5672	9	2	614	86	165	165	0.76	0.584762	0.0819048	0.157143	0.157143
PF10_0149	PF3D7_1015200	cysteine--tRNA ligase	1782	0.170879	-1.46741	-5.35197	-0.248993	1414	-21.2229	9	14	1142	165	165	165	0.79349	0.640853	0.0925926	0.0925926	0.0925926
PF14_0295	PF3D7_1431600	succinate--CoA ligase [ADP-forming] subunit beta	1389	0.159804	-1.50068	-5.33737	-0.248167	628	-22.4615	9	9	908	182	116	116	0.452124	0.653708	0.13103	0.0835133	0.0835133
PF11_0165	PF3D7_1115700	cysteine proteinase falcipain 2a	1455	0.0929243	-1.82858	-4.87391	-0.247584	752	-23.4445	9	6	956	149	142	142	0.516838	0.657045	0.102405	0.0975945	0.0975945
MAL13P1.212	PF3D7_1342500	sporozoite protein essential for cell traversal	738	0.0809259	-1.90926	-4.75198	-0.247268	384	-20.6242	9	2	464	89	94	94	0.520325	0.628726	0.120596	0.127371	0.127371
PF10_0351	PF3D7_1035900	merozoites-associated armadillo repeats protein	1701	0.0795324	-1.91933	-4.73657	-0.246654	958	-16.3339	9	2	940	157	202	202	0.563198	0.552616	0.0922986	0.118754	0.118754
PFB0620w	PF3D7_0213700	conserved protein, unknown function	465	0.689964	-0.414167	-5.89486	-0.246276	328	-22.4087	9	11	270	66	63	63	0.705376	0.580645	0.141935	0.135484	0.135484
PFI0575c	PF3D7_0911800	conserved Plasmodium protein, unknown function	831	0.113895	-1.7207	-5.00736	-0.24547	598	-18.0046	9	1	508	103	98	98	0.719615	0.611312	0.123947	0.11793	0.11793
PF14_0190	PF3D7_1419600	conserved Plasmodium protein, unknown function	1380	0.0919275	-1.83491	-4.86445	-0.244666	870	-10.1736	9	2	776	232	207	207	0.630435	0.562319	0.168116	0.15	0.15
PF14_0301	PF3D7_1432100	voltage-dependent anion-selective channel protein, putative	870	0.521202	-0.668235	-5.99433	-0.244639	404	-21.2025	9	6	562	111	99	99	0.464368	0.645977	0.127586	0.113793	0.113793
PFF1130c	PF3D7_0623500	superoxide dismutase [Fe]	801	0.284267	-1.13304	-5.70518	-0.242746	464	-26.0386	9	5	530	92	66	66	0.579276	0.661673	0.114856	0.082397	0.082397
PFE0240w	PF3D7_0504900	transmembrane protein TMEM222, putative	519	0.231541	-1.26162	-5.63616	-0.242554	398	-26.2175	9	5	340	68	48	48	0.766859	0.655106	0.131021	0.0924855	0.0924855
PFL2050w	PF3D7_1242600	protein farnesyltransferase subunit alpha	1566	0.440028	-0.813783	-5.83397	-0.2423	1226	-29.8926	9	0	1074	147	124	124	0.782886	0.685824	0.0938697	0.0791826	0.0791826
PFE0745w	PF3D7_0514900	conserved Plasmodium protein, unknown function	1317	0.101199	-1.77829	-4.94848	-0.241754	1106	-18.4079	9	2	836	156	106	106	0.839787	0.634776	0.118451	0.080486	0.080486
MAL13P1.344	PF3D7_1368200	ABC transporter E family member 1, putative	1860	0.483872	-0.727732	-6.07331	-0.241205	1312	-19.9612	9	21	1198	183	153	153	0.705376	0.644086	0.0983871	0.0822581	0.0822581
MAL7P1.173	PF3D7_0731200	Plasmodium exported protein, unknown function	930	0.437203	-0.806893	-6.05669	-0.240639	752	-20.0602	9	2	586	118	101	101	0.808602	0.630108	0.126882	0.108602	0.108602
PFI0745w	PF3D7_0915200	ribonuclease H2 subunit C, putative	969	0.108138	-1.7389	-5.00607	-0.238584	652	-26.4194	9	2	600	98	75	75	0.672859	0.619195	0.101135	0.0773994	0.0773994
PFE0130c	PF3D7_0502700	conserved protein, unknown function	1188	0.150822	-1.53673	-5.28924	-0.238287	622	-35.2223	9	3	808	116	136	136	0.523569	0.680135	0.0976431	0.114478	0.114478
PFI0820c	PF3D7_0916700	RNA-binding protein musashi, putative	1167	0.307274	-1.08407	-5.69217	-0.23794	858	-19.699	9	2	742	95	102	102	0.735219	0.635818	0.0814053	0.0874036	0.0874036
MAL13P1.328	PF3D7_1365600	DNA topoisomerase 6 subunit B, putative	1686	0.323514	-1.03048	-5.88707	-0.236602	1168	-13.5893	9	2	1030	195	216	216	0.692764	0.610913	0.115658	0.128114	0.128114
MAL13P1.188	PF3D7_1337700	phosphoinositide-binding protein PH2	1851	0.416957	-0.844158	-6.026	-0.235395	1374	-14.1483	9	2	1070	210	288	288	0.742301	0.578066	0.113452	0.155592	0.155592
PF10_0271	PF3D7_1027700	centrin-3	540	0.513804	-0.677542	-6.10915	-0.235286	382	-16.3931	9	2	322	58	70	70	0.707407	0.596296	0.107407	0.12963	0.12963
PF11_0119	PF3D7_1111300	protein transport protein BOS1, putative	870	0.293579	-1.09943	-5.81646	-0.23474	844	-24.5359	9	1	558	95	79	79	0.970115	0.641379	0.109195	0.0908046	0.0908046
PFE0595w	PF3D7_0512000	prefoldin subunit 6	360	0.244996	-1.22377	-5.67995	-0.234498	192	-15.0081	9	3	204	66	47	47	0.533333	0.566667	0.183333	0.130556	0.130556
PF10_0258	PF3D7_1026100	conserved Plasmodium protein, unknown function	585	0.189517	-1.39259	-5.47702	-0.233299	216	-22.2387	9	3	328	57	55	55	0.369231	0.560684	0.0974359	0.0940171	0.0940171
PFF0170w	PF3D7_0603500	cation/H+ antiporter	1326	0.234041	-1.26851	-5.47127	-0.233063	1006	-27.1513	9	1	902	140	96	96	0.758673	0.680241	0.105581	0.0723982	0.0723982
PFL2240w	PF3D7_1246700	conserved Plasmodium protein, unknown function	1323	0.0670098	-2.01792	-4.58359	-0.233055	1114	-16.4295	9	1	810	171	116	116	0.842026	0.612245	0.129252	0.0876795	0.0876795
PF13_0211	PF3D7_1337800	calcium-dependent protein kinase 5	1707	0.238735	-1.24117	-5.65995	-0.232579	1066	-14.9367	9	19	1084	169	154	154	0.624487	0.635032	0.0990041	0.0902168	0.0902168
PFI1005w	PF3D7_0920500	ADP-ribosylation factor, putative	576	0.341411	-0.991492	-5.92532	-0.231926	274	-30.2607	9	0	406	64	48	48	0.475694	0.704861	0.111111	0.0833333	0.0833333
PFE0795c	PF3D7_0515900	NLI interacting factor-like phosphatase, putative	987	0.174692	-1.45325	-5.37021	-0.231524	812	-19.9385	9	1	644	82	114	114	0.822695	0.652482	0.08308	0.115502	0.115502
PFF1377w	PF3D7_0628400	protease, putative	1020	0.362994	-0.954257	-5.88398	-0.23124	914	-19.9517	9	0	688	93	76	76	0.896078	0.67451	0.0911765	0.0745098	0.0745098
PF10_0074	PF3D7_1007600	conserved protein, unknown function	330	0.170141	-1.48106	-5.29426	-0.229858	166	-14.3576	9	9	180	37	36	36	0.50303	0.545455	0.112121	0.109091	0.109091
PFE1115c	PF3D7_0522300	18S rRNA (guanine-N(7))-methyltransferase, putative	825	0.235325	-1.2508	-5.64878	-0.229419	702	-20.7501	9	6	526	87	81	81	0.850909	0.637576	0.105455	0.0981818	0.0981818
PFD0830w	PF3D7_0417200	bifunctional dihydrofolate reductase-thymidylate synthase	1827	0.786157	-0.282307	-6.04677	-0.229123	1230	-22.0233	9	4	1196	201	181	181	0.673235	0.654625	0.110016	0.0990695	0.0990695
PFF0835w	PF3D7_0617200	BFR1 domain-containing protein, putative	1341	0.322222	-1.03336	-5.8842	-0.228749	864	-4.19473	9	3	668	208	186	186	0.644295	0.498136	0.155108	0.138702	0.138702
PFI1070c	PF3D7_0921800	ribosome production factor 1, putative	987	0.200352	-1.36423	-5.48217	-0.227912	596	-20.7794	9	24	598	110	75	75	0.60385	0.605876	0.111449	0.0759878	0.0759878
PFA0345w	PF3D7_0107000	centrin-1	507	0.141602	-1.5757	-5.23635	-0.227559	386	-12.8026	9	2	290	76	62	62	0.761341	0.571992	0.149901	0.122288	0.122288
PF10_0097	PF3D7_1010000	ribosomal protein L43, mitochondrial, putative	642	0.150691	-1.53727	-5.28851	-0.226986	236	-23.8052	9	2	430	64	56	56	0.367601	0.669782	0.0996885	0.0872274	0.0872274
PFF0160c	PF3D7_0603300	dihydroorotate dehydrogenase	1710	0.21979	-1.29614	-5.59533	-0.225675	1596	-26.7037	9	2	1176	145	117	117	0.933333	0.687719	0.0847953	0.0684211	0.0684211
PF13_0140	PF3D7_1324800	dihydrofolate synthase/folylpolyglutamate synthase	1569	0.308171	-1.07515	-5.68121	-0.225411	1250	-19.1258	9	13	1012	151	173	173	0.796686	0.644997	0.0962396	0.110261	0.110261
PF11_0337	PF3D7_1132700	50S ribosomal protein L2, putative	1002	0.183771	-1.41232	-5.45207	-0.224628	588	-31.2792	9	5	644	109	82	82	0.586826	0.642715	0.108782	0.0818363	0.0818363
PFC0720w	PF3D7_0316500	kinetochore protein NUF2, putative	1386	0.246575	-1.21944	-5.6849	-0.223971	1076	-12.0725	9	2	802	202	216	216	0.776335	0.578644	0.145743	0.155844	0.155844
PFI1115c	PF3D7_0922700	pre-mRNA-splicing factor 18, putative	1032	0.239325	-1.23951	-5.66186	-0.22304	746	-7.87467	9	2	538	201	113	113	0.722868	0.521318	0.194767	0.109496	0.109496
PFC1025w	PF3D7_0323000	translation machinery-associated protein 7, putative	165	0.149924	-1.54043	-5.28425	-0.222504	60	-7.27909	9	2	78	20	48	48	0.363636	0.472727	0.121212	0.290909	0.290909
MAL8P1.122	PF3D7_0808300	ubiquitin regulatory protein, putative	717	0.668124	-0.439704	-6.32245	-0.222414	388	-15.2932	9	9	414	79	54	54	0.541144	0.577406	0.110181	0.0753138	0.0753138
PFL2055w	PF3D7_1242700	40S ribosomal protein S17, putative	414	0.214963	-1.32624	-5.48638	-0.222394	278	-11.4003	9	3	236	54	49	49	0.671498	0.570048	0.130435	0.118357	0.118357
PF11_0359	PF3D7_1134800	coatomer subunit delta	1464	0.16537	-1.47921	-5.36568	-0.222119	1172	-18.9762	9	9	940	180	134	134	0.800546	0.642077	0.122951	0.0915301	0.0915301
PFI1495w	PF3D7_0930700	conserved Plasmodium protein, unknown function	1392	0.306005	-1.07474	-5.81012	-0.221703	1100	-24.2137	9	11	878	119	146	146	0.79023	0.630747	0.0854885	0.104885	0.104885
MAL13P1.335	PF3D7_1366800	phosphatidylserine synthase, putative	1074	0.189172	-1.39376	-5.47555	-0.220622	720	-23.9176	9	3	740	100	78	78	0.670391	0.689013	0.0931099	0.0726257	0.0726257
PFL2540w	PF3D7_1252800	Plasmodium exported protein (PHISTb), unknown function	1881	0.499635	-0.698583	-6.13888	-0.22049	1016	-15.9135	9	2	1150	187	248	248	0.540138	0.611377	0.0994152	0.131845	0.131845
PFD0880w	PF3D7_0418200	eukaryotic translation initiation factor 3 subunit M, putative	1290	0.287344	-1.11446	-5.80059	-0.220172	806	-19.0812	9	4	840	140	119	119	0.624806	0.651163	0.108527	0.0922481	0.0922481
MAL7P1.88	PF3D7_0717900	thioredoxin-like protein	1350	0.228479	-1.27047	-5.62577	-0.220156	1016	-18.3071	9	7	838	165	84	84	0.752593	0.620741	0.122222	0.0622222	0.0622222
PFL2215w	PF3D7_1246200	actin I	1131	0.324491	-1.02832	-5.88923	-0.219982	990	-23.4225	9	3	726	117	121	121	0.875332	0.64191	0.103448	0.106985	0.106985
PF13_0215	PF3D7_1339300	conserved protein, unknown function	828	0.219021	-1.29845	-5.59257	-0.219746	358	-18.0499	9	11	506	70	73	73	0.432367	0.611111	0.0845411	0.0881643	0.0881643
MAL13P1.179	PF3D7_1336000	conserved Plasmodium protein, unknown function	1200	0.398171	-0.87677	-6.03055	-0.218186	1060	-20.4751	9	15	774	141	122	122	0.883333	0.645	0.1175	0.101667	0.101667
PFB0860c	PF3D7_0218400	ATP-dependent RNA helicase DDX47, putative	1689	0.198228	-1.37122	-5.47356	-0.217994	1112	-20.0284	9	14	1038	221	190	190	0.658378	0.614565	0.130847	0.112493	0.112493
PF08_0120	PF3D7_0804900	GTPase-activating protein, putative	1476	0.252345	-1.20379	-5.70266	-0.217904	892	-19.5645	9	10	930	143	145	145	0.604336	0.630081	0.0968835	0.0982385	0.0982385
PFE0415w	PF3D7_0508400	conserved protein, unknown function	1101	0.114544	-1.70449	-5.05576	-0.217453	922	-16.9899	9	2	636	117	117	117	0.837421	0.577657	0.106267	0.106267	0.106267
PFL0535c	PF3D7_1210700	conserved Plasmodium protein, unknown function	1581	0.275983	-1.14248	-5.77051	-0.217255	1170	-25.2842	9	13	1036	202	143	143	0.740038	0.655281	0.127767	0.0904491	0.0904491
PFE0105c	PF3D7_0502100	HCNGP-like protein	705	0.173061	-1.45052	-5.40307	-0.216581	378	-24.1124	9	3	454	76	72	72	0.53617	0.643972	0.107801	0.102128	0.102128
PFI1555w	PF3D7_0932000	conserved Plasmodium protein, unknown function	309	0.159689	-1.50113	-5.33677	-0.216319	176	-21.5617	9	17	188	29	16	16	0.569579	0.608414	0.0938511	0.0517799	0.0517799
PF14_0358	PF3D7_1437800	trafficking protein particle complex subunit 5, putative	555	0.225922	-1.29258	-5.52626	-0.216292	414	-23.9185	9	2	366	73	47	47	0.745946	0.659459	0.131532	0.0846847	0.0846847
PF14_0726	PF3D7_1475800	conserved Plasmodium protein, unknown function	930	0.199206	-1.36042	-5.51717	-0.215804	504	-15.3828	9	3	598	122	72	72	0.541935	0.643011	0.131183	0.0774194	0.0774194
PF10_0063	PF3D7_1006200	DNA/RNA-binding protein Alba 3	324	0.493807	-0.714012	-6.01785	-0.215188	196	-13.6575	9	2	188	46	46	46	0.604938	0.580247	0.141975	0.141975	0.141975
PF11_0051	PF3D7_1104000	phenylalanine--tRNA ligase beta subunit	1872	0.498297	-0.700812	-6.13729	-0.214943	1304	-26.4551	9	4	1300	132	117	117	0.696581	0.694444	0.0705128	0.0625	0.0625
PF10_0085	PF3D7_1008800	nucleolar protein 5, putative	1410	0.119439	-1.69164	-5.04854	-0.214684	1006	-17.9322	9	2	872	156	152	152	0.713475	0.61844	0.110638	0.107801	0.107801
PF14_0064	PF3D7_1406700	vacuolar protein sorting-associated protein 29	585	0.220165	-1.29502	-5.59667	-0.214548	256	-24.1532	9	7	402	60	31	31	0.437607	0.687179	0.102564	0.0529915	0.0529915
PFA0245w	PF3D7_0104800	novel putative transporter 1, putative	1734	0.291319	-1.10485	-5.81076	-0.21411	1072	-22.2637	9	0	1178	164	136	136	0.618224	0.679354	0.094579	0.0784314	0.0784314
MAL13P1.332	PF3D7_1366200	conserved protein, unknown function	453	0.273157	-1.15485	-5.7253	-0.213393	174	-16.6757	9	1	258	35	55	55	0.384106	0.569536	0.0772627	0.121413	0.121413
PF10_0280	PF3D7_1028600	conserved Plasmodium protein, unknown function	516	0.202346	-1.35773	-5.49017	-0.213293	268	-9.2643	9	5	268	77	76	76	0.51938	0.51938	0.149225	0.147287	0.147287
PFE1170w	PF3D7_0523400	DnaJ protein, putative	1602	0.300515	-1.083	-5.83363	-0.213133	1140	-20.0435	9	2	1000	148	196	196	0.71161	0.62422	0.0923845	0.122347	0.122347
PF11_0427	PF3D7_1141600	dolichol-phosphate mannosyltransferase	780	0.393996	-0.891726	-5.85494	-0.212965	618	-25.1173	9	0	522	63	71	71	0.792308	0.669231	0.0807692	0.0910256	0.0910256
MAL7P1.150	PF3D7_0727200	cysteine desulfurase IscS	1662	0.216136	-1.30718	-5.58211	-0.212401	1214	-28.7964	9	6	1060	192	178	178	0.730445	0.637786	0.115523	0.1071	0.1071
MAL13P1.271	PF3D7_1354400	V-type proton ATPase 21 kDa proteolipid subunit, putative	546	0.263749	-1.17917	-5.69861	-0.212193	326	-31.4199	9	2	390	63	41	41	0.59707	0.714286	0.115385	0.0750916	0.0750916
PFD0715c	PF3D7_0414800	conserved Plasmodium protein, unknown function	600	0.463023	-0.763854	-6.0461	-0.211353	480	-11.0368	9	14	344	81	80	80	0.8	0.573333	0.135	0.133333	0.133333
PF10_0253	PF3D7_1025700	conserved protein, unknown function	564	0.161958	-1.50164	-5.3074	-0.210497	232	-20.6458	9	4	372	46	54	54	0.411348	0.659574	0.0815603	0.0957447	0.0957447
PF11_0332	PF3D7_1132300	nucleic acid binding protein, putative	822	0.224893	-1.28097	-5.61337	-0.21012	714	-16.5236	9	2	518	101	76	76	0.868613	0.63017	0.122871	0.0924574	0.0924574
PF13_0138	PF3D7_1324400	PRELI domain-containing protein, putative	552	0.159887	-1.50036	-5.3378	-0.208701	344	-12.8229	9	17	312	69	63	63	0.623188	0.565217	0.125	0.11413	0.11413
PF11_0343	PF3D7_1133300	LEM3/CDC50 family protein, putative	1101	0.235103	-1.25143	-5.64805	-0.208064	818	-23.7929	9	12	740	142	81	81	0.742961	0.672116	0.128974	0.0735695	0.0735695
PF11_0183	PF3D7_1117700	GTP-binding nuclear protein RAN/TC4	645	0.276612	-1.14609	-5.73481	-0.206955	622	-21.255	9	5	404	33	37	37	0.964341	0.626357	0.0511628	0.0573643	0.0573643
PFL2455w	PF3D7_1251100	conserved Plasmodium protein, unknown function	405	0.250479	-1.22179	-5.60776	-0.206677	172	-27.1858	9	2	268	33	27	27	0.424691	0.661728	0.0814815	0.0666667	0.0666667
PFL0725w	PF3D7_1215000	thioredoxin peroxidase 2	651	0.206683	-1.33647	-5.54662	-0.206324	488	-27.1927	9	4	432	57	46	46	0.749616	0.663594	0.0875576	0.0706605	0.0706605
PF14_0642	PF3D7_1467400	50S ribosomal protein L22, apicoplast, putative	885	0.17732	-1.4351	-5.42296	-0.205036	602	-19.8855	9	0	556	81	70	70	0.680226	0.628249	0.0915254	0.079096	0.079096
PF11_0205	PF3D7_1119800	alternative splicing factor ASF-1, putative	603	0.193082	-1.3806	-5.49206	-0.204279	414	-17.8252	9	11	386	57	70	70	0.686567	0.640133	0.0945274	0.116086	0.116086
PFE1605w	PF3D7_0532400	lysine-rich membrane-associated PHISTb protein	1587	0.397492	-0.878073	-6.02942	-0.2037	1282	-13.7916	9	0	944	136	176	176	0.807813	0.594833	0.0856963	0.110901	0.110901
PF14_0082	PF3D7_1408500	conserved Plasmodium protein, unknown function	588	0.23674	-1.24679	-5.65344	-0.203665	418	-2.83357	9	3	282	77	137	137	0.710884	0.479592	0.130952	0.232993	0.232993
PFL0140w	PF3D7_1202800	DNA/RNA-binding protein, putative	291	0.367327	-0.950543	-5.76761	-0.203446	234	-16.4042	9	14	170	22	37	37	0.804124	0.584192	0.0756014	0.127148	0.127148
PF11_0117	PF3D7_1111100	replication factor C subunit 5, putative	1050	0.524835	-0.657245	-6.16741	-0.203358	576	-21.3577	9	7	682	77	79	79	0.548571	0.649524	0.0733333	0.0752381	0.0752381
PF11_0096	PF3D7_1108400	casein kinase 2, alpha subunit	1008	0.312184	-1.056	-5.86138	-0.203268	684	-24.9849	9	2	680	107	93	93	0.678571	0.674603	0.106151	0.0922619	0.0922619
PFI0235w	PF3D7_0904800	replication protein A1, small fragment	1455	0.207295	-1.33454	-5.54897	-0.201827	1304	-16.7641	9	1	944	138	118	118	0.89622	0.648797	0.0948454	0.0810997	0.0810997
PF11_0511	PF3D7_1149400	Plasmodium exported protein, unknown function	630	0.384054	-0.907431	-5.97113	-0.20163	462	-13.4714	9	7	354	90	127	127	0.733333	0.561905	0.142857	0.201587	0.201587
PFB0450w	PF3D7_0210000	secretory complex protein 61 gamma subunit	246	0.192176	-1.38363	-5.48827	-0.201275	220	-29.1719	9	5	164	28	18	18	0.894309	0.666667	0.113821	0.0731707	0.0731707
PFL2215w	PF3D7_1246200	actin I	1131	0.280933	-1.13017	-5.7838	-0.20033	990	-23.4225	9	3	726	117	121	121	0.875332	0.64191	0.103448	0.106985	0.106985
PF11_0437	PF3D7_1142500	60S ribosomal protein L28	384	0.276448	-1.14132	-5.77177	-0.199926	234	-12.7469	9	6	218	64	42	42	0.609375	0.567708	0.166667	0.109375	0.109375
PF10_0359	PF3D7_1036700	phosducin-like protein 2, putative	633	0.310273	-1.06482	-5.71623	-0.199845	456	-19.6422	9	3	392	48	37	37	0.720379	0.619273	0.0758294	0.0584518	0.0584518
PF11_0141	PF3D7_1113300	UDP-galactose transporter, putative	1032	0.285254	-1.11955	-5.79517	-0.1998	1028	-25.9561	9	1	714	92	84	84	0.996124	0.69186	0.0891473	0.0813953	0.0813953
PFI1390w	PF3D7_0928300	conserved Plasmodium protein, unknown function	594	0.161299	-1.49485	-5.34508	-0.199785	354	-17.1197	9	8	338	99	51	51	0.59596	0.569024	0.166667	0.0858586	0.0858586
MAL13P1.297	PF3D7_1359800	ADP-ribosylation factor, putative	612	0.23949	-1.24522	-5.62402	-0.199157	386	-20.8302	9	4	398	58	62	62	0.630719	0.650327	0.0947712	0.101307	0.101307
MAL7P1.86	PF3D7_0717300	transcription initiation factor IIE subunit alpha, putative	1179	0.255279	-1.19595	-5.7115	-0.199149	720	-18.0701	9	2	762	93	104	104	0.610687	0.64631	0.0788804	0.0882103	0.0882103
PF10_0323	PF3D7_1033200	early transcribed membrane protein 10.2	1068	0.620949	-0.510648	-6.12396	-0.198515	940	-17.7758	9	17	648	129	92	92	0.88015	0.606742	0.120787	0.0861423	0.0861423
PFI1195c	PF3D7_0924300	thiamine pyrophosphokinase	1203	0.29206	-1.10307	-5.81264	-0.198232	754	-18.1352	9	1	742	119	170	170	0.626766	0.616791	0.0989194	0.141313	0.141313
PF14_0388	PF3D7_1440900	conserved Plasmodium protein, unknown function	705	0.146355	-1.55535	-5.26408	-0.19812	534	-12.3961	9	5	426	77	90	90	0.757447	0.604255	0.10922	0.12766	0.12766
PF14_0545	PF3D7_1457200	thioredoxin 1	315	0.40568	-0.862463	-6.04289	-0.198042	110	-17.351	9	18	192	27	25	25	0.349206	0.609524	0.0857143	0.0793651	0.0793651
PFC0570c	PF3D7_0313600	conserved Plasmodium protein, unknown function	1785	0.380322	-0.914842	-5.96448	-0.197872	1198	-3.55499	9	3	798	305	377	377	0.671148	0.447059	0.170868	0.211204	0.211204
PF14_0424	PF3D7_1444700	shikimate dehydrogenase, putative	561	0.7553	-0.322901	-6.12092	-0.197493	394	-26.627	9	2	396	73	35	35	0.702317	0.705882	0.130125	0.0623886	0.0623886
PF14_0716	PF3D7_1474800	proteasome subunit alpha type-1, putative	765	0.3402	-0.997994	-5.78221	-0.197353	494	-21.6197	9	2	512	87	78	78	0.645752	0.669281	0.113725	0.101961	0.101961
PFC0870w	PF3D7_0319600	elongation factor 1-delta, putative	471	0.165622	-1.47825	-5.36694	-0.197301	160	-15.2718	9	8	298	43	20	20	0.339703	0.632696	0.0912951	0.0424628	0.0424628
PF14_0089	PF3D7_1409200	conserved Plasmodium protein, unknown function	597	0.184418	-1.41007	-5.45492	-0.197156	492	-15.9055	9	16	346	100	59	59	0.824121	0.579564	0.167504	0.0988275	0.0988275
PFB0826c	PF3D7_0217700	E2F-associated phosphoprotein, putative	705	0.189895	-1.39131	-5.47863	-0.197123	478	-19.545	9	14	430	81	69	69	0.678014	0.609929	0.114894	0.0978723	0.0978723
PFE1490c	PF3D7_0529900	RING zinc finger protein, putative	855	0.229815	-1.26659	-5.63032	-0.197108	602	-23.981	9	2	584	106	66	66	0.704094	0.683041	0.123977	0.077193	0.077193
PF11_0254	PF3D7_1124300	conserved protein, unknown function	1578	0.287205	-1.11973	-5.76307	-0.195517	1170	-15.3408	9	2	938	192	203	203	0.741445	0.594423	0.121673	0.128644	0.128644
PF07_0122	PF3D7_0729400	ribosome biogenesis protein BRX1, putative	1251	0.259025	-1.18603	-5.7226	-0.195478	812	-18.2258	9	16	798	92	111	111	0.649081	0.63789	0.0735412	0.088729	0.088729
PF14_0180	PF3D7_1418200	conserved Plasmodium protein, unknown function	501	0.167354	-1.4717	-5.37551	-0.19496	230	-12.8901	9	2	290	59	49	49	0.459082	0.578842	0.117764	0.0978044	0.0978044
PFB0425c	PF3D7_0209400	ARMT1-like domain-containing protein, putative	1353	0.230065	-1.26587	-5.63117	-0.194675	1006	-23.0902	9	6	900	141	98	98	0.743533	0.665188	0.104213	0.0724316	0.0724316
PF13_0209	PF3D7_1337400	zinc finger protein, putative	1755	0.160062	-1.49967	-5.3387	-0.194636	1166	-16.6329	9	4	1064	250	194	194	0.664387	0.606268	0.14245	0.110541	0.110541
MAL13P1.82	PF3D7_1315600	CDP-diacylglycerol--inositol 3-phosphatidyltransferase	630	0.444319	-0.812237	-5.61801	-0.194069	420	-25.0429	9	7	412	60	42	42	0.666667	0.653968	0.0952381	0.0666667	0.0666667
PF11_0287	PF3D7_1127600	CRAL/TRIO domain-containing protein, putative	894	0.58143	-0.570202	-6.09078	-0.19386	670	-18.9129	9	12	566	110	96	96	0.749441	0.63311	0.123043	0.107383	0.107383
PF10_0094	PF3D7_1009700	tubulin--tyrosine ligase, putative	1662	0.633488	-0.492162	-6.22096	-0.193636	1104	-19.3559	9	6	1064	205	178	178	0.66426	0.640193	0.123345	0.1071	0.1071
PFE0625w	PF3D7_0512600	ras-related protein Rab-1B	603	0.454524	-0.773453	-6.11558	-0.193153	476	-15.9512	9	1	374	73	51	51	0.789386	0.620232	0.121061	0.0845771	0.0845771
PF08_0064	PF3D7_0816200	vacuolar protein sorting-associated protein 2, putative	630	0.304763	-1.07764	-5.80712	-0.192905	370	-10.4079	9	3	364	103	73	73	0.587302	0.577778	0.163492	0.115873	0.115873
PF10_0198	PF3D7_1020500	ribosomal silencing factor RsfS, putative	1521	0.201273	-1.35373	-5.52543	-0.192749	932	-22.8629	9	10	962	166	134	134	0.612755	0.632479	0.109139	0.0880999	0.0880999
PF13_0141	PF3D7_1324900	L-lactate dehydrogenase	951	0.184453	-1.40995	-5.45508	-0.192304	690	-24.0814	9	0	616	77	77	77	0.725552	0.647739	0.0809674	0.0809674	0.0809674
PF13_0136	PF3D7_1323900	protein BCP1, putative	1131	0.261712	-1.17898	-5.73045	-0.192006	714	-10.3279	9	2	656	128	187	187	0.6313	0.580018	0.113174	0.16534	0.16534
PFE1605w	PF3D7_0532400	lysine-rich membrane-associated PHISTb protein	1587	0.484426	-0.721966	-6.15438	-0.191583	1282	-13.7916	9	0	944	136	176	176	0.807813	0.594833	0.0856963	0.110901	0.110901
PF10_0271	PF3D7_1027700	centrin-3	540	0.270451	-1.15646	-5.75529	-0.19108	382	-16.3931	9	2	322	58	70	70	0.707407	0.596296	0.107407	0.12963	0.12963
PFC0126c	PF3D7_0302700	CDGSH iron-sulfur domain-containing protein, putative	459	0.270902	-1.16062	-5.61572	-0.190293	396	-22.2594	9	1	294	53	37	37	0.862745	0.640523	0.115468	0.08061	0.08061
PFD0290w	PF3D7_0405800	conserved protein, unknown function	309	0.330926	-1.01415	-5.90325	-0.190209	222	-22.565	9	2	190	33	24	24	0.718447	0.614887	0.106796	0.0776699	0.0776699
PF07_0036	PF3D7_0709200	glutaredoxin-like protein	819	0.378373	-0.918734	-5.85587	-0.190044	684	-23.1818	9	0	530	77	54	54	0.835165	0.647131	0.0940171	0.0659341	0.0659341
PFD0350w	PF3D7_0407100	methyltransferase, putative	1002	0.332836	-1.02501	-5.75138	-0.189838	718	-28.385	9	12	632	125	76	76	0.716567	0.630739	0.12475	0.0758483	0.0758483
PF10_0066	PF3D7_1006600	phosducin-like protein 3, putative	582	0.212177	-1.31932	-5.56747	-0.189513	446	-15.6068	9	0	346	66	52	52	0.766323	0.594502	0.113402	0.0893471	0.0893471
PF11_0098	PF3D7_1108600	endoplasmic reticulum-resident calcium binding protein	1032	0.230905	-1.26344	-5.63402	-0.189436	702	-16.9832	9	11	620	141	127	127	0.680233	0.600775	0.136628	0.123062	0.123062
PFI1075w	PF3D7_0921900	conserved Plasmodium protein, unknown function	747	0.308074	-1.06542	-5.85176	-0.189362	418	-8.74178	9	2	366	177	145	145	0.559572	0.48996	0.236948	0.19411	0.19411
PF10_0025	PF3D7_1002100	EMP1-trafficking protein	1896	0.227067	-1.27459	-5.62091	-0.188372	1342	-18.1782	9	6	1172	188	203	203	0.707806	0.618143	0.0991561	0.107068	0.107068
PFL1885c	PF3D7_1238900	protein kinase 2	1530	0.324984	-1.02722	-5.89032	-0.188213	1362	-13.251	9	1	956	135	129	129	0.890196	0.624837	0.0882353	0.0843137	0.0843137
PF11_0379	PF3D7_1136700	armadillo-interacting protein AIP	1206	0.393277	-0.886194	-6.02233	-0.188208	872	-14.7969	9	9	732	168	153	153	0.723051	0.606965	0.139303	0.126866	0.126866
PF10_0087	PF3D7_1009000	diphthine methyl ester synthase, putative	825	0.321713	-1.03873	-5.84665	-0.187985	496	-21.7683	9	2	520	75	80	80	0.601212	0.630303	0.0909091	0.0969697	0.0969697
PFB0710c	PF3D7_0215600	Golgi to ER traffic protein 2	1212	0.26436	-1.1721	-5.73808	-0.187769	864	-19.3862	9	6	736	149	155	155	0.712871	0.607261	0.122937	0.127888	0.127888
PFC0710w	PF3D7_0316300	inorganic pyrophosphatase, putative	1143	0.287175	-1.1198	-5.65937	-0.18749	726	-17.6787	9	2	680	143	148	148	0.635171	0.594926	0.125109	0.129484	0.129484
MAL8P1.62	PF3D7_0819600	ubiquitin-like protein, putative	834	0.210117	-1.3257	-5.55973	-0.186958	426	-16.1491	9	3	534	113	77	77	0.510791	0.640288	0.135492	0.0923261	0.0923261
PF11_0292	PF3D7_1128100	prefoldin subunit 5, putative	747	0.264608	-1.17145	-5.7388	-0.186938	366	-11.2451	9	6	398	141	123	123	0.48996	0.532798	0.188755	0.164659	0.164659
PF14_0353	PF3D7_1437300	conserved Plasmodium protein, unknown function	639	0.201995	-1.3514	-5.5283	-0.186594	394	-13.3904	9	10	342	95	64	64	0.616588	0.535211	0.14867	0.100156	0.100156
MAL13P1.69	PF3D7_1313700	Maf-like protein, putative	795	0.254201	-1.19882	-5.70826	-0.186368	626	-34.2565	9	0	544	67	68	68	0.787421	0.684277	0.0842767	0.0855346	0.0855346
PFD1120c	PF3D7_0423700	early transcribed membrane protein 4	411	0.749185	-0.32996	-6.1695	-0.186258	144	-20.2998	9	1	248	25	45	45	0.350365	0.603406	0.0608273	0.109489	0.109489
PF13_0180	PF3D7_1333000	20 kDa chaperonin	777	0.393578	-0.885612	-6.02284	-0.186087	498	-19.0412	9	7	498	76	50	50	0.640927	0.640927	0.0978121	0.0643501	0.0643501
PFC0500w	PF3D7_0311800	ATP synthase F0 subunit d-like protein, putative	1830	0.219965	-1.29562	-5.59596	-0.185406	1232	-20.1109	9	2	1182	160	150	150	0.673224	0.645902	0.0874317	0.0819672	0.0819672
PFL0570c	PF3D7_1211500	ribosomal protein S18, mitochondrial	1164	0.279717	-1.13318	-5.78056	-0.185082	856	-21.2906	9	2	720	120	130	130	0.735395	0.618557	0.103093	0.111684	0.111684
PFL1505c	PF3D7_1231200	conserved Plasmodium protein, unknown function	1152	0.275072	-1.14477	-5.76803	-0.184884	866	-8.00891	9	5	672	148	122	122	0.751736	0.583333	0.128472	0.105903	0.105903
PF14_0231	PF3D7_1424400	60S ribosomal protein L7-3, putative	852	0.297462	-1.0902	-5.82614	-0.184603	680	-11.1705	9	2	458	125	147	147	0.798122	0.537559	0.146714	0.172535	0.172535
PF10_0150	PF3D7_1015300	methionine aminopeptidase 1b, putative	1554	0.526388	-0.667819	-5.85491	-0.184465	1172	-22.8867	9	15	1000	166	130	130	0.754183	0.643501	0.106821	0.0836551	0.0836551
PF14_0046	PF3D7_1404900	conserved Plasmodium protein, unknown function	894	0.348562	-0.976327	-5.93986	-0.183925	648	-16.0046	9	5	514	116	92	92	0.724832	0.574944	0.129754	0.102908	0.102908
PFL1625w	PF3D7_1233700	homocysteine S-methyltransferase, putative	1746	0.327342	-1.02615	-5.85918	-0.18346	1564	-29.1645	9	10	1174	158	143	143	0.895762	0.672394	0.0904926	0.0819015	0.0819015
PF11_0106	PF3D7_1109900	60S ribosomal protein L36	339	0.218001	-1.3084	-5.44791	-0.182417	248	-7.75065	9	2	172	47	86	86	0.731563	0.507375	0.138643	0.253687	0.253687
PFL0175c	PF3D7_1203500	threonylcarbamoyl-AMP synthase, putative	1671	0.358742	-0.963129	-5.87569	-0.182018	1040	-23.8235	9	2	1040	175	195	195	0.622382	0.622382	0.104728	0.116697	0.116697
PFB0886c	PF3D7_0219300	conserved Plasmodium protein, unknown function	420	0.366134	-0.939987	-5.97394	-0.181722	294	-17.0064	9	13	246	42	60	60	0.7	0.585714	0.1	0.142857	0.142857
PF13_0213	PF3D7_1338200	60S ribosomal protein L6, putative	666	0.229801	-1.26664	-5.63027	-0.181612	384	-14.9323	9	21	390	82	88	88	0.576577	0.585586	0.123123	0.132132	0.132132
PF13_0259	PF3D7_1349400	cytidine and deoxycytidylate deaminase, putative	699	0.27289	-1.15027	-5.76205	-0.18159	330	-22.9846	9	2	432	101	103	103	0.472103	0.618026	0.144492	0.147353	0.147353
PFC0730w	PF3D7_0316700	protein YOP1, putative	666	0.269523	-1.16417	-5.71513	-0.181378	504	-19.8422	9	1	418	93	77	77	0.756757	0.627628	0.13964	0.115616	0.115616
PF07_0078	PF3D7_0719500	LEM3/CDC50 family protein, putative	1416	0.287668	-1.11367	-5.80142	-0.181112	1116	-20.09	9	2	924	177	121	121	0.788136	0.652542	0.125	0.085452	0.085452
PFD0395c	PF3D7_0408000	conserved Plasmodium protein, unknown function	516	0.567583	-0.589679	-6.21058	-0.181094	248	-12.21	9	7	322	40	65	65	0.48062	0.624031	0.0775194	0.125969	0.125969
PFL2030w	PF3D7_1242200	queuine tRNA-ribosyltransferase, putative	1920	0.196002	-1.37091	-5.50414	-0.180977	1578	-18.254	9	2	1190	193	191	191	0.821875	0.619792	0.100521	0.0994792	0.0994792
PF08_0099	PF3D7_0810000	acyl-CoA binding protein, putative	273	0.634104	-0.502264	-5.76563	-0.180834	166	-18.7351	9	9	170	28	29	29	0.608059	0.622711	0.102564	0.106227	0.106227
PFI0895c	PF3D7_0918300	eukaryotic translation initiation factor 3 subunit F, putative	963	0.228268	-1.27109	-5.62504	-0.18072	690	-24.3067	9	6	666	83	73	73	0.716511	0.691589	0.086189	0.0758048	0.0758048
PF14_0368	PF3D7_1438900	thioredoxin peroxidase 1	588	0.295099	-1.09581	-5.82027	-0.180705	300	-25.5547	9	4	412	70	38	38	0.510204	0.70068	0.119048	0.0646259	0.0646259
PFI1780w	PF3D7_0936800	Plasmodium exported protein (PHISTc), unknown function	1152	0.234351	-1.2599	-5.60704	-0.180672	596	-9.3978	9	3	650	161	129	129	0.517361	0.564236	0.139757	0.111979	0.111979
PF13_0193	PF3D7_1334600	MSP7-like protein	897	0.351272	-0.970638	-5.94527	-0.180225	430	-24.0297	9	4	556	114	111	111	0.479376	0.619844	0.12709	0.123746	0.123746
PFI1455c	PF3D7_0929600	G2 protein, putative	819	0.619644	-0.512584	-6.12294	-0.180217	706	-22.4736	9	2	492	105	68	68	0.862027	0.600733	0.128205	0.0830281	0.0830281
PF07_0054	PF3D7_0714000	histone H2B variant	372	0.277926	-1.13763	-5.77576	-0.180203	246	-8.70661	9	8	206	51	27	27	0.66129	0.553763	0.137097	0.0725806	0.0725806
PFB0545c	PF3D7_0212200	ribosomal protein L12, mitochondrial, putative	768	0.265568	-1.16897	-5.74153	-0.180181	558	-15.5411	9	6	444	118	79	79	0.726562	0.578125	0.153646	0.102865	0.102865
PF13_0223	PF3D7_1340800	mitochondrial pyruvate carrier protein 1, putative	321	0.280624	-1.1422	-5.69539	-0.180115	264	-19.6839	9	7	206	35	21	21	0.82243	0.641745	0.109034	0.0654206	0.0654206
MAL8P1.21	PF3D7_0826600	SNARE protein, putative	831	0.274839	-1.14536	-5.76739	-0.179661	534	-23.0708	9	7	548	84	71	71	0.642599	0.659446	0.101083	0.0854392	0.0854392
PFE0855c	PF3D7_0517100	conserved protein, unknown function	1431	0.529049	-0.648619	-6.20542	-0.17836	1016	-23.6127	9	1	928	161	151	151	0.709993	0.648498	0.112509	0.105521	0.105521
PFE1175w	PF3D7_0523600	conserved protein, unknown function	624	0.374604	-0.92291	-5.98956	-0.1777	442	-19.1571	9	3	384	69	50	50	0.708333	0.615385	0.110577	0.0801282	0.0801282
PFB0080c	PF3D7_0201600	PHISTb domain-containing RESA-like protein 1	1458	0.411539	-0.851424	-6.05228	-0.177231	892	-21.0962	9	9	918	135	171	171	0.611797	0.62963	0.0925926	0.117284	0.117284
MAL7P1.122	PF3D7_0722400	Obg-like ATPase 1, putative	1182	0.168748	-1.46647	-5.38234	-0.176194	636	-20.1363	9	15	742	93	124	124	0.538071	0.62775	0.0786802	0.104907	0.104907
PFL0505c	PF3D7_1210100	syntaxin, Qa-SNARE family	933	0.32838	-1.01973	-5.89775	-0.176189	736	-20.5386	9	2	614	92	80	80	0.788853	0.658092	0.0986066	0.0857449	0.0857449
PFA0350c	PF3D7_0107100	conserved protein, unknown function	1632	0.305035	-1.07245	-5.84454	-0.175864	830	-27.3068	9	30	1048	201	196	196	0.508578	0.642157	0.123162	0.120098	0.120098
PFE0110w	PF3D7_0502200	protein Mpv17, putative	1332	0.330791	-1.01851	-5.86672	-0.175598	908	-19.749	9	8	872	163	92	92	0.681682	0.654655	0.122372	0.0690691	0.0690691
PF11_0071	PF3D7_1106000	RuvB-like helicase 2	1428	0.235307	-1.25085	-5.64872	-0.175591	1066	-21.1018	9	1	908	137	154	154	0.746499	0.635854	0.0959384	0.107843	0.107843
PF10_0052	PF3D7_1004900	conserved protein, unknown function	960	0.220621	-1.29365	-5.5983	-0.175491	608	-22.4697	9	3	608	92	89	89	0.633333	0.633333	0.0958333	0.0927083	0.0927083
PF13_0316	PF3D7_1358800	40S ribosomal protein S15	456	0.348287	-0.976906	-5.93931	-0.175466	272	-17.6767	9	3	276	40	42	42	0.596491	0.605263	0.0877193	0.0921053	0.0921053
PF10_0081	PF3D7_1008400	26S protease regulatory subunit 4, putative	1347	0.788862	-0.276118	-6.18679	-0.175043	1044	-22.5079	9	3	848	189	110	110	0.775056	0.629547	0.140312	0.081663	0.081663
PFB0295w	PF3D7_0206700	adenylosuccinate lyase	1416	0.474618	-0.738629	-6.14209	-0.174767	476	-25.1535	9	2	950	113	107	107	0.336158	0.670904	0.0798023	0.075565	0.075565
PF13_0317	PF3D7_1360000	ATP synthase-associated protein, putative	534	0.500799	-0.694604	-6.17401	-0.174208	122	-33.9688	9	5	362	54	47	47	0.228464	0.677903	0.101124	0.088015	0.088015
PF13_0263	PF3D7_1350300	conserved protein, unknown function	918	0.290064	-1.10787	-5.80757	-0.173166	648	-5.46845	9	3	452	163	123	123	0.705882	0.492375	0.17756	0.133987	0.133987
PFC0582c	PF3D7_0314100	vesicle transport v-SNARE protein, putative	213	0.356615	-0.967595	-5.87149	-0.172652	300	-17.8988	9	4	120	19	21	21	1.40845	0.56338	0.0892019	0.0985915	0.0985915
PFI1570c	PF3D7_0932300	M18 aspartyl aminopeptidase	1713	0.434926	-0.814242	-5.92015	-0.171832	1238	-20.537	9	3	1134	203	126	126	0.722709	0.661996	0.118506	0.0735552	0.0735552
PFI0945w	PF3D7_0919300	thioredoxin-like protein 1, putative	624	0.521942	-0.664207	-6.11828	-0.171212	550	-13.6763	9	3	390	94	87	87	0.88141	0.625	0.150641	0.139423	0.139423
PF07_0079	PF3D7_0719600	60S ribosomal protein L11a, putative	522	0.274806	-1.14544	-5.7673	-0.170815	274	-18.0716	9	7	318	59	34	34	0.524904	0.609195	0.113027	0.0651341	0.0651341
PFD0930w	PF3D7_0419200	protein transport protein GOT1, putative	411	0.554063	-0.609071	-6.23083	-0.170537	278	-29.059	9	2	298	29	18	18	0.676399	0.725061	0.0705596	0.0437956	0.0437956
MAL8P1.72	PF3D7_0817900	high mobility group protein B2	300	0.539136	-0.632546	-6.21592	-0.170144	172	-1.377	9	8	138	49	48	48	0.573333	0.46	0.163333	0.16	0.16
PFE0640w	PF3D7_0512900	AKAP-like protein	798	0.6245	-0.502639	-6.2917	-0.170046	476	-20.5519	9	2	522	84	52	52	0.596491	0.654135	0.105263	0.0651629	0.0651629
PFL0620c	PF3D7_1212500	glycerol-3-phosphate 1-O-acyltransferase	1752	0.432581	-0.812621	-6.08446	-0.17002	1356	-24.8597	9	1	1218	121	81	81	0.773973	0.695205	0.0690639	0.0462329	0.0462329
MAL13P1.75	PF3D7_1314700	pinin/SDK/MemA domain-containing protein, putative	1665	0.291626	-1.10411	-5.81154	-0.169732	1038	-9.95559	9	10	894	199	258	258	0.623423	0.536937	0.11952	0.154955	0.154955
PFC0555c	PF3D7_0313200	conserved protein, unknown function	702	0.365429	-0.94142	-5.97261	-0.169652	554	-13.9783	9	13	418	48	96	96	0.789174	0.595442	0.0683761	0.136752	0.136752
PF11_0292	PF3D7_1128100	prefoldin subunit 5, putative	747	0.322385	-1.033	-5.88457	-0.169524	366	-11.2451	9	6	398	141	123	123	0.48996	0.532798	0.188755	0.164659	0.164659
PF10_0342	PF3D7_1035100	probable protein, unknown function	1686	0.398212	-0.87669	-6.03062	-0.168734	976	-16.2879	9	3	982	249	247	247	0.578885	0.582444	0.147687	0.146501	0.146501
PFL2020c	PF3D7_1242000	sulfhydryl oxidase, putative	1596	0.445912	-0.791214	-6.06924	-0.168338	1190	-34.6471	9	3	1134	152	80	80	0.745614	0.710526	0.0952381	0.0501253	0.0501253
PF11_0215	PF3D7_1120800	conserved Plasmodium protein, unknown function	252	0.296654	-1.09212	-5.82414	-0.168101	122	-18.886	9	2	146	27	46	46	0.484127	0.579365	0.107143	0.18254	0.18254
PF11_0455	PF3D7_1144200	conserved Plasmodium protein, unknown function	960	0.412986	-0.848712	-6.05457	-0.168087	650	-11.6051	9	5	512	106	135	135	0.677083	0.533333	0.110417	0.140625	0.140625
PF13_0204	PF3D7_1336800	nuclear movement protein, putative	1161	0.484881	-0.721199	-6.15494	-0.167825	828	-12.8215	9	9	662	111	148	148	0.713178	0.570198	0.0956072	0.127476	0.127476
PFA0300c	PF3D7_0106100	V-type proton ATPase subunit C, putative	1152	0.263961	-1.17313	-5.73694	-0.167676	816	-21.5072	9	1	756	114	69	69	0.708333	0.65625	0.0989583	0.0598958	0.0598958
MAL7P1.160	PF3D7_0729600	COX assembly mitochondrial protein, putative	492	0.413563	-0.847634	-6.05548	-0.167498	378	-10.0172	9	2	266	70	70	70	0.768293	0.54065	0.142276	0.142276	0.142276
PF14_0700	PF3D7_1473200	DnaJ protein, putative	1365	0.29241	-1.10223	-5.81352	-0.167108	900	-21.1334	9	5	870	120	147	147	0.659341	0.637363	0.0879121	0.107692	0.107692
PFF1300w	PF3D7_0626800	pyruvate kinase	1536	0.319482	-1.03949	-5.87807	-0.166743	1082	-21.3978	9	6	1022	164	115	115	0.704427	0.665365	0.106771	0.0748698	0.0748698
PFI1565w	PF3D7_0932200	profilin	516	0.547499	-0.633074	-5.87802	-0.166562	442	-32.3069	9	0	348	60	39	39	0.856589	0.674419	0.116279	0.0755814	0.0755814
PFF0650w	PF3D7_0613400	50S ribosomal protein L18, apicoplast, putative	642	0.260622	-1.18183	-5.72728	-0.166336	588	-21.0326	9	1	388	79	96	96	0.915888	0.604361	0.123053	0.149533	0.149533
PFF0545c	PF3D7_0611100	succinate dehydrogenase subunit 3, putative	252	0.500635	-0.696919	-6.14006	-0.165213	154	-30.1955	9	4	178	25	12	12	0.611111	0.706349	0.0992063	0.047619	0.047619
PFL0660w	PF3D7_1213600	dynein light chain 1, putative	282	0.407168	-0.862613	-6.01035	-0.164891	198	-21.8233	9	0	184	32	20	20	0.702128	0.652482	0.113475	0.070922	0.070922
PFD0355c	PF3D7_0407200	peptidyl-tRNA hydrolase 2, putative	570	0.23688	-1.24639	-5.6539	-0.164376	316	-26.0477	9	0	348	70	44	44	0.554386	0.610526	0.122807	0.077193	0.077193
MAL13P1.169	PF3D7_1332000	syntaxin, Qa-SNARE family	846	0.317757	-1.04336	-5.87417	-0.163885	510	-23.5748	9	6	540	75	85	85	0.602837	0.638298	0.0886525	0.100473	0.100473
PF08_0038	PF3D7_0822000	ribosomal protein L4, mitochondrial, putative	1707	0.370422	-0.934753	-5.94639	-0.163868	1308	-20.2384	9	10	1048	161	188	188	0.766257	0.613943	0.0943175	0.110135	0.110135
PF10_0158	PF3D7_1016200	Rab3 GTPase-activating protein non-catalytic subunit, putative	1683	0.269369	-1.15921	-5.75227	-0.163677	1236	-25.1069	9	2	1146	147	121	121	0.734403	0.680927	0.087344	0.0718954	0.0718954
PFF0540c	PF3D7_0611000	SNARE associated Golgi protein, putative	864	0.499829	-0.703817	-5.96956	-0.163619	610	-21.8093	9	6	574	99	59	59	0.706019	0.664352	0.114583	0.068287	0.068287
PFE0290c	PF3D7_0505900	mediator of RNA polymerase II transcription subunit 11, putative	381	0.212852	-1.31723	-5.56999	-0.163018	316	-16.3473	9	2	228	28	41	41	0.829396	0.598425	0.0734908	0.107612	0.107612
PFC0725c	PF3D7_0316600	formate-nitrite transporter	930	0.457368	-0.770891	-6.08519	-0.162806	822	-26.5978	9	5	638	97	61	61	0.883871	0.686022	0.104301	0.0655914	0.0655914
PF11_0370	PF3D7_1135900	3-oxo-5-alpha-steroid 4-dehydrogenase, putative	891	0.301384	-1.08097	-5.83574	-0.162602	696	-25.8716	9	1	586	83	88	88	0.781145	0.657688	0.0931538	0.0987654	0.0987654
PF14_0667	PF3D7_1469900	protein MGET	1197	0.399802	-0.873647	-6.03326	-0.162218	832	-1.32298	9	2	542	176	276	276	0.695071	0.452799	0.147034	0.230576	0.230576
PF10_0289	PF3D7_1029600	adenosine deaminase	1104	0.34232	-0.993428	-5.89118	-0.16187	690	-25.9986	9	9	748	101	62	62	0.625	0.677536	0.0914855	0.0561594	0.0561594
PF10_0169	PF3D7_1017400	phosphomannomutase	735	0.389257	-0.893994	-6.01546	-0.161316	416	-25.1893	9	6	490	84	56	56	0.565986	0.666667	0.114286	0.0761905	0.0761905
PF10_0274	PF3D7_1028000	methyltransferase, putative	1782	0.249813	-1.21062	-5.69493	-0.161235	1406	-23.2655	9	1	1192	161	99	99	0.789001	0.668911	0.0903479	0.0555556	0.0555556
PFI1640c	PF3D7_0933900	conserved Plasmodium protein, unknown function	753	0.522597	-0.663138	-6.11901	-0.161008	420	-11.7837	9	12	426	94	89	89	0.557769	0.565737	0.124834	0.118194	0.118194
PFE1000c	PF3D7_0519900	conserved protein, unknown function	1578	0.61597	-0.516478	-6.25238	-0.160973	1176	-19.9733	9	2	982	182	183	183	0.745247	0.622307	0.115336	0.11597	0.11597
PF14_0157	PF3D7_1415900	zinc finger protein, putative	441	0.237004	-1.24604	-5.6543	-0.160827	386	-19.0661	9	1	278	34	36	36	0.875283	0.630385	0.0770975	0.0816327	0.0816327
PF10_0028	PF3D7_1002400	transformer-2 protein homolog beta, putative	747	0.379989	-0.912193	-5.99925	-0.160469	478	-10.0403	9	12	402	97	107	107	0.639893	0.538153	0.129853	0.14324	0.14324
PF11_0228	PF3D7_1122000	conserved protein, unknown function	1443	0.46372	-0.757398	-6.12794	-0.160122	1114	-30.2674	9	4	966	151	132	132	0.772003	0.669439	0.104643	0.0914761	0.0914761
PF14_0598	PF3D7_1462800	glyceraldehyde-3-phosphate dehydrogenase	1014	0.324507	-1.02828	-5.88927	-0.159842	736	-22.8281	9	1	662	93	109	109	0.725838	0.65286	0.091716	0.107495	0.107495
PFD1165w	PF3D7_0424500	serine/threonine protein kinase, FIKK family	1869	0.368172	-0.935854	-5.97774	-0.159645	1524	-16.2212	9	3	1148	176	182	182	0.815409	0.614232	0.094168	0.0973783	0.0973783
PF14_0233	PF3D7_1425300	conserved Plasmodium protein, unknown function	924	0.432759	-0.812297	-6.08472	-0.159293	674	-12.0163	9	7	522	135	144	144	0.729437	0.564935	0.146104	0.155844	0.155844
PFI1705w	PF3D7_0935300	phosphatidylinositol N-acetylglucosaminyltransferase subunit P, putative	366	0.592447	-0.566471	-5.73022	-0.159141	314	-27.4478	9	4	252	21	30	30	0.857923	0.688525	0.057377	0.0819672	0.0819672
PF14_0105	PF3D7_1410700	conserved protein, unknown function	1005	0.458553	-0.766394	-6.12105	-0.158758	854	-21.7595	9	2	684	92	77	77	0.849751	0.680597	0.0915423	0.0766169	0.0766169
PFB0390w	PF3D7_0208600	ribosome-recycling factor	1497	0.503644	-0.689903	-6.17731	-0.158562	898	-12.0191	9	3	856	200	199	199	0.599866	0.57181	0.133601	0.132933	0.132933
PFI0645w	PF3D7_0913200	elongation factor 1-beta	831	0.315843	-1.05203	-5.83328	-0.158508	530	-17.0178	9	2	490	126	85	85	0.637786	0.589651	0.151625	0.102286	0.102286
PF10_0107	PF3D7_1011000	inner membrane complex sub-compartment protein 1	435	0.263783	-1.17359	-5.73643	-0.158403	244	-23.69	9	2	288	43	31	31	0.56092	0.662069	0.0988506	0.0712644	0.0712644
MAL13P1.194	PF3D7_1338700	conserved protein, unknown function	1869	0.245632	-1.22202	-5.68195	-0.157892	1300	-19.0248	9	9	1184	215	160	160	0.695559	0.633494	0.115035	0.0856073	0.0856073
PFC0540w	PF3D7_0312900	hypothetical protein	822	0.296491	-1.0925	-5.82373	-0.157171	638	-17.3995	9	1	468	119	116	116	0.776156	0.569343	0.144769	0.141119	0.141119
PF10_0328	PF3D7_1033700	bromodomain protein 1	1467	0.497814	-0.699551	-6.17051	-0.156771	1172	-19.9371	9	7	946	154	134	134	0.798909	0.644853	0.104976	0.0913429	0.0913429
PFI1645c	PF3D7_0934000	histidine--tRNA ligase, putative	1929	0.397984	-0.877127	-6.03024	-0.156342	1758	-23.3059	9	3	1294	200	138	138	0.911353	0.670814	0.103681	0.0715397	0.0715397
PF11_0124	PF3D7_1111800	peptidyl-prolyl cis-trans isomerase, putative	1068	0.337742	-0.999362	-5.9177	-0.15595	670	-24.5454	9	2	642	119	122	122	0.627341	0.601124	0.111423	0.114232	0.114232
PFI1625c	PF3D7_0933600	mitochondrial-processing peptidase subunit beta, putative	1455	0.47432	-0.741408	-6.00149	-0.155642	1160	-21.7675	9	8	950	140	118	118	0.797251	0.652921	0.0962199	0.0810997	0.0810997
MAL13P1.153	PF3D7_1327200	ribonuclease P protein subunit RPR2, putative	759	0.680314	-0.430374	-5.99041	-0.155558	478	-17.2807	9	2	432	103	81	81	0.629776	0.56917	0.135705	0.106719	0.106719
PF11_0365	PF3D7_1135500	RNA-binding protein, putative	1080	0.339428	-0.995737	-5.92122	-0.15541	770	-24.269	9	2	696	131	97	97	0.712963	0.644444	0.121296	0.0898148	0.0898148
PFL1160c	PF3D7_1224100	conserved protein, unknown function	579	0.476007	-0.736257	-6.14386	-0.155358	392	-19.787	9	10	346	89	56	56	0.677029	0.597582	0.153713	0.0967185	0.0967185
PFL0870w	PF3D7_1218000	thrombospondin-related apical membrane protein	1059	0.265624	-1.16883	-5.74169	-0.155025	706	-8.48449	9	0	670	134	98	98	0.666667	0.632672	0.126534	0.0925401	0.0925401
PFI1215w	PF3D7_0924700	splicing factor 3A subunit 3, putative	1770	0.424834	-0.826758	-6.07289	-0.154894	1140	-16.9566	9	7	1088	209	170	170	0.644068	0.614689	0.118079	0.0960452	0.0960452
PFL0565w	PF3D7_1211400	heat shock protein DNAJ homologue Pfj4	735	0.275845	-1.14283	-5.77013	-0.154748	514	-23.407	9	4	482	54	35	35	0.69932	0.655782	0.0734694	0.047619	0.047619
PF11_0445	PF3D7_1143300	DNA-directed RNA polymerases I and III subunit RPAC1, putative	1002	0.469406	-0.747572	-6.13539	-0.154412	834	-20.401	9	9	648	116	73	73	0.832335	0.646707	0.115768	0.0728543	0.0728543
PF14_0270	PF3D7_1429100	ribosomal protein L15, apicoplast, putative	1638	0.391779	-0.889094	-6.01978	-0.154094	1210	-15.7189	9	7	956	186	221	221	0.738706	0.583639	0.113553	0.134921	0.134921
PF13_0167	PF3D7_1331200	conserved Plasmodium protein, unknown function	1224	0.251608	-1.20578	-5.70042	-0.153984	664	-15.6716	9	1	698	118	225	225	0.542484	0.570261	0.0964052	0.183824	0.183824
PF14_0377	PF3D7_1439800	vesicle-associated membrane protein, putative	726	0.458792	-0.765975	-6.12137	-0.153934	616	-16.8522	9	1	456	76	67	67	0.848485	0.628099	0.104683	0.0922865	0.0922865
PFL1110c	PF3D7_1223100	cAMP-dependent protein kinase regulatory subunit	1326	0.380836	-0.910518	-6.00075	-0.153795	1014	-19.5872	9	10	806	155	139	139	0.764706	0.607843	0.116893	0.104827	0.104827
PF08_0057	PF3D7_0817800	respiratory chain complex 3 associated protein 3	165	0.553717	-0.618897	-5.97499	-0.153688	12	-28.37	9	13	110	16	3	3	0.0727273	0.666667	0.0969697	0.0181818	0.0181818
PF14_0141	PF3D7_1414300	60S ribosomal protein L10, putative	660	0.479934	-0.729572	-6.1488	-0.153579	414	-22.3362	9	3	432	56	45	45	0.627273	0.654545	0.0848485	0.0681818	0.0681818
PF14_0575	PF3D7_1460200	conserved protein, unknown function	924	0.367164	-0.941387	-5.94029	-0.152847	570	-28.5314	9	3	590	84	83	83	0.616883	0.638528	0.0909091	0.0898268	0.0898268
PFF1500c	PF3D7_0630900	ATP-dependent RNA helicase HAS1	1806	0.421533	-0.839025	-5.98578	-0.152208	1344	-16.8112	9	5	1132	186	217	217	0.744186	0.6268	0.10299	0.120155	0.120155
PFI0530c	PF3D7_0910900	DNA primase large subunit, putative	1620	0.357614	-0.961083	-5.92196	-0.152195	934	-21.9066	9	2	1054	143	129	129	0.576543	0.650617	0.0882716	0.0796296	0.0796296
PFB0885w	PF3D7_0219200	40S ribosomal protein S30	177	0.417691	-0.842786	-5.92157	-0.151852	158	-9.13565	9	9	98	33	14	14	0.892655	0.553672	0.186441	0.079096	0.079096
PFD0305c	PF3D7_0406100	V-type proton ATPase subunit B	1485	0.396374	-0.880221	-6.02755	-0.151679	1132	-22.523	9	5	958	154	119	119	0.76229	0.645118	0.103704	0.0801347	0.0801347
PFC0670c	PF3D7_0315400	conserved Plasmodium protein, unknown function	771	0.401869	-0.869701	-6.03667	-0.151615	704	-12.9728	9	5	490	62	60	60	0.9131	0.635538	0.080415	0.077821	0.077821
PF14_0174	PF3D7_1417500	H/ACA ribonucleoprotein complex subunit 4, putative	1401	0.291844	-1.10359	-5.81209	-0.151608	1152	-17.9122	9	18	866	150	138	138	0.82227	0.61813	0.107066	0.0985011	0.0985011
PF14_0221	PF3D7_1423000	nucleolar GTP-binding protein 2, putative	1464	0.419837	-0.835968	-6.06526	-0.15101	944	-15.1374	9	14	848	153	154	154	0.644809	0.579235	0.104508	0.105191	0.105191
PFC0975c	PF3D7_0322000	peptidyl-prolyl cis-trans isomerase	516	0.36706	-0.938106	-5.97567	-0.150835	286	-19.9814	9	1	344	41	15	15	0.554264	0.666667	0.0794574	0.0290698	0.0290698
PFI0175w	PF3D7_0903600	conserved protein, unknown function	549	0.404922	-0.863899	-6.04166	-0.149933	390	-9.80286	9	8	320	46	65	65	0.710383	0.582878	0.0837887	0.118397	0.118397
PFI0735c	PF3D7_0915000	type II NADH:ubiquinone oxidoreductase	1602	0.314346	-1.05108	-5.86638	-0.149818	1306	-21.5167	9	3	1076	130	127	127	0.815231	0.67166	0.0811486	0.0792759	0.0792759
PF14_0584	PF3D7_1461200	U3 small nucleolar ribonucleoprotein protein IMP3, putative	552	0.453631	-0.775022	-6.11436	-0.149782	382	-22.6055	9	5	330	65	51	51	0.692029	0.597826	0.117754	0.0923913	0.0923913
PFD0370w	PF3D7_0407500	mitochondrial carrier protein, putative	1143	0.585318	-0.562481	-6.22672	-0.149671	944	-27.5125	9	3	766	125	91	91	0.825897	0.670166	0.109361	0.079615	0.079615
PFL1180w	PF3D7_1224500	histone chaperone ASF1	822	0.508979	-0.681135	-6.18341	-0.149406	602	-19.2608	9	2	528	96	67	67	0.73236	0.642336	0.116788	0.0815085	0.0815085
PF11_0273	PF3D7_1126300	DnaJ protein, putative	1854	0.307255	-1.06731	-5.84983	-0.149309	1370	-20.7847	9	12	1150	188	195	195	0.738943	0.62028	0.101402	0.105178	0.105178
PF14_0052	PF3D7_1405500	COBW domain-containing protein 1, putative	1728	0.435308	-0.807684	-6.08846	-0.149214	1348	-22.2525	9	3	1060	180	203	203	0.780093	0.613426	0.104167	0.117477	0.117477
PF10_0077	PF3D7_1007900	eukaryotic translation initiation factor 3 subunit D, putative	1632	0.399357	-0.885869	-5.88042	-0.147212	1226	-15.6401	9	8	986	190	234	234	0.751225	0.604167	0.116422	0.143382	0.143382
PF10_0084	PF3D7_1008700	tubulin beta chain	1338	0.405994	-0.861869	-6.04339	-0.146787	1172	-27.7045	9	13	888	85	54	54	0.875934	0.663677	0.0635277	0.0403587	0.0403587
PF11_0256	PF3D7_1124500	pyruvate dehydrogenase E1 component subunit alpha	1827	0.330059	-1.01605	-5.90138	-0.146477	1286	-30.0364	9	2	1132	189	244	244	0.703886	0.619595	0.103448	0.133552	0.133552
PF10_0366	PF3D7_1037300	ADP,ATP carrier protein 1	906	0.429195	-0.818779	-6.07944	-0.146127	392	-25.9537	9	12	604	120	65	65	0.432671	0.666667	0.13245	0.0717439	0.0717439
PFC0912w	PF3D7_0320700	signal peptidase complex subunit 2	540	0.311365	-1.05787	-5.85948	-0.145073	386	-21.8376	9	3	352	69	52	52	0.714815	0.651852	0.127778	0.0962963	0.0962963
PF14_0104	PF3D7_1410600	eukaryotic translation initiation factor 2 subunit gamma, putative	1398	0.442795	-0.803773	-5.94923	-0.144942	1264	-21.2078	9	3	918	112	124	124	0.904149	0.656652	0.0801144	0.0886981	0.0886981
MAL13P1.55	PF3D7_1311700	cytochrome c, putative	480	0.379047	-0.914061	-5.99757	-0.143954	422	-24.026	9	3	302	52	53	53	0.879167	0.629167	0.108333	0.110417	0.110417
PF11_0095	PF3D7_1108200	D-tyrosyl-tRNA(Tyr) deacylase	495	0.337197	-1.00054	-5.91656	-0.143772	430	-17.0201	9	8	314	42	33	33	0.868687	0.634343	0.0848485	0.0666667	0.0666667
PF11_0187	PF3D7_1118100	AP-1 complex subunit sigma, putative	468	0.335732	-1.0037	-5.91348	-0.143068	272	-18.9242	9	4	288	68	28	28	0.581197	0.615385	0.145299	0.0598291	0.0598291
MAL8P1.142	PF3D7_0803800	proteasome subunit beta type-4	798	0.524647	-0.655689	-6.20072	-0.142862	434	-19.5118	9	1	508	85	81	81	0.54386	0.636591	0.106516	0.101504	0.101504
PFL2445c	PF3D7_1250900	conserved protein, unknown function	966	0.355944	-0.960905	-5.95446	-0.142633	832	-16.9295	9	3	564	88	154	154	0.861284	0.583851	0.0910973	0.15942	0.15942
PFA0210c	PF3D7_0104200	StAR-related lipid transfer protein	1401	0.342938	-0.988233	-5.92846	-0.142526	1206	-21.7023	9	5	890	138	130	130	0.860814	0.635261	0.0985011	0.0927909	0.0927909
PF14_0381	PF3D7_1440300	porphobilinogen synthase	1356	0.595549	-0.54699	-6.23559	-0.14242	1172	-24.6369	9	1	874	161	157	157	0.864307	0.644543	0.118732	0.115782	0.115782
MAL13P1.189	PF3D7_1338000	LMBR1 domain-containing protein, putative	1593	0.714536	-0.381509	-6.01149	-0.14218	1306	-23.3649	9	8	1098	105	91	91	0.819837	0.689266	0.0659134	0.0571249	0.0571249
PFI0195c	PF3D7_0904000	GTPase-activating protein, putative	1281	0.333218	-1.00915	-5.90815	-0.141263	846	-15.695	9	3	792	112	160	160	0.660422	0.618267	0.0874317	0.124902	0.124902
PFD1120c	PF3D7_0423700	early transcribed membrane protein 4	411	0.506204	-0.68769	-6.04011	-0.140374	144	-20.2998	9	1	248	25	45	45	0.350365	0.603406	0.0608273	0.109489	0.109489
PF10_0236	PF3D7_1024300	ATP synthase-associated protein, putative	393	0.39853	-0.876081	-6.03115	-0.139049	348	-17.899	9	5	234	52	60	60	0.885496	0.59542	0.132316	0.152672	0.152672
PF10_0241	PF3D7_1024700	conserved protein, unknown function	1491	0.55578	-0.606393	-6.23249	-0.137	1228	-18.048	9	11	912	138	192	192	0.823608	0.61167	0.0925553	0.128773	0.128773
PF14_0586	PF3D7_1461400	MORN repeat protein, putative	969	0.467091	-0.751562	-6.13238	-0.136994	358	-7.53392	9	3	562	123	155	155	0.369453	0.579979	0.126935	0.159959	0.159959
PF10_0172	PF3D7_1017700	conserved Plasmodium protein, unknown function	1320	0.568875	-0.58612	-6.24488	-0.136246	648	-7.39371	9	6	586	225	341	341	0.490909	0.443939	0.170455	0.258333	0.258333
PF11_0428	PF3D7_1141700	OTU domain-containing protein, putative	942	0.438401	-0.802109	-6.09295	-0.135048	802	-15.862	9	0	544	99	145	145	0.85138	0.577495	0.105096	0.153928	0.153928
PFC0570c	PF3D7_0313600	conserved Plasmodium protein, unknown function	1785	0.476842	-0.734833	-6.14491	-0.134427	1198	-3.55499	9	3	798	305	377	377	0.671148	0.447059	0.170868	0.211204	0.211204
MAL13P1.257	PF3D7_1351100	conserved protein, unknown function	471	0.42484	-0.826746	-6.0729	-0.134294	352	-24.2952	9	6	326	39	10	10	0.747346	0.692144	0.0828025	0.0212314	0.0212314
PFD0355c	PF3D7_0407200	peptidyl-tRNA hydrolase 2, putative	570	0.308809	-1.06373	-5.8535	-0.134264	316	-26.0477	9	0	348	70	44	44	0.554386	0.610526	0.122807	0.077193	0.077193
MAL8P1.83	PF3D7_0815600	eukaryotic translation initiation factor 3 subunit G, putative	807	0.658082	-0.462736	-5.97513	-0.132921	582	-12.8623	9	10	484	112	103	103	0.72119	0.599752	0.138786	0.127633	0.127633
PFD0960c	PF3D7_0419800	60S ribosomal protein L7ae/L30e, putative	711	0.461955	-0.760464	-6.1256	-0.132767	418	-10.2563	9	8	404	110	76	76	0.587904	0.568214	0.154712	0.106892	0.106892
PFF0970w	PF3D7_0619900	splicing factor 3A subunit 2, putative	702	0.692867	-0.406893	-6.17344	-0.1322	612	-21.927	9	3	446	77	59	59	0.871795	0.635328	0.109687	0.0840456	0.0840456
PF11_0377	PF3D7_1136500	casein kinase 1	972	0.349307	-0.974759	-5.94136	-0.132175	728	-22.363	9	0	636	95	102	102	0.748971	0.654321	0.0977366	0.104938	0.104938
PFE1505w	PF3D7_0530100	SNARE protein, putative	678	0.413298	-0.848129	-6.05507	-0.131665	602	-17.1104	9	2	418	74	67	67	0.887906	0.616519	0.109145	0.0988201	0.0988201
PFD0850c	PF3D7_0417500	memo-like protein	891	0.517757	-0.666822	-6.19322	-0.13149	570	-24.2443	9	6	580	110	93	93	0.639731	0.650954	0.123457	0.104377	0.104377
PFC0465c	PF3D7_0311100	pre-mRNA splicing factor, putative	1803	0.490857	-0.711152	-6.16222	-0.130747	1196	-8.66588	9	2	942	262	259	259	0.663339	0.522463	0.145313	0.143649	0.143649
PF11_0310	PF3D7_1129900	major facilitator superfamily-related transporter, putative	1830	0.344568	-0.984768	-5.93179	-0.130044	1718	-33.7885	9	0	1274	118	109	109	0.938798	0.696175	0.0644809	0.0595628	0.0595628
PFA0540c	PF3D7_0111200	conserved protein, unknown function	294	0.721897	-0.37772	-5.69111	-0.129905	206	-21.463	9	4	184	31	40	40	0.70068	0.62585	0.105442	0.136054	0.136054
PFE1265w	PF3D7_0525400	7-helix-1 protein	1404	0.558185	-0.60428	-6.20162	-0.129812	1222	-28.0708	9	10	952	129	106	106	0.87037	0.678063	0.0918803	0.0754986	0.0754986
PF14_0549	PF3D7_1457600	conserved Plasmodium protein, unknown function	1662	0.354354	-0.964206	-5.95135	-0.129718	752	-16.8048	9	29	1000	208	206	206	0.452467	0.601685	0.12515	0.123947	0.123947
PF11_0159	PF3D7_1115000	conserved protein, unknown function	438	0.622355	-0.515917	-5.81464	-0.129443	188	-18.1544	9	1	260	52	56	56	0.429224	0.593607	0.118721	0.127854	0.127854
PFC0600w	PF3D7_0314500	conserved Plasmodium protein, unknown function	750	0.360444	-0.951616	-5.96315	-0.129213	622	-17.8355	9	2	436	117	103	103	0.829333	0.581333	0.156	0.137333	0.137333
PFE1460w	PF3D7_0529300	apicoplast TIC22 protein	840	0.492263	-0.708799	-6.16391	-0.128786	464	-27.7039	9	5	560	74	56	56	0.552381	0.666667	0.0880952	0.0666667	0.0666667
PF10_0336	PF3D7_1034600	translation initiation factor IF-3, putative	933	0.331703	-1.01245	-5.90491	-0.128668	768	-10.978	9	0	528	98	146	146	0.823151	0.565916	0.105038	0.156484	0.156484
PF13_0142	PF3D7_1325000	U6 snRNA-associated Sm-like protein LSm6, putative	234	0.483734	-0.727969	-6.07314	-0.128541	130	-22.9928	9	10	140	20	16	16	0.555556	0.598291	0.0854701	0.0683761	0.0683761
PF14_0083	PF3D7_1408600	40S ribosomal protein S8e, putative	657	0.443116	-0.793658	-6.0997	-0.128384	510	-11.8956	9	2	374	77	81	81	0.776256	0.569254	0.117199	0.123288	0.123288
PFB0815w	PF3D7_0217500	calcium-dependent protein kinase 1	1575	0.523204	-0.658013	-6.19916	-0.128108	1126	-23.5437	9	2	1010	168	171	171	0.714921	0.64127	0.106667	0.108571	0.108571
PFB0535w	PF3D7_0212000	GDP-fructose:GMP antiporter, putative	936	0.35494	-0.962989	-5.9525	-0.127847	488	-26.2489	9	5	656	84	51	51	0.521368	0.700855	0.0897436	0.0544872	0.0544872
MAL7P1.139	PF3D7_0725200	mago nashi protein homologue, putative	447	0.595578	-0.550739	-6.12387	-0.126538	242	-23.9175	9	2	298	46	50	50	0.541387	0.666667	0.102908	0.111857	0.111857
PF10_0330	PF3D7_1033900	ubiquitin-conjugating enzyme E2, putative	576	0.643259	-0.47533	-6.30553	-0.125311	418	-19.5489	9	2	352	69	58	58	0.725694	0.611111	0.119792	0.100694	0.100694
PFF1120c	PF3D7_0623300	EGF-like membrane protein, putative	711	0.603833	-0.534548	-6.24255	-0.125301	356	-27.8934	9	2	488	73	72	72	0.500703	0.686357	0.102672	0.101266	0.101266
PFB0835c	PF3D7_0217900	thioesterase/thiol ester dehydrase-isomerase, putative	1560	0.455197	-0.77227	-6.1165	-0.124899	1236	-19.8326	9	8	1026	150	118	118	0.792308	0.657692	0.0961538	0.075641	0.075641
PFE0160c	PF3D7_0503300	serine/arginine-rich splicing factor 12	927	0.469155	-0.753124	-6.05431	-0.124625	642	-11.0998	9	2	506	98	110	110	0.692557	0.545847	0.105717	0.118662	0.118662
PF10_0203	PF3D7_1020900	ADP-ribosylation factor 1	546	0.567389	-0.588409	-6.24351	-0.124574	362	-23.3247	9	6	338	52	25	25	0.663004	0.619048	0.0952381	0.0457875	0.0457875
MAL13P1.229	PF3D7_1345900	kinetochore protein SPC25, putative	651	0.396223	-0.880511	-6.02729	-0.124188	490	-14.8117	9	11	382	76	76	76	0.752688	0.58679	0.116743	0.116743	0.116743
PF10_0111	PF3D7_1011400	proteasome subunit beta type-5	816	0.533336	-0.64843	-6.00762	-0.123708	676	-26.384	9	0	556	79	46	46	0.828431	0.681373	0.0968137	0.0563725	0.0563725
PFB0105c	PF3D7_0202100	liver stage associated protein 2	909	0.349444	-0.978233	-5.90574	-0.123671	816	-25.6662	9	2	618	93	64	64	0.89769	0.679868	0.10231	0.070407	0.070407
PF10_0311	PF3D7_1031700	protein phosphatase inhibitor 3	351	0.582095	-0.565909	-6.25684	-0.123509	206	-13.8559	9	13	190	70	42	42	0.586895	0.541311	0.19943	0.119658	0.119658
PFI0645w	PF3D7_0913200	elongation factor 1-beta	831	0.471817	-0.743426	-6.13851	-0.123262	530	-17.0178	9	2	490	126	85	85	0.637786	0.589651	0.151625	0.102286	0.102286
PF13_0256	PF3D7_1348900	conserved Plasmodium protein, unknown function	360	0.487868	-0.716167	-6.1586	-0.122428	216	-14.8692	9	2	220	53	20	20	0.6	0.611111	0.147222	0.0555556	0.0555556
PFI0580c	PF3D7_0911900	falstatin	1242	0.76223	-0.309671	-6.37331	-0.12233	966	-16.0636	9	10	770	125	140	140	0.777778	0.619968	0.100644	0.112721	0.112721
PFD1170c	PF3D7_0424600	Plasmodium exported protein (PHISTb)	930	0.563662	-0.594161	-6.24002	-0.12233	648	-26.8022	9	10	620	100	76	76	0.696774	0.666667	0.107527	0.0817204	0.0817204
PFB0795w	PF3D7_0217100	ATP synthase subunit alpha, mitochondrial	1656	0.701355	-0.393892	-6.31052	-0.12229	1336	-24.702	9	5	1106	155	124	124	0.806763	0.667874	0.093599	0.0748792	0.0748792
MAL13P1.172	PF3D7_1333400	AMMECR1 domain-containing protein, putative	717	0.407895	-0.858276	-6.04646	-0.122264	482	-21.4299	9	4	462	58	66	66	0.672245	0.644351	0.0808926	0.0920502	0.0920502
MAL13P1.61	PF3D7_1301700	CX3CL1-binding protein 2	738	0.724341	-0.365725	-6.10523	-0.121283	528	-15.7055	9	18	436	74	78	78	0.715447	0.590786	0.100271	0.105691	0.105691
PF10_0227	PF3D7_1023400	HORMA domain protein, putative	588	0.673313	-0.44389	-5.79444	-0.120559	478	-18.854	9	8	392	67	32	32	0.812925	0.666667	0.113946	0.0544218	0.0544218
PFF0680c	PF3D7_0614000	thiamine-phosphate synthase, putative	1617	0.567832	-0.587726	-6.24392	-0.120512	1366	-19.5994	9	0	1078	181	163	163	0.844774	0.666667	0.111936	0.100804	0.100804
PFL0160w	PF3D7_1203200	signal recognition particle subunit SRP14	315	0.41789	-0.839575	-6.06225	-0.120004	140	-15.9541	9	2	172	51	51	51	0.444444	0.546032	0.161905	0.161905	0.161905
PF10_0228	PF3D7_1023500	conserved Plasmodium protein, unknown function	294	0.385106	-0.902108	-6.00827	-0.119889	250	-30.4086	9	1	186	35	8	8	0.85034	0.632653	0.119048	0.0272109	0.0272109
MAL8P1.131	PF3D7_0807000	YEATS domain-containing protein, putative	669	0.750035	-0.328796	-6.1699	-0.119522	396	-25.6074	9	8	438	60	57	57	0.591928	0.654709	0.0896861	0.0852018	0.0852018
PF10_0330	PF3D7_1033900	ubiquitin-conjugating enzyme E2, putative	576	0.620572	-0.509674	-6.256	-0.119487	418	-19.5489	9	2	352	69	58	58	0.725694	0.611111	0.119792	0.100694	0.100694
PFC0595c	PF3D7_0314400	serine/threonine protein phosphatase 6, putative	927	0.466803	-0.754397	-6.09785	-0.119124	738	-32.966	9	14	654	79	30	30	0.796117	0.705502	0.0852211	0.0323625	0.0323625
PFI1130c	PF3D7_0923000	DNA-directed RNA polymerase II subunit RPB3, putative	1008	0.441395	-0.796735	-6.09725	-0.118985	810	-25.3122	9	5	656	125	75	75	0.803571	0.650794	0.124008	0.0744048	0.0744048
PFA0500w	PF3D7_0110200	FAD-linked sulfhydryl oxidase ERV1, putative	432	0.471424	-0.746396	-6.10391	-0.118016	354	-25.4367	9	1	270	49	35	35	0.819444	0.625	0.113426	0.0810185	0.0810185
PFI1680w	PF3D7_0934700	UBX domain-containing protein, putative	1596	0.48915	-0.716154	-6.12627	-0.117736	1200	-16.909	9	4	962	198	244	244	0.75188	0.602757	0.12406	0.152882	0.152882
PFE1135w	PF3D7_0522700	iron-sulfur cluster assembly protein SufA	534	0.456782	-0.774869	-5.95131	-0.117223	432	-24.5306	9	8	334	82	62	62	0.808989	0.625468	0.153558	0.116105	0.116105
PFI1170c	PF3D7_0923800	thioredoxin reductase	1854	0.518464	-0.665676	-6.194	-0.117223	1512	-22.7589	9	9	1212	198	164	164	0.815534	0.653722	0.106796	0.0884574	0.0884574
PFC0890w	PF3D7_0320100	protein transport protein SEC22	666	0.441315	-0.79688	-6.09713	-0.116923	512	-22.2145	9	3	472	56	42	42	0.768769	0.708709	0.0840841	0.0630631	0.0630631
PF10_0323	PF3D7_1033200	early transcribed membrane protein 10.2	1068	0.661223	-0.44953	-6.31791	-0.116608	940	-17.7758	9	17	648	129	92	92	0.88015	0.606742	0.120787	0.0861423	0.0861423
PF14_0068	PF3D7_1407100	rRNA 2'-O-methyltransferase fibrillarin, putative	957	0.402702	-0.868114	-6.03803	-0.116341	742	-22.6901	9	10	608	113	99	99	0.77534	0.635319	0.118077	0.103448	0.103448
PF14_0309	PF3D7_1432700	protein-L-isoaspartate(D-aspartate) O-methyltransferase, putative	675	0.76867	-0.301649	-6.2364	-0.116247	502	-21.5472	9	3	422	62	67	67	0.743704	0.625185	0.0918519	0.0992593	0.0992593
PFL2025w	PF3D7_1242100	conserved Plasmodium protein, unknown function	207	0.662619	-0.449889	-6.24177	-0.1161	102	-19.3812	9	22	116	21	15	15	0.492754	0.560386	0.101449	0.0724638	0.0724638
PF10_0204	PF3D7_1021000	conserved protein, unknown function	1062	0.670768	-0.436979	-6.2918	-0.115707	874	-23.7115	9	3	670	120	97	97	0.822976	0.630885	0.112994	0.0913371	0.0913371
PFC0885c	PF3D7_0319900	conserved protein, unknown function	945	0.608731	-0.525904	-6.27934	-0.115683	558	-27.9666	9	3	658	75	53	53	0.590476	0.696296	0.0793651	0.0560847	0.0560847
MAL13P1.272	PF3D7_1354600	60S ribosomal protein L7-2, putative	759	0.491194	-0.71271	-6.12876	-0.115555	474	-17.1621	9	26	448	95	71	71	0.624506	0.59025	0.125165	0.0935441	0.0935441
MAL7P1.104	PF3D7_0720000	exosome complex component CSL4, putative	588	0.508815	-0.681403	-6.18323	-0.114562	402	-23.2247	9	4	364	92	55	55	0.683673	0.619048	0.156463	0.0935374	0.0935374
PF10_0372	PF3D7_1038000	antigen UB05	360	0.510548	-0.678565	-6.18519	-0.114402	282	-13.7025	9	4	218	31	21	21	0.783333	0.605556	0.0861111	0.0583333	0.0583333
PF07_0041	PF3D7_0710100	conserved protein, unknown function	1380	0.723673	-0.363928	-6.27852	-0.114042	1090	-18.1808	9	15	820	167	176	176	0.789855	0.594203	0.121014	0.127536	0.127536
PFE0055c	PF3D7_0501100	heat shock protein 40, type II	1173	0.471773	-0.743503	-6.13845	-0.11328	968	-23.1014	9	3	768	103	97	97	0.825234	0.654731	0.087809	0.0826939	0.0826939
PF10_0038	PF3D7_1003500	40S ribosomal protein S20e, putative	357	0.448135	-0.784729	-6.10677	-0.113259	118	-18.1972	9	2	218	39	42	42	0.330532	0.610644	0.109244	0.117647	0.117647
PF07_0058	PF3D7_0714600	conserved protein, unknown function	1728	0.548668	-0.617514	-6.22553	-0.112981	1310	-12.7907	9	3	1000	233	166	166	0.758102	0.578704	0.134838	0.0960648	0.0960648
PFB0500c	PF3D7_0211200	ras-related protein Rab-5A	708	0.505167	-0.687395	-6.17906	-0.112864	440	-20.6296	9	2	450	67	66	66	0.621469	0.635593	0.0946328	0.0932203	0.0932203
PFE0650c	PF3D7_0513100	conserved protein, unknown function	756	0.478587	-0.73186	-6.14711	-0.112671	584	-15.846	9	3	474	87	98	98	0.772487	0.626984	0.115079	0.12963	0.12963
PF14_0042	PF3D7_1404500	rRNA biogenesis protein RRP5, putative	1407	0.587664	-0.557468	-6.26172	-0.11265	1130	-16.786	9	2	864	116	180	180	0.803127	0.614072	0.0824449	0.127932	0.127932
PF14_0122	PF3D7_1412300	nuclear transport factor 2, putative	378	0.530166	-0.650856	-6.12726	-0.112331	320	-18.8938	9	6	234	69	33	33	0.846561	0.619048	0.18254	0.0873016	0.0873016
PFD0165w	PF3D7_0403500	ubiquitin specific protease, putative	1203	0.413269	-0.848184	-6.05502	-0.11196	984	-26.1235	9	10	818	87	78	78	0.817955	0.679967	0.0723192	0.0648379	0.0648379
PFF0155w	PF3D7_0603200	mitochondrial chaperone BCS1, putative	1416	0.539769	-0.631544	-6.21657	-0.111919	1088	-22.4487	9	4	912	136	119	119	0.768362	0.644068	0.0960452	0.0840395	0.0840395
PFB0455w	PF3D7_0210100	60S ribosomal protein L37ae, putative	291	0.560658	-0.598812	-6.23717	-0.11173	84	-16.2324	9	3	170	27	24	24	0.28866	0.584192	0.0927835	0.0824742	0.0824742
PF14_0451	PF3D7_1447300	ribosomal protein S14, mitochondrial, putative	339	0.71833	-0.376156	-6.01365	-0.111632	242	-25.7742	9	3	220	46	32	32	0.713864	0.648968	0.135693	0.0943953	0.0943953
PF11_0125	PF3D7_1111900	Josephin domain-containing protein, putative	711	0.42826	-0.820485	-6.07805	-0.111085	546	-26.7261	9	4	468	90	69	69	0.767932	0.658228	0.126582	0.0970464	0.0970464
PFE0990w	PF3D7_0519700	FoP domain-containing protein, putative	579	0.468595	-0.748968	-6.13434	-0.110785	450	-14.3984	9	6	340	78	33	33	0.777202	0.587219	0.134715	0.0569948	0.0569948
PFI1240c	PF3D7_0925300	proline--tRNA ligase, putative	1740	0.460929	-0.762249	-6.12423	-0.110047	1304	-20.5852	9	2	1136	190	194	194	0.749425	0.652874	0.109195	0.111494	0.111494
PFD0935c	PF3D7_0419300	conserved Plasmodium protein, unknown function	1041	0.388436	-0.895595	-6.01405	-0.109952	684	-19.0357	9	6	666	90	115	115	0.657061	0.639769	0.0864553	0.110471	0.110471
PFE0665c	PF3D7_0513400	GTP-binding protein YihA1	861	0.381143	-0.909911	-6.00129	-0.109328	590	-28.9393	9	3	590	73	73	73	0.68525	0.68525	0.0847851	0.0847851	0.0847851
PFF1175c	PF3D7_0624400	conserved protein, unknown function	1824	0.680152	-0.430606	-5.9903	-0.108851	1584	-18.5362	9	3	1148	201	149	149	0.868421	0.629386	0.110197	0.0816886	0.0816886
PFB0687c	PF3D7_0215100	RING zinc finger protein, putative	897	0.596287	-0.544479	-6.26909	-0.108486	566	-20.0386	9	2	550	95	97	97	0.630992	0.613155	0.105909	0.108138	0.108138
MAL8P1.10	PF3D7_0829100	coiled-coil domain-containing protein 124, putative	651	0.476248	-0.735845	-6.14416	-0.108314	222	-9.91157	9	9	320	110	119	119	0.341014	0.491551	0.168971	0.182796	0.182796
PF11_0385	PF3D7_1137400	UVB-resistance protein UVR8 homologue	1278	0.491401	-0.710242	-6.16288	-0.108281	898	-25.5938	9	10	830	97	153	153	0.70266	0.649452	0.0758998	0.119718	0.119718
PF14_0581	PF3D7_1460900	ribosomal protein S10, apicoplast, putative	825	0.504062	-0.689214	-6.17779	-0.108251	548	-22.6641	9	1	522	61	65	65	0.664242	0.632727	0.0739394	0.0787879	0.0787879
PF14_0661	PF3D7_1469300	pre-rRNA-processing protein PNO1, putative	789	0.502898	-0.691134	-6.17645	-0.107865	606	-16.6806	9	3	470	106	86	86	0.768061	0.595691	0.134347	0.108999	0.108999
PF13_0086	PF3D7_1315300	conserved protein, unknown function	1434	0.474823	-0.73828	-6.14235	-0.10771	876	-17.8287	9	7	892	167	107	107	0.610879	0.622036	0.116457	0.0746165	0.0746165
MAL7P1.26	PF3D7_0708300	EKC/KEOPS complex subunit BUD32	690	0.775915	-0.294753	-6.1302	-0.107336	202	-31.9954	9	0	456	94	58	58	0.292754	0.66087	0.136232	0.084058	0.084058
MAL7P1.118	PF3D7_0722100	protein pelota homolog, putative	1212	0.500587	-0.694954	-6.17376	-0.10658	1062	-29.0149	9	7	816	119	76	76	0.876238	0.673267	0.0981848	0.0627063	0.0627063
PF11_0227	PF3D7_1121900	3-phosphoinositide-dependent protein kinase 1	1578	0.619553	-0.511179	-6.25521	-0.106548	1158	-19.2699	9	2	968	154	146	146	0.73384	0.613435	0.0975919	0.0925222	0.0925222
PFL1975c	PF3D7_1241100	polyadenylation factor subunit 2, putative	1407	0.812437	-0.246738	-5.92194	-0.106518	1136	-23.0902	9	2	916	146	110	110	0.807392	0.651031	0.103767	0.0781805	0.0781805
MAL13P1.35	PF3D7_1306900	U1 small nuclear ribonucleoprotein A, putative	1350	0.634082	-0.488641	-6.29888	-0.106349	1084	-17.9145	9	3	834	126	133	133	0.802963	0.617778	0.0933333	0.0985185	0.0985185
PFI0330c	PF3D7_0906700	leucine-rich repeat protein	1467	0.484002	-0.722682	-6.15386	-0.105997	1438	-23.9589	9	10	964	110	141	141	0.980232	0.657123	0.074983	0.0961145	0.0961145
PF14_0476	PF3D7_1450000	serine/threonine protein kinase, putative	1131	0.461171	-0.761827	-6.12456	-0.105669	802	-18.4269	9	6	676	150	138	138	0.709107	0.597701	0.132626	0.122016	0.122016
PF11_0412	PF3D7_1140100	V-type proton ATPase subunit F, putative	387	0.494386	-0.70735	-6.13262	-0.105342	292	-23.2334	9	2	246	66	36	36	0.754522	0.635659	0.170543	0.0930233	0.0930233
PFE0810c	PF3D7_0516200	40S ribosomal protein S11	456	0.764178	-0.308512	-6.21034	-0.105273	220	-13.225	9	17	280	36	32	32	0.482456	0.614035	0.0789474	0.0701754	0.0701754
PF10_0325	PF3D7_1033400	haloacid dehalogenase-like hydrolase	867	0.582316	-0.567053	-6.11707	-0.104957	458	-22.7794	9	5	570	68	94	94	0.528258	0.657439	0.0784314	0.10842	0.10842
PF13_0051	PF3D7_1309500	H/ACA ribonucleoprotein complex subunit 1, putative	630	0.530939	-0.645594	-6.20741	-0.10479	462	-17.5825	9	2	382	73	83	83	0.733333	0.606349	0.115873	0.131746	0.131746
PF07_0110	PF3D7_0726900	mitochondrial import inner membrane translocase subunit TIM50, putative	1560	0.775836	-0.301396	-5.71873	-0.103656	874	-23.6916	9	2	1026	163	117	117	0.560256	0.657692	0.104487	0.075	0.075
PFL1180w	PF3D7_1224500	histone chaperone ASF1	822	0.636053	-0.49242	-6.04791	-0.102687	602	-19.2608	9	2	528	96	67	67	0.73236	0.642336	0.116788	0.0815085	0.0815085
PFL1780w	PF3D7_1236800	protein-S-isoprenylcysteine O-methyltransferase	1530	0.805777	-0.25344	-6.19317	-0.10222	746	-22.2902	9	5	1044	89	64	64	0.487582	0.682353	0.0581699	0.0418301	0.0418301
PFC0740c	PF3D7_0316900	E3 ubiquitin-protein ligase, putative	1803	0.439999	-0.799238	-6.09525	-0.101639	1382	-19.2039	9	2	1196	132	151	151	0.7665	0.663339	0.0732113	0.0837493	0.0837493
PF11_0359	PF3D7_1134800	coatomer subunit delta	1464	0.754423	-0.324105	-6.12051	-0.10146	1172	-18.9762	9	9	940	180	134	134	0.800546	0.642077	0.122951	0.0915301	0.0915301
PFL0180w	PF3D7_1203600	cytochrome c1 heme lyase, putative	555	0.724348	-0.362994	-6.27888	-0.101406	336	-28.1887	9	3	364	67	41	41	0.605405	0.655856	0.120721	0.0738739	0.0738739
MAL8P1.142	PF3D7_0803800	proteasome subunit beta type-4	798	0.708484	-0.383965	-6.31457	-0.101119	434	-19.5118	9	1	508	85	81	81	0.54386	0.636591	0.106516	0.101504	0.101504
PF13_0191	PF3D7_1334300	MSP7-like protein	1380	0.488103	-0.715773	-6.15888	-0.100928	658	-9.8692	9	5	720	107	181	181	0.476812	0.521739	0.0775362	0.131159	0.131159
PF13_0281	PF3D7_1353700	reactive oxygen species modulator 1, putative	507	0.509468	-0.680334	-6.18397	-0.100918	378	-25.5442	9	6	334	67	43	43	0.745562	0.658777	0.13215	0.0848126	0.0848126
PF14_0627	PF3D7_1465900	40S ribosomal protein S3	666	0.523873	-0.658801	-6.16636	-0.100805	452	-23.3256	9	1	422	84	59	59	0.678679	0.633634	0.126126	0.0885886	0.0885886
PFE0405c	PF3D7_0508200	longevity-assurance (LAG1) protein, putative	1068	0.591318	-0.553379	-6.23196	-0.100739	752	-31.1372	9	2	750	62	61	61	0.70412	0.702247	0.0580524	0.0571161	0.0571161
MAL13P1.307	PF3D7_1361600	Fe-S assembly protein IscX, putative	414	0.506872	-0.684591	-6.18101	-0.100682	228	-16.7868	9	2	268	42	22	22	0.550725	0.647343	0.101449	0.0531401	0.0531401
PF11_0461	PF3D7_1144900	ras-related protein Rab-6	624	0.777593	-0.290394	-6.30396	-0.10068	542	-19.4135	9	4	388	72	67	67	0.86859	0.621795	0.115385	0.107372	0.107372
PF14_0510	PF3D7_1453700	HSP90 co-chaperone p23	828	0.533627	-0.641303	-6.21023	-0.100579	624	-12.9533	9	3	508	98	105	105	0.753623	0.613527	0.118357	0.126812	0.126812
PF10_0156	PF3D7_1016000	conserved Plasmodium protein, unknown function	1362	0.469672	-0.747113	-6.13574	-0.100011	840	-5.8521	9	14	782	215	171	171	0.61674	0.574156	0.157856	0.125551	0.125551
MAL7P1.175	PF3D7_0731400	serine/threonine protein kinase, FIKK family, pseudogene	1605	0.538323	-0.633835	-6.21509	-0.0997144	1410	-25.4868	9	5	1078	154	147	147	0.878505	0.671651	0.0959502	0.0915888	0.0915888
PF10_0073	PF3D7_1007400	conserved protein, unknown function	660	0.46496	-0.755248	-6.12958	-0.0993445	512	-11.6695	9	3	360	93	122	122	0.775758	0.545455	0.140909	0.184848	0.184848
PF11_0485	PF3D7_1147700	ATP synthase subunit delta, mitochondrial, putative	465	0.620373	-0.508699	-6.28854	-0.0993164	364	-19.2689	9	2	292	55	31	31	0.782796	0.627957	0.11828	0.0666667	0.0666667
PF13_0099	PF3D7_1317400	zinc finger protein, putative	618	0.752425	-0.322921	-6.36892	-0.0991304	456	-16.3447	9	1	352	75	79	79	0.737864	0.569579	0.121359	0.127832	0.127832
PFD1110w	PF3D7_0423500	glideosome associated protein with multiple membrane spans 2	1119	0.515944	-0.669767	-6.19122	-0.0988539	800	-29.7184	9	5	746	111	88	88	0.714924	0.666667	0.0991957	0.0786416	0.0786416
PF14_0691	PF3D7_1472300	conserved protein, unknown function	1608	0.625892	-0.505189	-6.14893	-0.0986802	1554	-23.5465	9	1	1124	153	119	119	0.966418	0.699005	0.0951493	0.074005	0.074005
PF10_0068	PF3D7_1006800	G-strand-binding protein 2	741	0.483255	-0.723944	-6.15294	-0.0985615	524	-20.5899	9	2	468	51	61	61	0.707152	0.631579	0.0688259	0.0823212	0.0823212
PF13_0076	PF3D7_1302000	EMP1-trafficking protein	939	0.554325	-0.608662	-6.23108	-0.0979625	576	-11.976	9	5	540	93	166	166	0.613419	0.57508	0.0990415	0.176784	0.176784
PF11_0052	PF3D7_1104100	syntaxin, Qa-SNARE family	1044	0.589305	-0.554988	-6.26314	-0.0975481	354	-19.9163	9	4	672	108	113	113	0.33908	0.643678	0.103448	0.108238	0.108238
PF14_0269	PF3D7_1429000	protein archease, putative	714	0.484498	-0.724024	-6.12053	-0.0973259	216	-30.7125	9	8	464	53	59	59	0.302521	0.64986	0.0742297	0.0826331	0.0826331
PFL0890c	PF3D7_1218400	triose or hexose phosphate/phosphate translocator, putative	1437	0.74138	-0.346354	-5.83514	-0.0972009	840	-23.5928	9	2	956	175	102	102	0.584551	0.665275	0.121781	0.0709812	0.0709812
PF14_0309	PF3D7_1432700	protein-L-isoaspartate(D-aspartate) O-methyltransferase, putative	675	0.541203	-0.629275	-6.21803	-0.0969674	502	-21.5472	9	3	422	62	67	67	0.743704	0.625185	0.0918519	0.0992593	0.0992593
PFA0160c	PF3D7_0103200	nucleoside transporter 4	1305	0.615836	-0.515384	-6.285	-0.0962362	1008	-26.1971	9	1	934	101	56	56	0.772414	0.715709	0.0773946	0.0429119	0.0429119
PF13_0268	PF3D7_1351400	60S ribosomal protein L17, putative	612	0.57592	-0.575319	-6.25132	-0.0961229	380	-11.255	9	14	342	54	29	29	0.620915	0.558824	0.0882353	0.0473856	0.0473856
PF10_0105	PF3D7_1010800	50S ribosomal protein L22, mitochondrial, putative	900	0.616093	-0.515006	-6.2852	-0.0956728	392	-29.8123	9	2	590	98	76	76	0.435556	0.655556	0.108889	0.0844444	0.0844444
PFF0435w	PF3D7_0608800	ornithine aminotransferase	1245	0.521246	-0.661173	-6.19704	-0.0955073	1022	-22.8976	9	2	792	136	160	160	0.820884	0.636145	0.109237	0.128514	0.128514
PF14_0183	PF3D7_1418800	signal recognition particle RNA	303	0.753188	-0.323438	-6.29322	-0.0952921	104	-35.0151	9	4	212	21	15	15	0.343234	0.69967	0.0693069	0.049505	0.049505
PFC0701w	PF3D7_0316100	ribosomal protein L27, mitochondrial, putative	897	0.682205	-0.419793	-6.33135	-0.0952334	656	-14.8212	9	4	582	60	80	80	0.731327	0.648829	0.0668896	0.0891862	0.0891862
PF14_0528	PF3D7_1455400	hemolysin III	849	0.78778	-0.277574	-6.18636	-0.0948157	696	-22.3684	9	3	580	39	48	48	0.819788	0.683157	0.0459364	0.0565371	0.0565371
PF14_0307	PF3D7_1432500	RNA methyltransferase, putative	1335	0.570549	-0.583547	-6.24643	-0.0938353	1156	-26.3761	9	7	874	122	108	108	0.865918	0.654682	0.0913858	0.0808989	0.0808989
MAL7P1.84	PF3D7_0717200	conserved Plasmodium protein, unknown function	1296	0.621892	-0.506465	-6.28971	-0.0936287	834	-11.2637	9	11	726	187	180	180	0.643519	0.560185	0.14429	0.138889	0.138889
PFB0645c	PF3D7_0214200	ribosomal protein L13, mitochondrial	639	0.595216	-0.546086	-6.26819	-0.0936074	522	-19.3372	9	5	422	52	49	49	0.816901	0.660407	0.0813772	0.0766823	0.0766823
PFD1065c	PF3D7_0422600	conserved Plasmodium protein, unknown function	423	0.629516	-0.495297	-6.29549	-0.0934343	268	-30.1399	9	1	288	38	35	35	0.63357	0.680851	0.0898345	0.0827423	0.0827423
PFD0335c	PF3D7_0406800	ribosomal protein L25, putative	861	0.676296	-0.430342	-6.25078	-0.0928273	422	-27.2784	9	4	556	86	69	69	0.490128	0.645761	0.0998839	0.0801394	0.0801394
PF14_0678	PF3D7_1471100	exported protein 2	864	0.517222	-0.66769	-6.19263	-0.0927648	454	-18.1519	9	1	538	76	59	59	0.525463	0.622685	0.087963	0.068287	0.068287
PFI0715w	PF3D7_0914600	transcription elongation factor 1, putative	336	0.565069	-0.591986	-6.24134	-0.0923555	238	-18.4553	9	14	206	37	49	49	0.708333	0.613095	0.110119	0.145833	0.145833
PFC0540w	PF3D7_0312900	hypothetical protein	822	0.491082	-0.712899	-6.12863	-0.0917463	638	-17.3995	9	1	468	119	116	116	0.776156	0.569343	0.144769	0.141119	0.141119
PFD1165w	PF3D7_0424500	serine/threonine protein kinase, FIKK family	1869	0.628994	-0.502903	-6.04245	-0.0914891	1524	-16.2212	9	3	1148	176	182	182	0.815409	0.614232	0.094168	0.0973783	0.0973783
PF10_0287	PF3D7_1029400	LEM3/CDC50 family protein, putative	1506	0.585295	-0.564285	-6.09423	-0.0913327	1138	-22.1528	9	1	974	172	149	149	0.755644	0.646746	0.11421	0.0989376	0.0989376
PFE0285c	PF3D7_0505800	small ubiquitin-related modifier	303	0.685442	-0.41737	-6.25655	-0.0911527	238	-20.4277	9	2	192	34	29	29	0.785479	0.633663	0.112211	0.0957096	0.0957096
PFA0195w	PF3D7_0103900	parasite-infected erythrocyte surface protein	1728	0.604521	-0.532166	-6.27592	-0.0907102	1416	-18.0743	9	20	1044	205	229	229	0.819444	0.604167	0.118634	0.132523	0.132523
PF14_0255	PF3D7_1427600	CorA-like Mg2+ transporter protein, putative	1437	0.712196	-0.381118	-6.20673	-0.0904114	988	-25.4299	9	4	964	123	94	94	0.687543	0.670842	0.085595	0.0654141	0.0654141
PFL1465c	PF3D7_1230400	ATP-dependent protease subunit ClpQ	624	0.632786	-0.490528	-6.29793	-0.0900681	540	-27.7949	9	4	414	51	36	36	0.865385	0.663462	0.0817308	0.0576923	0.0576923
PFI0655c	PF3D7_0913400	elongation factor, putative	507	0.575877	-0.575385	-6.25129	-0.0896799	376	-19.1734	9	12	304	55	47	47	0.741617	0.599606	0.108481	0.0927022	0.0927022
PFI0280c	PF3D7_0905700	autophagy-related protein 3, putative	372	0.539343	-0.632218	-6.21613	-0.0883776	564	-23.9176	9	3	224	53	47	47	1.51613	0.602151	0.142473	0.126344	0.126344
PFF0105w	PF3D7_0602200	MYND-type zinc finger protein, putative	759	0.584588	-0.562124	-6.25904	-0.0879464	568	-15.4098	9	9	460	90	64	64	0.748353	0.606061	0.118577	0.0843215	0.0843215
PFD0255w	PF3D7_0405200	protein CERLI2	1740	0.719305	-0.368975	-6.32049	-0.0877359	1418	-12.045	9	5	992	247	258	258	0.814943	0.570115	0.141954	0.148276	0.148276
PFA0135w	PF3D7_0102700	merozoite-associated tryptophan-rich antigen	831	0.604287	-0.532515	-6.27573	-0.0876337	562	-18.5582	9	2	510	119	66	66	0.676294	0.613718	0.143201	0.0794224	0.0794224
MAL13P1.375	PF3D7_1340700	ras-related protein Rab-11B	690	0.515556	-0.670397	-6.19079	-0.087399	394	-20.5316	9	2	424	89	74	74	0.571014	0.614493	0.128986	0.107246	0.107246
PFL0280c	PF3D7_1205600	tetratricopeptide repeat protein, putative	1002	0.524871	-0.655327	-6.20096	-0.0872308	814	-16.1994	9	2	614	114	112	112	0.812375	0.612774	0.113772	0.111776	0.111776
PF10_0334	PF3D7_1034400	flavoprotein subunit of succinate dehydrogenase	1896	0.643959	-0.476862	-6.2287	-0.0868537	1574	-26.9703	9	6	1254	221	165	165	0.830169	0.661392	0.116561	0.0870253	0.0870253
PF07_0081	PF3D7_0719800	conserved protein, unknown function	1362	0.570271	-0.583975	-6.24617	-0.0864182	976	-15.5731	9	6	822	140	166	166	0.716593	0.603524	0.10279	0.12188	0.12188
PF14_0775	PF3D7_1421000	DIX domain-containing protein, putative	534	0.53217	-0.643627	-6.2087	-0.0863186	384	-26.0287	9	2	338	67	41	41	0.719101	0.632959	0.125468	0.076779	0.076779
PF13_0202	PF3D7_1336100	WPP motif-containing protein, putative	468	0.591383	-0.555007	-6.18677	-0.0858949	304	-22.4926	9	3	280	73	79	79	0.649573	0.598291	0.155983	0.168803	0.168803
PF14_0439	PF3D7_1446200	M17 leucyl aminopeptidase	1818	0.578467	-0.572934	-6.2206	-0.0857703	1386	-25.4219	9	2	1254	138	137	137	0.762376	0.689769	0.0759076	0.0753575	0.0753575
PF11_0124	PF3D7_1111800	peptidyl-prolyl cis-trans isomerase, putative	1068	0.56	-0.599832	-6.23655	-0.0851953	670	-24.5454	9	2	642	119	122	122	0.627341	0.601124	0.111423	0.114232	0.114232
PF14_0546	PF3D7_1457300	MA3 domain-containing protein, putative	1920	0.644554	-0.47346	-6.30645	-0.085079	966	-22.4415	9	4	1292	164	228	228	0.503125	0.672917	0.0854167	0.11875	0.11875
MAL13P1.50	PF3D7_1310500	ER membrane protein complex subunit 7, putative	618	0.513854	-0.673168	-6.1889	-0.0850622	436	-22.7525	9	2	414	49	50	50	0.705502	0.669903	0.079288	0.0809061	0.0809061
PFD0355c	PF3D7_0407200	peptidyl-tRNA hydrolase 2, putative	570	0.78521	-0.280151	-6.30706	-0.0844179	316	-26.0477	9	0	348	70	44	44	0.554386	0.610526	0.122807	0.077193	0.077193
PFL2215w	PF3D7_1246200	actin I	1131	0.631302	-0.492691	-6.29683	-0.0842057	990	-23.4225	9	3	726	117	121	121	0.875332	0.64191	0.103448	0.106985	0.106985
MAL8P1.4	PF3D7_0830600	Plasmodium exported protein (PHISTc), unknown function	1371	0.558594	-0.603642	-6.20201	-0.0837391	1118	-15.0183	9	5	850	135	161	161	0.815463	0.619985	0.0984683	0.117433	0.117433
PF13_0315	PF3D7_1359400	CUGBP Elav-like family member 1	1530	0.583909	-0.563154	-6.25844	-0.0836591	1132	-18.3033	9	2	934	179	152	152	0.739869	0.610458	0.116993	0.0993464	0.0993464
PFF0980w	PF3D7_0620100	ATP synthase-associated protein, putative	393	0.613245	-0.519213	-6.28295	-0.0835629	208	-28.9168	9	2	272	44	17	17	0.529262	0.692112	0.111959	0.043257	0.043257
PFI1755c	PF3D7_0936300	ring-exported protein 3	981	0.670664	-0.437126	-6.18428	-0.0828825	760	-11.9738	9	3	572	108	130	130	0.77472	0.583078	0.110092	0.132518	0.132518
PF11_0166	PF3D7_1115800	conserved Plasmodium protein, unknown function	915	0.643278	-0.475303	-6.30554	-0.0825034	482	-7.88366	9	5	432	155	121	121	0.526776	0.472131	0.169399	0.13224	0.13224
PF14_0137	PF3D7_1413900	DnaJ protein, putative	1146	0.7232	-0.364581	-6.27827	-0.0824651	712	-28.5718	9	0	782	138	80	80	0.621291	0.682373	0.120419	0.069808	0.069808
PF14_0087	PF3D7_1409000	WD repeat-containing protein, putative	1701	0.660407	-0.450695	-6.31737	-0.0815833	1288	-29.4144	9	15	1136	159	171	171	0.757202	0.667842	0.0934744	0.100529	0.100529
PFC0290w	PF3D7_0306900	40S ribosomal protein S23, putative	438	0.60785	-0.527212	-6.27863	-0.0815591	346	-20.6202	9	1	278	36	15	15	0.789954	0.634703	0.0821918	0.0342466	0.0342466
PF13_0151	PF3D7_1328900	PUB domain-containing protein, putative	1194	0.64775	-0.469982	-6.2762	-0.0814074	912	-17.8452	9	2	740	151	138	138	0.763819	0.619765	0.126466	0.115578	0.115578
PFL0540w	PF3D7_1210900	GPI mannosyltransferase 1	1326	0.71217	-0.378849	-6.20898	-0.0810556	1250	-27.4455	9	2	936	104	85	85	0.942685	0.705882	0.0784314	0.0641026	0.0641026
PFE0060w	PF3D7_0501200	parasite-infected erythrocyte surface protein	1227	0.742788	-0.336004	-6.36441	-0.0810177	766	-15.3696	9	1	734	145	136	136	0.624287	0.598207	0.118174	0.110839	0.110839
PF10_0208	PF3D7_1021400	endomembrane protein 70, putative	1860	0.706294	-0.386132	-6.34549	-0.0807829	1386	-24.7085	9	2	1246	157	125	125	0.745161	0.669892	0.0844086	0.0672043	0.0672043
PFC0506w	PF3D7_0312000	conserved protein, unknown function	411	0.745265	-0.334248	-6.20165	-0.0806757	120	-27.6234	9	1	252	32	31	31	0.291971	0.613139	0.0778589	0.0754258	0.0754258
PF14_0037	PF3D7_1404000	DNA-directed RNA polymerase II subunit RPB4, putative	498	0.691698	-0.406469	-6.33708	-0.0805817	312	-18.5169	9	21	312	54	34	34	0.626506	0.626506	0.108434	0.0682731	0.0682731
PF13_0063	PF3D7_1311500	26S protease regulatory subunit 7, putative	1263	0.649737	-0.465989	-6.31009	-0.0805088	1004	-24.2252	9	14	828	113	106	106	0.794933	0.655582	0.0894695	0.0839272	0.0839272
PF11_0245	PF3D7_1123400	eukaryotic peptide chain release factor GTP-binding subunit, putative	1668	0.55126	-0.613452	-6.22808	-0.080413	1188	-21.5063	9	6	1074	154	190	190	0.71223	0.643885	0.0923261	0.113909	0.113909
PFD0830w	PF3D7_0417200	bifunctional dihydrofolate reductase-thymidylate synthase	1827	0.792556	-0.270305	-6.30993	-0.0800883	1230	-22.0233	9	4	1196	201	181	181	0.673235	0.654625	0.110016	0.0990695	0.0990695
MAL13P1.228	PF3D7_1345600	inner membrane complex protein	1113	0.59902	-0.540382	-6.27138	-0.0798193	720	-23.1194	9	11	726	91	79	79	0.6469	0.652291	0.081761	0.0709793	0.0709793
MAL13P1.287	PF3D7_1358400	conserved Plasmodium protein, unknown function	420	0.719507	-0.370924	-6.21079	-0.0794212	76	-24.054	9	12	282	30	17	17	0.180952	0.671429	0.0714286	0.0404762	0.0404762
PF11_0061	PF3D7_1105000	histone H4	312	0.761485	-0.310677	-6.37298	-0.0791634	144	-17.0162	9	4	170	53	30	30	0.461538	0.544872	0.169872	0.0961538	0.0961538
MAL13P1.159	PF3D7_1330000	PITH domain-containing protein, putative	588	0.626321	-0.49997	-6.29309	-0.0785513	516	-27.3551	9	5	414	44	33	33	0.877551	0.704082	0.0748299	0.0561224	0.0561224
PF11_0320	PF3D7_1131000	RNA-binding protein s1, putative	513	0.526295	-0.653038	-6.20248	-0.078442	200	-4.91986	9	2	266	87	51	51	0.389864	0.518519	0.169591	0.0994152	0.0994152
PFB0635w	PF3D7_0214000	T-complex protein 1 subunit theta	1629	0.73559	-0.346581	-6.22118	-0.0780898	838	-20.5084	9	2	1054	193	161	161	0.514426	0.647023	0.118478	0.0988336	0.0988336
PFB0890c	PF3D7_0219500	pseudouridine synthase, putative	1017	0.624177	-0.504362	-6.2588	-0.0777474	568	-15.8645	9	3	598	164	103	103	0.558505	0.588004	0.161259	0.101278	0.101278
MAL8P1.32	PF3D7_0824400	nucleoside transporter 2	1758	0.568255	-0.587075	-6.24431	-0.0777436	1304	-22.2737	9	1	1202	188	136	136	0.741752	0.683732	0.10694	0.0773606	0.0773606
PFA0490w	PF3D7_0110000	conserved Plasmodium protein, unknown function	705	0.555377	-0.607022	-6.2321	-0.077365	412	-22.155	9	3	452	91	33	33	0.584397	0.641135	0.129078	0.0468085	0.0468085
PFI0085c	PF3D7_0901700	Plasmodium exported protein (hyp5), unknown function	684	0.755518	-0.319429	-6.23063	-0.0773497	314	-17.6956	9	1	454	61	43	43	0.459064	0.663743	0.0891813	0.0628655	0.0628655
PF14_0222	PF3D7_1423100	ankyrin-repeat protein, putative	1779	0.608158	-0.526755	-6.27888	-0.0768015	912	-13.4754	9	0	1102	162	142	142	0.512648	0.619449	0.0910624	0.0798201	0.0798201
PF13_0152	PF3D7_1328800	transcriptional regulatory protein sir2a	822	0.65972	-0.451677	-6.31691	-0.0766932	494	-18.9323	9	3	504	78	93	93	0.600973	0.613139	0.0948905	0.113139	0.113139
PFL1560c	PF3D7_1232400	CWC16 domain-containing protein, putative	1107	0.683582	-0.418827	-6.1924	-0.0759563	672	-11.8328	9	26	610	109	190	190	0.607046	0.551039	0.0984643	0.171635	0.171635
PFE0700c	PF3D7_0514000	tubulin--tyrosine ligase, putative	1263	0.710472	-0.380343	-6.3478	-0.0757574	1038	-26.0937	9	3	826	149	115	115	0.821853	0.653998	0.117973	0.091053	0.091053
PFB0595w	PF3D7_0213100	protein SIS1	987	0.575277	-0.576301	-6.25074	-0.0752867	368	-23.6467	9	2	624	132	112	112	0.372847	0.632219	0.133739	0.113475	0.113475
MAL13P1.231	PF3D7_1346100	protein transport protein SEC61 subunit alpha	1419	0.639684	-0.480505	-6.30297	-0.0748317	1138	-27.0499	9	10	960	117	97	97	0.801973	0.676533	0.0824524	0.068358	0.068358
PFF1165c	PF3D7_0624200	SURP domain-containing protein, putative	1026	0.572455	-0.582163	-6.21511	-0.07456	778	-15.0621	9	2	644	146	112	112	0.758285	0.62768	0.1423	0.109162	0.109162
MAL13P1.130	PF3D7_1323700	glideosome associated protein with multiple membrane spans 1	912	0.65968	-0.45281	-6.28446	-0.074551	742	-32.4529	9	2	638	122	42	42	0.813596	0.699561	0.133772	0.0460526	0.0460526
PFB0210c	PF3D7_0204700	hexose transporter	1515	0.714807	-0.379059	-6.09996	-0.0741979	1032	-29.3278	9	11	1074	122	110	110	0.681188	0.708911	0.0805281	0.0726073	0.0726073
PFI1375w	PF3D7_0928000	cytochrome c oxidase subunit 6B, putative	312	0.865866	-0.173419	-6.3328	-0.0739131	290	-16.4072	9	3	188	14	9	9	0.929487	0.602564	0.0448718	0.0288462	0.0288462
PFD0800c	PF3D7_0416500	repressor of RNA polymerase III transcription MAF1	1170	0.589742	-0.554328	-6.26352	-0.0732134	914	-15.2523	9	3	704	125	111	111	0.781197	0.601709	0.106838	0.0948718	0.0948718
PFC0830w	PF3D7_0318700	conserved Plasmodium protein, unknown function	360	0.690292	-0.409381	-6.19647	-0.0728098	224	-17.1192	9	6	224	22	13	13	0.622222	0.622222	0.0611111	0.0361111	0.0361111
MAL7P1.77	PF3D7_0716300	conserved protein, unknown function	1569	0.598938	-0.540506	-6.27131	-0.0725499	1314	-17.1245	9	2	962	156	161	161	0.837476	0.613129	0.0994264	0.102613	0.102613
PF13_0011	PF3D7_1302100	gamete antigen 27/25	654	0.621112	-0.507612	-6.28911	-0.0722358	304	-30.5488	9	2	430	66	56	56	0.464832	0.657492	0.100917	0.0856269	0.0856269
PFF0430w	PF3D7_0608700	T-complex protein 1 subunit zeta	1632	0.67111	-0.435467	-6.32438	-0.0720756	1232	-24.2063	9	8	1076	202	133	133	0.754902	0.659314	0.123775	0.0814951	0.0814951
PFI0930c	PF3D7_0919000	nucleosome assembly protein	810	0.595573	-0.54555	-6.26849	-0.0716994	472	-14.8474	9	2	498	89	72	72	0.582716	0.614815	0.109877	0.0888889	0.0888889
PF11_0253	PF3D7_1124200	thioredoxin-like protein, putative	1260	0.596413	-0.54429	-6.2692	-0.0711112	1046	-19.484	9	2	810	154	146	146	0.830159	0.642857	0.122222	0.115873	0.115873
PF13_0260	PF3D7_1349700	peptidase, putative	768	0.760355	-0.312877	-6.34059	-0.0710856	532	-27.7676	9	5	538	72	54	54	0.692708	0.700521	0.09375	0.0703125	0.0703125
PF10_0039	PF3D7_1003600	inner membrane complex protein 1c, putative	846	0.711483	-0.378945	-6.34836	-0.0692854	548	-22.641	9	9	516	71	71	71	0.647754	0.609929	0.0839243	0.0839243	0.0839243
PFF1230c	PF3D7_0625400	conserved Plasmodium protein, unknown function	1239	0.682933	-0.418769	-6.3318	-0.0691897	664	-11.9164	9	2	770	90	150	150	0.535916	0.621469	0.0726392	0.121065	0.121065
PFD1070w	PF3D7_0422700	eukaryotic initiation factor 4A-III, putative	1173	0.672559	-0.434433	-6.1855	-0.0691028	962	-24.0168	9	13	784	114	68	68	0.820119	0.668372	0.0971867	0.057971	0.057971
PF10_0187	PF3D7_1019400	60S ribosomal protein L30e, putative	327	0.659426	-0.454479	-6.23959	-0.0690399	238	-21.4419	9	0	214	22	25	25	0.727829	0.654434	0.0672783	0.0764526	0.0764526
MAL7P1.154	PF3D7_0728400	SDH5 domain-containing protein, putative	381	0.754932	-0.325107	-6.0328	-0.068795	252	-29.8119	9	5	258	48	34	34	0.661417	0.677165	0.125984	0.0892388	0.0892388
PFB0530c	PF3D7_0211900	pseudouridine synthase, putative	1353	0.668409	-0.4393	-6.32264	-0.0685876	1078	-16.2462	9	3	822	192	183	183	0.796748	0.607539	0.141907	0.135255	0.135255
PFD0990w	PF3D7_0420400	ribosome-recycling factor	801	0.631837	-0.491911	-6.29722	-0.0677483	474	-22.2434	9	2	504	103	66	66	0.59176	0.629213	0.128589	0.082397	0.082397
PFE0410w	PF3D7_0508300	triose phosphate transporter	1029	0.810786	-0.245991	-6.3166	-0.0673842	810	-27.8524	9	2	728	75	65	65	0.787172	0.707483	0.0728863	0.0631681	0.0631681
PFC0745c	PF3D7_0317000	proteasome subunit alpha type-3, putative	759	0.753242	-0.322516	-6.33736	-0.0671244	318	-24.6852	9	4	498	67	42	42	0.418972	0.656126	0.088274	0.055336	0.055336
PF11_0202	PF3D7_1119500	AP-4 complex subunit mu, putative	1311	0.743723	-0.338833	-6.11531	-0.0666756	1038	-23.7683	9	3	864	156	99	99	0.791762	0.659039	0.118993	0.0755149	0.0755149
PF13_0340	PF3D7_1364500	exosome complex component RRP45, putative	1434	0.859255	-0.182069	-6.33116	-0.0664761	1102	-25.646	9	0	924	130	164	164	0.76848	0.644351	0.0906555	0.114365	0.114365
MAL13P1.328	PF3D7_1365600	DNA topoisomerase 6 subunit B, putative	1686	0.69951	-0.395564	-6.34164	-0.0664657	1168	-13.5893	9	2	1030	195	216	216	0.692764	0.610913	0.115658	0.128114	0.128114
PF11_0508	PF3D7_1149100	Plasmodium exported protein, unknown function	1350	0.621097	-0.507633	-6.2891	-0.06584	810	-11.9742	9	2	740	211	184	184	0.6	0.548148	0.156296	0.136296	0.136296
PFI1670c	PF3D7_0934500	V-type proton ATPase subunit E, putative	708	0.762235	-0.309664	-6.37331	-0.0656085	474	-16.477	9	0	420	84	84	84	0.669492	0.59322	0.118644	0.118644	0.118644
PF14_0425	PF3D7_1444800	fructose-bisphosphate aldolase	1110	0.738916	-0.341278	-6.36254	-0.0655481	656	-20.3832	9	3	684	146	77	77	0.590991	0.616216	0.131532	0.0693694	0.0693694
PFE0435c	PF3D7_0508800	single-stranded DNA-binding protein	855	0.677694	-0.426152	-6.32855	-0.0655124	638	-18.4488	9	12	540	94	99	99	0.746199	0.631579	0.109942	0.115789	0.115789
PF13_0193	PF3D7_1334600	MSP7-like protein	897	0.716706	-0.37173	-6.35119	-0.06525	430	-24.0297	9	4	556	114	111	111	0.479376	0.619844	0.12709	0.123746	0.123746
MAL13P1.201	PF3D7_1339600	conserved Plasmodium protein, unknown function	1779	0.712847	-0.377058	-6.3491	-0.065181	1282	-25.6283	9	4	1160	199	151	151	0.72063	0.652052	0.111861	0.0848791	0.0848791
PF14_0164	PF3D7_1416500	NADP-specific glutamate dehydrogenase	1413	0.687877	-0.411823	-6.3348	-0.0649656	1214	-14.7282	9	10	908	141	148	148	0.859165	0.642604	0.0997877	0.104742	0.104742
PFD0955w	PF3D7_0419700	apical merozoite protein	978	0.608701	-0.525948	-6.27932	-0.0647275	608	-17.6072	9	7	612	107	103	103	0.621677	0.625767	0.109407	0.105317	0.105317
PFC0441c	PF3D7_0310600	eukaryotic translation initiation factor 3 subunit K, putative	705	0.688738	-0.410615	-6.33532	-0.0646669	582	-22.7765	9	1	494	72	33	33	0.825532	0.700709	0.102128	0.0468085	0.0468085
PFL1110c	PF3D7_1223100	cAMP-dependent protein kinase regulatory subunit	1326	0.654247	-0.459511	-6.3132	-0.0646229	1014	-19.5872	9	10	806	155	139	139	0.764706	0.607843	0.116893	0.104827	0.104827
MAL13P1.141	PF3D7_1326000	respiratory chain complex 3 associated protein 2	492	0.742902	-0.335848	-6.36446	-0.0645987	274	-21.2367	9	1	318	56	33	33	0.556911	0.646341	0.113821	0.0670732	0.0670732
PFF0630c	PF3D7_0613000	conserved Plasmodium protein, unknown function	357	0.769798	-0.300908	-6.21278	-0.0640415	242	-21.2183	9	2	230	39	32	32	0.677871	0.644258	0.109244	0.0896359	0.0896359
PFE1100w	PF3D7_0522000	conserved Plasmodium protein, unknown function	324	0.863694	-0.17679	-6.26744	-0.0639288	154	-10.0155	9	2	162	40	90	90	0.475309	0.5	0.123457	0.277778	0.277778
PFL2530w	PF3D7_1252600	esterase, putative	1362	0.776898	-0.29058	-6.34768	-0.0638234	1060	-27.5995	9	7	916	141	68	68	0.778267	0.67254	0.103524	0.0499266	0.0499266
PFB0826c	PF3D7_0217700	E2F-associated phosphoprotein, putative	705	0.751996	-0.323502	-6.36872	-0.0634134	478	-19.545	9	14	430	81	69	69	0.678014	0.609929	0.114894	0.0978723	0.0978723
PFD1140w	PF3D7_0424000	Plasmodium exported protein (PHISTc), unknown function	1044	0.787386	-0.275937	-6.38367	-0.0631051	722	-22.4642	9	2	682	89	120	120	0.691571	0.653257	0.085249	0.114943	0.114943
PFD0785c	PF3D7_0416200	PRKR-interacting protein 1, putative	624	0.632498	-0.490948	-6.29771	-0.0627423	432	-6.92952	9	5	294	107	158	158	0.692308	0.471154	0.171474	0.253205	0.253205
PFL0300c	PF3D7_1206000	shewanella-like protein phosphatase 2	915	0.798716	-0.261407	-6.35617	-0.0625528	426	-26.2334	9	10	614	96	51	51	0.465574	0.671038	0.104918	0.0557377	0.0557377
PF10_0144	PF3D7_1014700	prohibitin 2, putative	915	0.733551	-0.349374	-6.32788	-0.0624992	756	-21.4793	9	7	594	100	87	87	0.82623	0.64918	0.10929	0.095082	0.095082
PF14_0390	PF3D7_1441100	conserved Plasmodium protein, unknown function	684	0.650879	-0.465465	-6.2784	-0.0623545	336	0.535351	9	5	318	90	102	102	0.491228	0.464912	0.131579	0.149123	0.149123
PF11_0120	PF3D7_1111400	conserved Plasmodium protein, unknown function	567	0.775054	-0.29243	-6.37875	-0.0622286	404	-15.7508	9	1	346	49	57	57	0.712522	0.610229	0.0864198	0.100529	0.100529
PFL0845w	PF3D7_1217500	conserved Plasmodium protein, unknown function	645	0.684287	-0.416864	-6.33263	-0.0621416	564	-22.4333	9	4	396	81	63	63	0.874419	0.613953	0.125581	0.0976744	0.0976744
PF14_0200	PF3D7_1420600	pantothenate kinase 1	1560	0.638518	-0.482196	-6.30212	-0.0618771	1094	-21.6596	9	2	1016	151	163	163	0.701282	0.651282	0.0967949	0.104487	0.104487
PF14_0328	PF3D7_1434700	mitochondrial import inner membrane translocase subunit TIM17, putative	489	0.743926	-0.334456	-6.36495	-0.0612854	166	-25.73	9	3	322	55	58	58	0.339468	0.658487	0.112474	0.118609	0.118609
PFE1275c	PF3D7_0525600	RNA methyltransferase, putative	1056	0.66747	-0.440634	-6.32203	-0.0610599	820	-18.7487	9	3	656	131	110	110	0.776515	0.621212	0.124053	0.104167	0.104167
PFE0300c	PF3D7_0506100	60S ribosomal subunit protein L24, putative	615	0.71377	-0.376631	-6.31749	-0.0609603	492	-12.8367	9	2	360	85	54	54	0.8	0.585366	0.138211	0.0878049	0.0878049
PF07_0083	PF3D7_0720100	pre-rRNA-processing protein ESF2, putative	768	0.746739	-0.331358	-6.33432	-0.0605472	624	-13.4447	9	3	432	88	98	98	0.8125	0.5625	0.114583	0.127604	0.127604
PF11_0312	PF3D7_1130100	60S ribosomal protein L38	264	0.719677	-0.367635	-6.35277	-0.0598455	220	-4.71674	9	17	140	56	32	32	0.833333	0.530303	0.212121	0.121212	0.121212
MAL13P1.40	PF3D7_1308500	conserved Plasmodium protein, unknown function	1080	0.732715	-0.35052	-6.32746	-0.0596927	904	-21.1579	9	11	676	103	98	98	0.837037	0.625926	0.0953704	0.0907407	0.0907407
PFD1170c	PF3D7_0424600	Plasmodium exported protein (PHISTb)	930	0.879749	-0.155765	-6.21448	-0.0595601	648	-26.8022	9	10	620	100	76	76	0.696774	0.666667	0.107527	0.0817204	0.0817204
PF10_0166	PF3D7_1017100	rhoptry neck protein 12	933	0.757142	-0.31654	-6.37106	-0.0592747	510	-17.6983	9	1	582	142	99	99	0.546624	0.623794	0.152197	0.106109	0.106109
PFE1335c	PF3D7_0526800	conserved Plasmodium protein, unknown function	1107	0.661468	-0.449181	-6.31807	-0.058965	698	-11.6792	9	17	638	119	126	126	0.630533	0.576332	0.107498	0.113821	0.113821
PF14_0430	PF3D7_1445300	ribosomal protein S29, mitochondrial, putative	1815	0.654826	-0.45868	-6.3136	-0.0588564	1480	-28.6394	9	6	1198	193	138	138	0.815427	0.660055	0.106336	0.0760331	0.0760331
PFE1395c	PF3D7_0528000	proteasome maturation factor UMP1, putative	375	0.676343	-0.42806	-6.3277	-0.0584741	274	-14.5476	9	9	230	54	64	64	0.730667	0.613333	0.144	0.170667	0.170667
PF14_0026	PF3D7_1402400	zinc finger protein, putative	1473	0.719561	-0.367796	-6.35271	-0.0583799	1126	-19.2808	9	7	886	153	179	179	0.764426	0.601494	0.10387	0.121521	0.121521
MAL13P1.327	PF3D7_1365100	ribosomal protein S17, mitochondrial	348	0.680649	-0.421984	-6.33039	-0.0582581	120	-24.7326	9	2	214	44	24	24	0.344828	0.614943	0.126437	0.0689655	0.0689655
MAL13P1.180	PF3D7_1336200	conserved Plasmodium protein, unknown function	894	0.713242	-0.376512	-6.34932	-0.057785	390	-5.37821	9	6	408	120	226	226	0.436242	0.456376	0.134228	0.252796	0.252796
PFA0305c	PF3D7_0106200	EF hand domain-containing protein, putative	648	0.668984	-0.438483	-6.32301	-0.057509	538	-22.1079	9	3	386	70	75	75	0.830247	0.595679	0.108025	0.115741	0.115741
PFI0400c	PF3D7_0908300	conserved protein, unknown function	792	0.830773	-0.220186	-6.20156	-0.0574754	598	-20.8606	9	2	508	57	102	102	0.755051	0.641414	0.0719697	0.128788	0.128788
MAL13P1.50	PF3D7_1310500	ER membrane protein complex subunit 7, putative	618	0.791853	-0.269983	-6.38538	-0.0574473	436	-22.7525	9	2	414	49	50	50	0.705502	0.669903	0.079288	0.0809061	0.0809061
MAL7P1.27	PF3D7_0709000	chloroquine resistance transporter	1275	0.784813	-0.279371	-6.38267	-0.0571593	1026	-23.7822	9	5	870	118	116	116	0.804706	0.682353	0.092549	0.0909804	0.0909804
PFF0550w	PF3D7_0611200	AP2 domain transcription factor AP2-EXP2	837	0.781329	-0.284027	-6.3813	-0.0571081	700	-21.9651	9	5	522	94	82	82	0.83632	0.623656	0.112306	0.0979689	0.0979689
PFD0235c	PF3D7_0404800	sporozoite-specific protein S10, putative	1704	0.669742	-0.437406	-6.3235	-0.0563666	1430	-9.63053	9	17	1002	162	221	221	0.839202	0.588028	0.0950704	0.129695	0.129695
PFC0155c	PF3D7_0303300	DNA-directed RNA polymerases I, II, and III subunit RPABC2, putative	462	0.714886	-0.374241	-6.35021	-0.0561634	116	-23.9904	9	11	296	37	37	37	0.251082	0.640693	0.0800866	0.0800866	0.0800866
PF13_0290	PF3D7_1354900	conserved Plasmodium protein, unknown function	1914	0.772585	-0.295742	-6.37773	-0.0551421	1260	-10.1331	9	5	1042	261	306	306	0.658307	0.54441	0.136364	0.159875	0.159875
PFC0065c	PF3D7_0301300	epoxide hydrolase 1	1314	0.67714	-0.426934	-6.32821	-0.0550731	692	-23.3841	9	4	886	141	101	101	0.526636	0.674277	0.107306	0.0768645	0.0768645
PF11_0209	PF3D7_1120200	conserved Plasmodium protein, unknown function	252	0.862853	-0.176927	-6.37576	-0.0549319	164	-19.878	9	19	144	26	18	18	0.650794	0.571429	0.103175	0.0714286	0.0714286
PFD0355c	PF3D7_0407200	peptidyl-tRNA hydrolase 2, putative	570	0.761619	-0.310496	-6.37304	-0.0542001	316	-26.0477	9	0	348	70	44	44	0.554386	0.610526	0.122807	0.077193	0.077193
PFI0605c	PF3D7_0912400	alkaline phosphatase, putative	1341	0.860472	-0.179669	-6.40675	-0.0540035	1086	-25.2089	9	5	910	133	98	98	0.809843	0.678598	0.0991797	0.0730798	0.0730798
PF07_0119	PF3D7_0728300	conserved protein, unknown function	636	0.722715	-0.363455	-6.35436	-0.0539776	488	-26.1949	9	2	398	100	70	70	0.767296	0.625786	0.157233	0.110063	0.110063
PF10_0103	PF3D7_1010600	eukaryotic translation initiation factor 2 subunit beta	669	0.764258	-0.308404	-6.29825	-0.0539099	406	-21.7808	9	13	418	50	70	70	0.606876	0.624813	0.0747384	0.104634	0.104634
PF14_0223	PF3D7_1423200	peptidyl-prolyl cis-trans isomerase	1341	0.771091	-0.298387	-6.34525	-0.0539036	986	-16.0814	9	2	784	116	133	133	0.735272	0.584638	0.0865026	0.0991797	0.0991797
PF14_0213	PF3D7_1422200	conserved Plasmodium protein, unknown function	936	0.697422	-0.398474	-6.34044	-0.0532109	484	-14.3899	9	6	562	141	109	109	0.517094	0.600427	0.150641	0.116453	0.116453
PFD0235c	PF3D7_0404800	sporozoite-specific protein S10, putative	1704	0.74641	-0.33108	-6.36612	-0.0530913	1430	-9.63053	9	17	1002	162	221	221	0.839202	0.588028	0.0950704	0.129695	0.129695
PFD1090c	PF3D7_0423100	AP-4 complex subunit sigma, putative	441	0.764135	-0.307104	-6.37414	-0.0528191	194	-23.4651	9	2	292	40	27	27	0.439909	0.662132	0.0907029	0.0612245	0.0612245
MAL8P1.110	PF3D7_0810100	ribosomal protein L33, apicoplast, putative	336	0.717695	-0.371199	-6.31962	-0.0527765	340	-15.4791	9	11	194	26	30	30	1.0119	0.577381	0.077381	0.0892857	0.0892857
PF10_0295	PF3D7_1030200	claudin-like apicomplexan microneme protein, putative	1353	0.799114	-0.260877	-6.35632	-0.0525664	742	-23.5707	9	1	912	102	71	71	0.548411	0.674058	0.075388	0.052476	0.052476
PF13_0065	PF3D7_1311900	V-type proton ATPase catalytic subunit A	1836	0.698007	-0.397658	-6.34078	-0.0517161	1168	-27.2364	9	3	1216	213	161	161	0.636166	0.662309	0.116013	0.0876906	0.0876906
PF11_0198	PF3D7_1119100	tRNA m(1)G methyltransferase, putative	975	0.71708	-0.371214	-6.35139	-0.0516043	580	-15.4291	9	1	548	107	162	162	0.594872	0.562051	0.109744	0.166154	0.166154
PF11_0186	PF3D7_1118000	conserved Plasmodium protein, unknown function	603	0.659707	-0.451695	-6.3169	-0.0513738	352	-24.3924	9	1	386	75	65	65	0.583748	0.640133	0.124378	0.107794	0.107794
PFL1350w	PF3D7_1227900	RNA pseudouridylate synthase, putative	1695	0.763047	-0.310044	-6.29771	-0.0508186	1366	-23.9416	9	2	1078	160	211	211	0.8059	0.635988	0.0943953	0.124484	0.124484
PFC0221c	PF3D7_0304900	conserved protein, unknown function	513	0.777598	-0.289021	-6.37979	-0.0507915	142	-15.914	9	19	270	84	77	77	0.276803	0.526316	0.163743	0.150097	0.150097
PF11_0139	PF3D7_1113100	protein tyrosine phosphatase	657	0.774933	-0.292591	-6.3787	-0.0504804	374	-25.2137	9	1	444	94	37	37	0.569254	0.675799	0.143075	0.0563166	0.0563166
PF14_0502	PF3D7_1452700	U1 snRNP-associated protein, putative	1011	0.740375	-0.34094	-6.28708	-0.050428	712	-13.4137	9	19	564	152	138	138	0.704253	0.557864	0.150346	0.136499	0.136499
MAL8P1.130	PF3D7_0807200	conserved Plasmodium membrane protein, unknown function	1245	0.861953	-0.179075	-6.267	-0.050375	986	-22.0542	9	4	802	134	134	134	0.791968	0.644177	0.107631	0.107631	0.107631
PFE0630c	PF3D7_0512700	orotate phosphoribosyltransferase	846	0.747557	-0.329522	-6.36666	-0.050211	598	-25.0287	9	2	572	61	75	75	0.706856	0.676123	0.072104	0.0886525	0.0886525
MAL7P1.137	PF3D7_0724800	kelch domain-containing protein, putative	1278	0.809241	-0.246904	-6.39165	-0.04908	680	-18.3403	9	9	802	123	124	124	0.532081	0.627543	0.0962441	0.0970266	0.0970266
PFF0525w	PF3D7_0610700	conserved Plasmodium protein, unknown function	264	0.838946	-0.208221	-6.36938	-0.0488736	54	-20.8152	9	6	174	28	20	20	0.204545	0.659091	0.106061	0.0757576	0.0757576
PF13_0042	PF3D7_1307800	centrosomal protein CEP170, putative	1686	0.876299	-0.15941	-6.37888	-0.0486589	1254	-8.37573	9	18	912	214	255	255	0.743772	0.540925	0.126928	0.151246	0.151246
PF14_0325	PF3D7_1434400	conserved protein, unknown function	858	0.830485	-0.218895	-6.39851	-0.0484692	578	-12.4245	9	9	516	135	108	108	0.67366	0.601399	0.157343	0.125874	0.125874
PFD0730w	PF3D7_0415100	conserved protein, unknown function	1242	0.791823	-0.270024	-6.38537	-0.0483827	978	-26.0233	9	9	824	120	135	135	0.78744	0.663446	0.0966184	0.108696	0.108696
PF11_0083	PF3D7_1107100	nucleic acid binding protein, putative	1767	0.75538	-0.318922	-6.37026	-0.0480525	1072	-12.3128	9	2	1044	193	184	184	0.606678	0.590832	0.109225	0.104131	0.104131
PFL1300c	PF3D7_1226900	parasitophorous vacuolar protein 2	1488	0.776247	-0.29083	-6.37924	-0.0477183	1198	-22.5357	9	2	920	171	175	175	0.805108	0.61828	0.114919	0.117608	0.117608
PF11_0255	PF3D7_1124400	U6 snRNA-associated Sm-like protein LSm1, putative	444	0.819318	-0.23408	-6.36333	-0.0475148	312	-25.123	9	8	294	58	29	29	0.702703	0.662162	0.130631	0.0653153	0.0653153
PF14_0612	PF3D7_1464400	zinc finger protein, putative	315	0.698949	-0.396345	-6.34132	-0.0467755	172	-7.28746	9	3	146	40	84	84	0.546032	0.463492	0.126984	0.266667	0.266667
PFL0785c	PF3D7_1216300	signal recognition particle subunit SRP19	459	0.773075	-0.295084	-6.37794	-0.0466057	356	-11.6058	9	7	270	56	27	27	0.775599	0.588235	0.122004	0.0588235	0.0588235
PFE0095c	PF3D7_0501900	trafficking protein particle complex subunit 13, putative	1146	0.855962	-0.186945	-6.26546	-0.0465498	426	-24.2001	9	4	768	124	107	107	0.371728	0.670157	0.108202	0.0933682	0.0933682
PFF1135w	PF3D7_0623600	splicing factor-like protein 1, putative	1848	0.76847	-0.301269	-6.376	-0.0464862	1148	-18.5508	9	1	1124	242	220	220	0.621212	0.608225	0.130952	0.119048	0.119048
MAL7P1.114	PF3D7_0721400	rhoptry protein, putative	645	0.858493	-0.182619	-6.37468	-0.0459195	500	-23.317	9	7	410	83	83	83	0.775194	0.635659	0.128682	0.128682	0.128682
PF14_0281	PF3D7_1430200	plasmepsin IX	1884	0.865723	-0.174128	-6.21124	-0.0457783	1408	-19.432	9	7	1202	198	166	166	0.747346	0.638004	0.105096	0.0881104	0.0881104
PF14_0504	PF3D7_1452900	conserved protein, unknown function	687	0.792524	-0.26909	-6.38563	-0.0455946	376	-22.0529	9	5	422	97	86	86	0.547307	0.614265	0.141194	0.125182	0.125182
PF14_0373	PF3D7_1439400	cytochrome b-c1 complex subunit Rieske, putative	1068	0.736332	-0.344802	-6.36127	-0.0450047	842	-20.023	9	1	702	116	89	89	0.78839	0.657303	0.108614	0.0833333	0.0833333
PFF0610c	PF3D7_0612600	cytoplasmic tRNA 2-thiolation protein 1, putative	1449	0.775269	-0.292141	-6.37884	-0.044934	1416	-19.4885	9	7	918	135	138	138	0.977226	0.63354	0.0931677	0.0952381	0.0952381
PF10_0093	PF3D7_1009600	protein phosphatase PPM10, putative	1467	0.799009	-0.261016	-6.35628	-0.0448903	1006	-23.434	9	2	906	158	127	127	0.685753	0.617587	0.107703	0.0865712	0.0865712
PF11_0157	PF3D7_1114800	glycerol-3-phosphate dehydrogenase, putative	1185	0.76208	-0.309874	-6.37324	-0.0447125	822	-22.7153	9	5	750	146	104	104	0.693671	0.632911	0.123207	0.0877637	0.0877637
PFF0815w	PF3D7_0616800	malate:quinone oxidoreductase	1566	0.797841	-0.262019	-6.38761	-0.0446604	1204	-24.2668	9	5	1024	174	169	169	0.768838	0.653895	0.111111	0.107918	0.107918
PF14_0331	PF3D7_1435000	cytochrome c oxidase assembly protein COX15, putative	1293	0.912482	-0.11409	-6.08286	-0.0439822	1146	-28.0984	9	2	870	138	107	107	0.886311	0.672854	0.106729	0.0827533	0.0827533
PF13_0169	PF3D7_1331500	conserved Plasmodium protein, unknown function	1863	0.755965	-0.318131	-6.37053	-0.0435526	1370	-4.07643	9	6	998	227	230	230	0.735373	0.535695	0.121846	0.123457	0.123457
PF14_0077	PF3D7_1408000	plasmepsin II	1362	0.857278	-0.183831	-6.40595	-0.0433657	964	-25.0885	9	2	906	141	134	134	0.707783	0.665198	0.103524	0.0983847	0.0983847
PFF0700c	PF3D7_0614500	60S ribosomal protein L19	549	0.838922	-0.207825	-6.401	-0.043205	374	-10.8593	9	2	296	104	81	81	0.681239	0.539162	0.189435	0.147541	0.147541
PFE1355c	PF3D7_0527200	ubiquitin carboxyl-terminal hydrolase 14	1818	0.818257	-0.234992	-6.39467	-0.0430873	1376	-16.8081	9	1	1116	197	236	236	0.756876	0.613861	0.108361	0.129813	0.129813
PFL2560c	PF3D7_1253200	hypothetical protein	420	0.844321	-0.201167	-6.37091	-0.0428668	162	-16.935	9	2	242	72	35	35	0.385714	0.57619	0.171429	0.0833333	0.0833333
PF13_0014	PF3D7_1302800	40S ribosomal protein S7, putative	585	0.788076	-0.275602	-6.35215	-0.0428629	460	-14.8712	9	1	340	69	82	82	0.786325	0.581197	0.117949	0.140171	0.140171
PFI0335w	PF3D7_0906890	conserved Plasmodium protein, unknown function	420	0.814382	-0.240108	-6.39339	-0.0419542	334	-21.0302	9	7	238	46	84	84	0.795238	0.566667	0.109524	0.2	0.2
PF10_0069	PF3D7_1006900	PPPDE peptidase, putative	660	0.767327	-0.302807	-6.37551	-0.0418599	566	-21.7605	9	1	418	98	53	53	0.857576	0.633333	0.148485	0.080303	0.080303
PFE1115c	PF3D7_0522300	18S rRNA (guanine-N(7))-methyltransferase, putative	825	0.777371	-0.289325	-6.3797	-0.0416781	702	-20.7501	9	6	526	87	81	81	0.850909	0.637576	0.105455	0.0981818	0.0981818
PFL2235w	PF3D7_1246600	pre-mRNA-splicing factor CWC26, putative	1173	0.779142	-0.286954	-6.38042	-0.0412979	582	-8.84202	9	1	596	177	246	246	0.496164	0.508099	0.150895	0.209719	0.209719
PFL1500w	PF3D7_1231100	ras-related protein Rab-2	642	0.761121	-0.311168	-6.37282	-0.0411966	338	-23.961	9	8	410	72	54	54	0.52648	0.638629	0.11215	0.0841121	0.0841121
PF14_0375	PF3D7_1439600	cytochrome c oxidase subunit NDUFA4, putative	543	0.805348	-0.252059	-6.3903	-0.0411364	498	-17.9352	9	4	354	41	49	49	0.917127	0.651934	0.0755064	0.0902394	0.0902394
PF10_0278	PF3D7_1028400	ribosome biogenesis protein RPF2, putative	1452	0.781054	-0.284395	-6.38119	-0.0409766	1148	-14.2874	9	11	884	170	175	175	0.790634	0.608815	0.11708	0.120523	0.120523
PFL2345c	PF3D7_1248900	26S protease regulatory subunit 8, putative	1308	0.86889	-0.169468	-6.33352	-0.0409631	1202	-20.2781	9	3	780	133	114	114	0.91896	0.59633	0.101682	0.087156	0.087156
PFE0855c	PF3D7_0517100	conserved protein, unknown function	1431	0.76434	-0.307492	-6.34235	-0.0404452	1016	-23.6127	9	1	928	161	151	151	0.709993	0.648498	0.112509	0.105521	0.105521
PFI0770c	PF3D7_0915700	cytochrome c oxidase subunit ApiCOX30, putative	570	0.913067	-0.114054	-5.89257	-0.0400307	430	-18.3635	9	2	334	81	85	85	0.754386	0.585965	0.142105	0.149123	0.149123
MAL13P1.250	PF3D7_1349600	conserved Plasmodium protein, unknown function	924	0.863376	-0.177207	-6.26736	-0.0399799	592	-14.4946	9	8	552	135	101	101	0.640693	0.597403	0.146104	0.109307	0.109307
PF14_0674	PF3D7_1470700	conserved Plasmodium protein, unknown function	1743	0.867669	-0.170301	-6.40847	-0.0396102	1258	-17.8341	9	9	1046	244	216	216	0.721744	0.600115	0.139989	0.123924	0.123924
PF14_0116	PF3D7_1411800	conserved Plasmodium protein, unknown function	1419	0.784619	-0.27963	-6.3826	-0.0392333	1084	-18.3466	9	2	852	137	155	155	0.763918	0.600423	0.0965469	0.109232	0.109232
PFF0300w	PF3D7_0606100	RNA-binding protein, putative	1749	0.788403	-0.274581	-6.38407	-0.0390142	1456	-12.9318	9	5	1006	189	193	193	0.832476	0.575186	0.108062	0.110349	0.110349
PFC0506w	PF3D7_0312000	conserved protein, unknown function	411	0.873463	-0.163099	-6.37825	-0.0389199	120	-27.6234	9	1	252	32	31	31	0.291971	0.613139	0.0778589	0.0754258	0.0754258
PF10_0098	PF3D7_1010100	PI31 domain-containing protein, putative	897	0.859892	-0.183363	-6.07167	-0.038397	608	-19.2916	9	2	564	124	130	130	0.677815	0.628763	0.138239	0.144928	0.144928
PF14_0557	PF3D7_1458400	aminodeoxychorismate lyase	951	0.83105	-0.218153	-6.39868	-0.0383852	628	-26.4263	9	9	606	112	92	92	0.660358	0.637224	0.117771	0.0967403	0.0967403
PF07_0064	PF3D7_0715800	drug/metabolite transporter DMT1, putative	1305	0.828995	-0.222542	-6.25765	-0.0381505	972	-22.3044	9	3	852	115	118	118	0.744828	0.652874	0.0881226	0.0904215	0.0904215
PF10_0119	PF3D7_1012200	rhoptry associated adhesin	804	0.872182	-0.165664	-6.26948	-0.03809	532	-11.5341	9	0	446	82	102	102	0.661692	0.554726	0.10199	0.126866	0.126866
PFD1105w	PF3D7_0423400	apical asparagine-rich protein AARP	654	0.825593	-0.225795	-6.25738	-0.037952	446	-9.38673	9	5	380	83	70	70	0.681957	0.58104	0.126911	0.107034	0.107034
PFL1200c	PF3D7_1224900	splicing factor 3B subunit 6, putative	321	0.854963	-0.187692	-6.33005	-0.0379408	284	-21.0858	9	3	198	26	14	14	0.884735	0.616822	0.0809969	0.0436137	0.0436137
PF14_0433	PF3D7_1445600	RNA-binding protein, putative	1791	0.793417	-0.268468	-6.3542	-0.0375383	1326	-14.2594	9	9	1068	196	237	237	0.740369	0.596315	0.109436	0.132328	0.132328
PFL0110c	PF3D7_1202200	mitochondrial phosphate carrier protein	975	0.800883	-0.257979	-6.38871	-0.0370012	728	-23.1624	9	14	654	74	76	76	0.746667	0.670769	0.0758974	0.0779487	0.0779487
PFL2415w	PF3D7_1250300	vacuolar protein sorting-associated protein 26, putative	894	0.865798	-0.174686	-6.16044	-0.0367892	764	-19.1813	9	3	570	114	79	79	0.854586	0.637584	0.127517	0.0883669	0.0883669
PFD0245c	PF3D7_0405000	ATP-dependent RNA helicase DDX51, putative	1704	0.800728	-0.258184	-6.38865	-0.0364655	1446	-25.5049	9	10	1148	155	125	125	0.848592	0.673709	0.0909624	0.0733568	0.0733568
PF13_0154	PF3D7_1328300	conserved protein, unknown function	999	0.858017	-0.182868	-6.40613	-0.0364227	544	-18.5338	9	6	610	142	111	111	0.544545	0.610611	0.142142	0.111111	0.111111
PFD0810w	PF3D7_0416800	small GTP-binding protein sar1	579	0.812724	-0.242297	-6.39283	-0.0363594	410	-23.7075	9	1	382	60	55	55	0.708117	0.659758	0.103627	0.0949914	0.0949914
PF10_0346	PF3D7_1035500	merozoite surface protein 6	1116	0.817671	-0.235766	-6.39448	-0.0362832	878	-15.5989	9	2	634	163	164	164	0.786738	0.5681	0.146057	0.146953	0.146953
PFL0375w	PF3D7_1207500	RNA-binding protein, putative	549	0.822338	-0.229612	-6.39598	-0.035841	456	-25.322	9	11	368	43	41	41	0.830601	0.67031	0.0783242	0.0746812	0.0746812
PF11_0165	PF3D7_1115700	cysteine proteinase falcipain 2a	1455	0.814843	-0.239498	-6.39354	-0.0355071	752	-23.4445	9	6	956	149	142	142	0.516838	0.657045	0.102405	0.0975945	0.0975945
PFL2100w	PF3D7_1243700	ubiquitin-conjugating enzyme E2, putative	1398	0.879849	-0.154795	-6.27159	-0.035352	998	-13.604	9	1	844	147	138	138	0.713877	0.60372	0.10515	0.0987124	0.0987124
PF14_0176	PF3D7_1417700	conserved protein, unknown function	696	0.772445	-0.29593	-6.37767	-0.0352367	400	-16.5801	9	5	426	43	74	74	0.574713	0.612069	0.0617816	0.106322	0.106322
PFL0210c	PF3D7_1204300	eukaryotic translation initiation factor 5A	486	0.847969	-0.196386	-6.37191	-0.0351273	454	-20.0113	9	5	302	65	45	45	0.934156	0.621399	0.133745	0.0925926	0.0925926
PF11_0162	PF3D7_1115400	cysteine proteinase falcipain 3	1479	0.768594	-0.301103	-6.37605	-0.0350994	934	-23.8767	9	2	990	153	120	120	0.631508	0.669371	0.103448	0.0811359	0.0811359
PFD0245c	PF3D7_0405000	ATP-dependent RNA helicase DDX51, putative	1704	0.770342	-0.298753	-6.37679	-0.0349668	1446	-25.5049	9	10	1148	155	125	125	0.848592	0.673709	0.0909624	0.0733568	0.0733568
PF14_0378	PF3D7_1439900	triosephosphate isomerase	747	0.828073	-0.222525	-6.36612	-0.0346121	636	-21.8074	9	4	472	94	54	54	0.851406	0.631861	0.125837	0.0722892	0.0722892
PFF1435w	PF3D7_0629600	ribosomal RNA-processing protein 7, putative	780	0.919036	-0.105507	-6.08388	-0.0345586	514	-21.7199	9	1	504	92	91	91	0.658974	0.646154	0.117949	0.116667	0.116667
PFE0790c	PF3D7_0515800	BolA-like protein, putative	255	0.88018	-0.156541	-6.07661	-0.0345517	216	-18.5716	9	10	154	26	11	11	0.847059	0.603922	0.101961	0.0431373	0.0431373
PF11_0281	PF3D7_1127000	protein phosphatase, putative	864	0.833653	-0.214736	-6.39946	-0.0336985	492	-22.631	9	3	570	106	80	80	0.569444	0.659722	0.122685	0.0925926	0.0925926
PFE0490w	PF3D7_0509900	NSE4 domain-containing protein, putative	945	0.880184	-0.154359	-6.37972	-0.0335478	694	-22.4005	9	3	592	109	70	70	0.734392	0.626455	0.115344	0.0740741	0.0740741
PF14_0667	PF3D7_1469900	protein MGET	1197	0.815945	-0.238043	-6.39391	-0.033138	832	-1.32298	9	2	542	176	276	276	0.695071	0.452799	0.147034	0.230576	0.230576
MAL13P1.244	PF3D7_1348500	TBC domain protein, putative	1044	0.953888	-0.060004	-6.08798	-0.0321792	690	-23.604	9	8	684	104	97	97	0.66092	0.655172	0.0996169	0.0929119	0.0929119
PFD0455w	PF3D7_0409200	protein SOF1, putative	1449	0.923214	-0.09867	-6.3872	-0.0317451	1174	-16.514	9	5	890	164	131	131	0.810214	0.614217	0.113182	0.0904072	0.0904072
PFE0415w	PF3D7_0508400	conserved protein, unknown function	1101	0.840208	-0.20614	-6.40137	-0.0316157	922	-16.9899	9	2	636	117	117	117	0.837421	0.577657	0.106267	0.106267	0.106267
PF13_0350	PF3D7_1366600	signal recognition particle receptor subunit alpha, putative	1731	0.871001	-0.166305	-6.37769	-0.031379	1078	-17.3939	9	2	1092	161	193	193	0.622761	0.630849	0.0930098	0.111496	0.111496
PFB0910w	PF3D7_0219900	Plasmodium exported protein, unknown function	693	0.864364	-0.1746	-6.40769	-0.0312621	308	-21.2746	9	3	462	58	53	53	0.444444	0.666667	0.0836941	0.0764791	0.0764791
PF10_0342	PF3D7_1035100	probable protein, unknown function	1686	0.813719	-0.240983	-6.39317	-0.0309072	976	-16.2879	9	3	982	249	247	247	0.578885	0.582444	0.147687	0.146501	0.146501
PFF0500c	PF3D7_0610100	pre-mRNA-splicing factor SLU7, putative	1335	0.858086	-0.182778	-6.40615	-0.0308915	1044	-10.3012	9	8	738	166	167	167	0.782022	0.552809	0.124345	0.125094	0.125094
PF14_0650	PF3D7_1468200	telomere length and silencing protein 1, putative	681	0.90205	-0.125756	-6.41543	-0.0304899	408	-5.63485	9	2	344	107	139	139	0.599119	0.50514	0.157122	0.204112	0.204112
PF13_0312	PF3D7_1358300	rhomboid protease ROM7, putative	1023	0.882219	-0.15141	-6.41168	-0.0296415	550	-30.5544	9	8	730	90	53	53	0.537634	0.713587	0.0879765	0.0518084	0.0518084
PFC0520w	PF3D7_0312300	26S proteasome regulatory subunit RPN12, putative	915	0.868747	-0.168899	-6.40872	-0.029466	784	-19.1733	9	1	580	112	71	71	0.856831	0.63388	0.122404	0.0775956	0.0775956
PFL2215w	PF3D7_1246200	actin I	1131	0.861924	-0.177777	-6.4071	-0.0293832	990	-23.4225	9	3	726	117	121	121	0.875332	0.64191	0.103448	0.106985	0.106985
MAL13P1.163	PF3D7_1330400	ER lumen protein retaining receptor 1, putative	855	0.923588	-0.097993	-6.41871	-0.0293076	440	-25.1272	9	0	582	85	73	73	0.51462	0.680702	0.0994152	0.0853801	0.0853801
PF08_0043	PF3D7_0821200	conserved protein, unknown function	576	0.83114	-0.218034	-6.39871	-0.0292875	196	-12.4135	9	5	308	55	111	111	0.340278	0.534722	0.0954861	0.192708	0.192708
PF10_0337	PF3D7_1034700	ADP-ribosylation factor, putative	537	0.919942	-0.102892	-6.38675	-0.0290875	356	-23.7911	9	3	364	61	35	35	0.662942	0.67784	0.113594	0.0651769	0.0651769
PFB0550w	PF3D7_0212300	eukaryotic peptide chain release factor subunit 1, putative	1284	0.828622	-0.221343	-6.39794	-0.0290386	904	-22.2756	9	3	856	146	111	111	0.70405	0.666667	0.113707	0.0864486	0.0864486
PFE1615c	PF3D7_0532600	Plasmodium exported protein, unknown function	486	0.857522	-0.183887	-6.37443	-0.0287089	234	-19.538	9	2	284	52	50	50	0.481481	0.584362	0.106996	0.102881	0.102881
PFL2310w	PF3D7_1248200	pre-mRNA-splicing factor RBM22, putative	1074	0.976227	-0.030499	-6.39188	-0.0286175	680	-22.4651	9	0	680	109	80	80	0.633147	0.633147	0.10149	0.0744879	0.0744879
PFE1125w	PF3D7_0522500	50S ribosomal protein L17, apicoplast, putative	501	0.883684	-0.149511	-6.41198	-0.0285938	434	-20.4749	9	1	312	87	64	64	0.866267	0.622754	0.173653	0.127745	0.127745
PF10_0098	PF3D7_1010100	PI31 domain-containing protein, putative	897	0.828215	-0.221878	-6.39782	-0.0285865	608	-19.2916	9	2	564	124	130	130	0.677815	0.628763	0.138239	0.144928	0.144928
PFD0610w	PF3D7_0412300	phosphopantothenoylcysteine synthetase, putative	1623	0.893062	-0.137646	-6.38231	-0.0274304	846	-29.1652	9	6	1078	185	128	128	0.521257	0.664202	0.113986	0.0788663	0.0788663
MAL8P1.26	PF3D7_0825300	SAYSvFN domain-containing protein, putative	447	0.958852	-0.053537	-5.95288	-0.027373	318	-23.2911	9	1	288	58	23	23	0.711409	0.644295	0.129754	0.0514541	0.0514541
PF13_0193	PF3D7_1334600	MSP7-like protein	897	0.855756	-0.185816	-6.40556	-0.0272318	430	-24.0297	9	4	556	114	111	111	0.479376	0.619844	0.12709	0.123746	0.123746
PF13_0249	PF3D7_1346900	conserved Plasmodium protein, unknown function	756	0.90341	-0.124917	-6.27584	-0.0272242	388	-19.0074	9	3	478	95	61	61	0.513228	0.632275	0.125661	0.0806878	0.0806878
MAL13P1.47	PF3D7_1310000	ATP synthase subunit O, mitochondrial, putative	762	0.879198	-0.156019	-6.33585	-0.0270365	298	-26.0139	9	2	478	93	88	88	0.391076	0.627297	0.122047	0.115486	0.115486
PFL0155c	PF3D7_1203100	conserved Plasmodium protein, unknown function	513	0.857931	-0.182979	-6.40611	-0.0267268	176	-10.105	9	9	274	71	55	55	0.34308	0.534113	0.138402	0.107212	0.107212
PF14_0038	PF3D7_1404100	cytochrome c, putative	348	0.887364	-0.144745	-6.41272	-0.0261376	324	-23.8993	9	1	228	51	20	20	0.931034	0.655172	0.146552	0.0574713	0.0574713
PFF1335c	PF3D7_0627500	protein DJ-1	570	0.913583	-0.110878	-6.41729	-0.0260782	314	-31.4512	9	5	404	50	50	50	0.550877	0.708772	0.0877193	0.0877193	0.0877193
PF13_0138	PF3D7_1324400	PRELI domain-containing protein, putative	552	0.921351	-0.101991	-6.17128	-0.0260708	344	-12.8229	9	17	312	69	63	63	0.623188	0.565217	0.125	0.11413	0.11413
PF13_0033	PF3D7_1306400	26S protease regulatory subunit 10B, putative	1182	0.883022	-0.151038	-6.33667	-0.0260253	854	-19.5949	9	5	744	126	76	76	0.722504	0.629442	0.106599	0.0642978	0.0642978
MAL7P1.177	PF3D7_0731700	Plasmodium exported protein (hyp9), unknown function	591	0.905577	-0.121202	-6.41602	-0.0258912	432	-28.6508	9	2	424	49	39	39	0.730964	0.717428	0.0829103	0.0659898	0.0659898
PF14_0543	PF3D7_1457000	signal peptide peptidase	1239	0.902119	-0.126222	-6.34034	-0.0255497	898	-25.1449	9	3	848	128	55	55	0.724778	0.684423	0.103309	0.0443906	0.0443906
PF10_0317	PF3D7_1032500	DER1-like protein, putative	792	0.926534	-0.094895	-6.27938	-0.0254961	526	-27.4463	9	2	534	87	33	33	0.664141	0.674242	0.109848	0.0416667	0.0416667
PFD0905w	PF3D7_0418700	RNA-binding protein NOB1, putative	1710	0.862494	-0.177034	-6.40724	-0.0253606	1306	-9.51076	9	1	1028	189	238	238	0.763743	0.60117	0.110526	0.139181	0.139181
PF13_0132	PF3D7_1323400	60S ribosomal protein L23	573	0.899069	-0.129606	-6.41491	-0.0253196	336	-7.82494	9	5	284	84	133	133	0.586387	0.495637	0.146597	0.232112	0.232112
PFI0155c	PF3D7_0903200	ras-related protein RAB7	621	0.851978	-0.190746	-6.40458	-0.0246707	424	-21.1554	9	3	392	74	61	61	0.68277	0.63124	0.119163	0.0982287	0.0982287
PFE1500c	PF3D7_0530000	conserved Plasmodium protein, unknown function	294	0.869768	-0.167911	-6.37741	-0.0234169	158	1.87034	9	17	132	44	28	28	0.537415	0.44898	0.14966	0.0952381	0.0952381
PFB0475c	PF3D7_0210600	protein CERLI1	1341	0.886882	-0.145368	-6.41262	-0.0233322	932	-14.836	9	3	810	149	179	179	0.695004	0.604027	0.111111	0.133482	0.133482
PF11_0144	PF3D7_1113600	conserved Plasmodium protein, unknown function	1131	0.882735	-0.150742	-6.41179	-0.023228	856	-17.861	9	5	682	145	151	151	0.756852	0.603006	0.128205	0.13351	0.13351
PF14_0016	PF3D7_1401400	early transcribed membrane protein 14.1	324	0.891079	-0.139936	-6.41344	-0.0230269	214	-17.4846	9	5	194	59	25	25	0.660494	0.598765	0.182099	0.0771605	0.0771605
MAL13P1.277	PF3D7_1356700	DnaJ protein, putative	597	0.913468	-0.111027	-6.41727	-0.0228563	422	-23.8117	9	10	384	82	50	50	0.706868	0.643216	0.137353	0.0837521	0.0837521
MAL8P1.85	PF3D7_0815400	ATP synthase-associated protein, putative	483	0.918742	-0.104233	-6.41804	-0.0228424	294	-22.2339	9	1	318	52	58	58	0.608696	0.658385	0.10766	0.120083	0.120083
PF14_0477	PF3D7_1450100	signal recognition particle subunit SRP54	1503	0.889564	-0.141897	-6.41315	-0.0226519	898	-20.842	9	10	940	121	184	184	0.597472	0.625416	0.0805057	0.122422	0.122422
MAL13P1.281	PF3D7_1357200	glutamate--tRNA ligase	1725	0.853308	-0.18901	-6.40493	-0.0224941	1418	-25.586	9	1	1140	170	176	176	0.822029	0.66087	0.0985507	0.102029	0.102029
PF14_0464	PF3D7_1448600	SNARE protein, putative	762	0.955969	-0.056813	-6.28249	-0.022197	482	-17.2737	9	2	452	82	61	61	0.632546	0.593176	0.107612	0.0800525	0.0800525
MAL13P1.64	PF3D7_1313000	ubiquitin-like protein Nedd8	231	0.895697	-0.133964	-6.41431	-0.021832	106	-16.3369	9	8	126	37	33	33	0.458874	0.545455	0.160173	0.142857	0.142857
PFL0085c	PF3D7_1201700	conserved Plasmodium membrane protein, unknown function	744	0.869991	-0.167281	-6.40901	-0.0214996	572	-35.5022	9	3	510	90	59	59	0.768817	0.685484	0.120968	0.0793011	0.0793011
PFD0725c	PF3D7_0415000	ATPase GET3	1140	0.938148	-0.080531	-6.08641	-0.0213467	1072	-26.5003	9	2	774	118	88	88	0.940351	0.678947	0.103509	0.077193	0.077193
PF13_0129	PF3D7_1323100	60S ribosomal protein L6, putative	573	0.881866	-0.151868	-6.41161	-0.0202836	334	-17.6679	9	4	374	61	37	37	0.582897	0.652705	0.106457	0.0645724	0.0645724
PF11_0113	PF3D7_1110600	ribosomal protein L11, mitochondrial, putative	537	0.887208	-0.144947	-6.41269	-0.0198975	340	-21.2585	9	6	346	51	33	33	0.633147	0.64432	0.0949721	0.0614525	0.0614525
PFA0630c	PF3D7_0113200	Plasmodium exported protein, unknown function	1779	0.878405	-0.156356	-6.41088	-0.0196974	1268	-9.11336	9	6	962	230	281	281	0.71276	0.540753	0.129286	0.157954	0.157954
PF10_0174	PF3D7_1017900	26S proteasome regulatory subunit p55, putative	1404	0.904536	-0.122547	-6.41585	-0.0196558	1232	-20.1078	9	4	886	170	121	121	0.877493	0.631054	0.121083	0.0861823	0.0861823
PFA0335w	PF3D7_0106800	ras-related protein Rab-5C	645	0.934681	-0.083729	-6.42008	-0.0186192	482	-21.9526	9	2	412	71	38	38	0.747287	0.63876	0.110078	0.0589147	0.0589147
PFD0775c	PF3D7_0416000	RNA-binding protein, putative	1740	0.898954	-0.130328	-6.33978	-0.0181682	1352	-13.9186	9	3	990	236	311	311	0.777011	0.568966	0.135632	0.178736	0.178736
PFI1720w	PF3D7_0935600	gametocytogenesis-implicated protein	1539	0.922229	-0.099941	-6.38707	-0.017743	1052	-18.014	9	3	966	158	147	147	0.683561	0.62768	0.102664	0.0955166	0.0955166
MAL13P1.214	PF3D7_1343000	phosphoethanolamine N-methyltransferase	801	0.893421	-0.136907	-6.41388	-0.0175514	412	-13.342	9	2	524	67	53	53	0.514357	0.654182	0.0836454	0.0661673	0.0661673
PFC0800w	PF3D7_0318100	stomatin-like protein, putative	1125	0.90805	-0.118012	-6.41643	-0.0174075	938	-22.9581	9	15	702	127	57	57	0.833778	0.624	0.112889	0.0506667	0.0506667
PF14_0078	PF3D7_1408100	plasmepsin III	1356	0.928519	-0.09165	-6.41935	-0.0171986	940	-23.5823	9	2	894	133	127	127	0.693215	0.659292	0.0980826	0.0936578	0.0936578
PF10_0225	PF3D7_1023200	orotidine 5'-phosphate decarboxylase	972	0.934934	-0.083404	-6.42011	-0.0171798	654	-23.8959	9	5	636	157	92	92	0.67284	0.654321	0.161523	0.0946502	0.0946502
MAL8P1.41	PF3D7_0823100	RWD domain-containing protein, putative	690	0.908543	-0.117376	-6.41651	-0.0170739	572	-20.0388	9	7	416	77	70	70	0.828986	0.602899	0.111594	0.101449	0.101449
PF13_0154	PF3D7_1328300	conserved protein, unknown function	999	0.903121	-0.124373	-6.41561	-0.0165761	544	-18.5338	9	6	610	142	111	111	0.544545	0.610611	0.142142	0.111111	0.111111
PFE1155c	PF3D7_0523100	mitochondrial-processing peptidase subunit alpha, putative	1605	0.966545	-0.04352	-6.08891	-0.0165153	1218	-23.0755	9	13	1052	129	141	141	0.758879	0.655452	0.0803738	0.0878505	0.0878505
PF14_0266	PF3D7_1428700	heme/steroid binding domain containing protein, putative	1302	0.900099	-0.128532	-6.3836	-0.0161068	822	-17.0206	9	29	796	133	119	119	0.631336	0.611367	0.102151	0.0913978	0.0913978
PFB0270w	PF3D7_0206100	cysteine desulfuration protein SufE	750	0.945998	-0.069193	-6.42125	-0.0158496	648	-16.4088	9	1	454	112	82	82	0.864	0.605333	0.149333	0.109333	0.109333
PFL1610c	PF3D7_1233400	conserved Plasmodium membrane protein, unknown function	1851	0.922486	-0.09961	-6.3871	-0.0156707	1488	-21.6631	9	10	1198	168	194	194	0.80389	0.647218	0.0907618	0.104808	0.104808
PFL0075w	PF3D7_1201500	GPN-loop GTPase, putative	1494	0.915631	-0.10824	-6.41759	-0.0153338	780	-16.1621	9	10	930	150	146	146	0.522088	0.62249	0.100402	0.0977242	0.0977242
PFB0465c	PF3D7_0210300	monocarboxylate transporter, putative	1374	0.9629	-0.047515	-6.42259	-0.0147573	1096	-27.7486	9	3	948	129	120	120	0.797671	0.689956	0.0938865	0.0873362	0.0873362
PFF0695w	PF3D7_0614400	pre-mRNA-splicing factor CWF7, putative	768	0.921164	-0.101114	-6.41838	-0.0144723	410	-9.90305	9	2	454	107	121	121	0.533854	0.591146	0.139323	0.157552	0.157552
PFF1050w	PF3D7_0621800	nascent polypeptide-associated complex subunit alpha, putative	555	0.918656	-0.10455	-6.38657	-0.0134124	382	-16.423	9	3	342	61	60	60	0.688288	0.616216	0.10991	0.108108	0.108108
PF14_0279	PF3D7_1430000	conserved protein, unknown function	990	0.93091	-0.088575	-6.41964	-0.0129824	770	-23.9857	9	2	650	100	89	89	0.777778	0.656566	0.10101	0.089899	0.089899
PF11_0066	PF3D7_1105500	centrin-4	516	0.944787	-0.070748	-6.42114	-0.0125563	122	-21.1248	9	7	320	63	60	60	0.236434	0.620155	0.122093	0.116279	0.116279
PFB0805c	PF3D7_0217300	AP-2 complex subunit sigma, putative	426	0.961228	-0.050021	-6.22612	-0.0123461	278	-23.5814	9	7	270	32	62	62	0.652582	0.633803	0.0751174	0.14554	0.14554
PF11_0261	PF3D7_1125000	conserved protein, unknown function	873	0.953174	-0.060104	-6.39045	-0.0121675	748	-22.8668	9	2	586	92	71	71	0.856816	0.671249	0.105384	0.0813288	0.0813288
MAL7P1.110	PF3D7_0720800	Ham1-like protein, putative	597	0.967271	-0.041997	-6.39144	-0.0119279	316	-18.9039	9	5	372	66	85	85	0.529313	0.623116	0.110553	0.142379	0.142379
PFI1430w	PF3D7_0929100	conserved protein, unknown function	1026	0.955136	-0.05747	-6.42204	-0.0118225	620	-17.0504	9	4	632	110	147	147	0.604288	0.615984	0.107212	0.143275	0.143275
PFC0285c	PF3D7_0306800	T-complex protein 1 subunit beta	1602	0.94222	-0.074045	-6.42089	-0.0116406	1212	-21.5604	9	7	1020	167	113	113	0.756554	0.636704	0.104245	0.0705368	0.0705368
PF10_0050	PF3D7_1004700	conserved protein, unknown function	804	0.944175	-0.071534	-6.42108	-0.0105443	636	-28.947	9	2	552	61	52	52	0.791045	0.686567	0.0758706	0.0646766	0.0646766
PFC1005c	PF3D7_0322500	iron-sulfur assembly protein, putative	1215	0.935522	-0.082647	-6.42017	-0.0104834	590	-22.1091	9	3	792	143	133	133	0.485597	0.651852	0.117695	0.109465	0.109465
PFD0725c	PF3D7_0415000	ATPase GET3	1140	0.954856	-0.058082	-6.25889	-0.0103458	1072	-26.5003	9	2	774	118	88	88	0.940351	0.678947	0.103509	0.077193	0.077193
MAL13P1.235	PF3D7_1347300	conserved Plasmodium membrane protein, unknown function	663	0.958524	-0.053513	-6.28268	-0.0099011	536	-23.5421	9	2	444	40	21	21	0.808446	0.669683	0.0603318	0.0316742	0.0316742
PFE0460c	PF3D7_0509300	conserved Plasmodium protein, unknown function	348	0.959439	-0.051952	-6.42236	-0.0098382	216	-7.34753	9	18	168	45	52	52	0.62069	0.482759	0.12931	0.149425	0.149425
PFI0280c	PF3D7_0905700	autophagy-related protein 3, putative	372	0.967345	-0.041901	-6.2833	-0.0094539	564	-23.9176	9	3	224	53	47	47	1.51613	0.602151	0.142473	0.126344	0.126344
PF13_0345	PF3D7_1365500	aminomethyltransferase, mitochondrial, putative	1221	0.961864	-0.04894	-6.3911	-0.0091751	928	-21.8309	9	2	784	119	105	105	0.760033	0.642097	0.0974611	0.0859951	0.0859951
PFL1155w	PF3D7_1224000	GTP cyclohydrolase 1	1170	0.960066	-0.051148	-6.4224	-0.0089415	696	-12.5856	9	2	686	172	178	178	0.594872	0.586325	0.147009	0.152137	0.152137
PFE1530c	PF3D7_0530600	XAP-5 DNA binding protein, putative	1344	0.949461	-0.06475	-6.42157	-0.0088706	874	-16.9878	9	2	764	119	126	126	0.650298	0.568452	0.0885417	0.09375	0.09375
PFF1220w	PF3D7_0625200	conserved Plasmodium protein, unknown function	1158	0.964063	-0.046025	-6.42266	-0.0085968	916	-15.5434	9	10	646	139	202	202	0.791019	0.557858	0.120035	0.174439	0.174439
PF08_0065	PF3D7_0816000	ribosome assembly protein RRB1, putative	1476	0.97735	-0.029319	-6.17643	-0.0083261	1246	-21.2447	9	13	920	167	164	164	0.844173	0.623306	0.113144	0.111111	0.111111
PF10_0093	PF3D7_1009600	protein phosphatase PPM10, putative	1467	0.966114	-0.043397	-6.42279	-0.0081748	1006	-23.434	9	2	906	158	127	127	0.685753	0.617587	0.107703	0.0865712	0.0865712
PF13_0270	PF3D7_1351800	conserved Plasmodium protein, unknown function	708	0.977727	-0.028575	-6.28379	-0.0081362	340	-19.0812	9	3	448	75	79	79	0.480226	0.632768	0.105932	0.111582	0.111582
PF13_0132	PF3D7_1323400	60S ribosomal protein L23	573	0.966907	-0.04238	-6.42283	-0.0071246	336	-7.82494	9	5	284	84	133	133	0.586387	0.495637	0.146597	0.232112	0.232112
PF14_0666	PF3D7_1469800	conserved Plasmodium protein, unknown function	648	0.959109	-0.052375	-6.42233	-0.0070384	202	-22.4011	9	1	412	39	50	50	0.311728	0.635802	0.0601852	0.0771605	0.0771605
PFI1755c	PF3D7_0936300	ring-exported protein 3	981	0.968113	-0.040835	-6.4229	-0.0065924	760	-11.9738	9	3	572	108	130	130	0.77472	0.583078	0.110092	0.132518	0.132518
MAL13P1.159	PF3D7_1330000	PITH domain-containing protein, putative	588	0.984624	-0.019902	-6.17668	-0.0054495	516	-27.3551	9	5	414	44	33	33	0.877551	0.704082	0.0748299	0.0561224	0.0561224
PFD0905w	PF3D7_0418700	RNA-binding protein NOB1, putative	1710	0.967887	-0.041124	-6.42289	-0.005327	1306	-9.51076	9	1	1028	189	238	238	0.763743	0.60117	0.110526	0.139181	0.139181
PFI1110w	PF3D7_0922600	glutamine synthetase, putative	1632	0.97599	-0.030743	-6.42328	-0.0050355	1276	-24.1266	9	1	1118	181	117	117	0.781863	0.685049	0.110907	0.0716912	0.0716912
PFF0710w	PF3D7_0614700	F-box protein FBXO6, putative	1815	0.988733	-0.01453	-6.22735	-0.0047144	1356	-17.8736	9	3	1144	238	193	193	0.747107	0.630303	0.131129	0.106336	0.106336
PF14_0267	PF3D7_1428800	transcription initiation TFIID-like, putative	1107	0.980002	-0.025655	-6.39202	-0.0044136	970	-21.062	9	3	718	100	114	114	0.876242	0.6486	0.0903342	0.102981	0.102981
PF14_0728	PF3D7_1476000	conserved Plasmodium protein, unknown function	300	0.983629	-0.02096	-6.42355	-0.0043853	202	-23.1103	9	6	168	58	24	24	0.673333	0.56	0.193333	0.08	0.08
PFL0515w	PF3D7_1210300	conserved Plasmodium protein, unknown function	630	0.979036	-0.026841	-6.4234	-0.0043507	402	-25.5667	9	4	414	51	62	62	0.638095	0.657143	0.0809524	0.0984127	0.0984127
MAL13P1.185	PF3D7_1337100	protein kinase 6	918	0.97996	-0.025659	-6.42344	-0.0043007	648	-25.6536	9	9	586	105	101	101	0.705882	0.638344	0.114379	0.110022	0.110022
PFL0320w	PF3D7_1206400	thiosulfate sulfurtransferase, putative	1041	0.977364	-0.028984	-6.42334	-0.0042198	766	-25.9905	9	5	692	139	91	91	0.735831	0.664745	0.133525	0.0874159	0.0874159
PFC0571c	PF3D7_0313700	conserved Plasmodium protein, unknown function	1056	0.978264	-0.027831	-6.42337	-0.0036872	990	-24.3903	9	1	662	145	88	88	0.9375	0.626894	0.137311	0.0833333	0.0833333
PF10_0208	PF3D7_1021400	endomembrane protein 70, putative	1860	0.994554	-0.007022	-6.2842	-0.0026647	1386	-24.7085	9	2	1246	157	125	125	0.745161	0.669892	0.0844086	0.0672043	0.0672043
PFD1075w	PF3D7_0422800	serpentine receptor 12, putative	1413	0.991152	-0.011327	-6.42372	-0.0020192	658	-31.3807	9	8	992	127	97	97	0.465676	0.702052	0.0898797	0.0686483	0.0686483
PF11_0526	PF3D7_1112500	RNA transcription, translation and transport factor protein, putative	837	0.99185	-0.010434	-6.42373	-0.0014971	414	-19.3128	9	11	524	94	57	57	0.494624	0.626045	0.112306	0.0681004	0.0681004
PFC0570c	PF3D7_0313600	conserved Plasmodium protein, unknown function	1785	0.991324	-0.011108	-6.42372	-0.0014202	1198	-3.55499	9	3	798	305	377	377	0.671148	0.447059	0.170868	0.211204	0.211204
PF14_0142	PF3D7_1414400	serine/threonine protein phosphatase PP1	915	0.996026	-0.005088	-6.42377	-0.0010285	798	-25.523	9	6	616	90	66	66	0.872131	0.673224	0.0983607	0.0721311	0.0721311
MAL13P1.218	PF3D7_1343600	UDP-N-acetylglucosamine pyrophosphorylase, putative	1782	0.998712	-0.001648	-6.42378	-0.0004927	1354	-26.4024	9	5	1144	245	196	196	0.75982	0.641975	0.137486	0.109989	0.109989
PF10_0352	PF3D7_1036000	merozoite surface protein 11	1218	0.998165	-0.002349	-6.42378	-0.0003097	654	-11.7069	9	4	682	174	176	176	0.536946	0.559934	0.142857	0.144499	0.144499
MAL7P1.33	PF3D7_0710500	conserved protein, unknown function	768	0.999158	-0.001078	-6.42378	-0.0001469	654	-25.2807	9	0	482	79	82	82	0.851562	0.627604	0.102865	0.106771	0.106771
PFL0485w	PF3D7_1209700	conserved protein, unknown function	645	0.999418	-0.000745	-6.42378	-0.000125	296	-19.8906	9	3	412	84	50	50	0.458915	0.63876	0.130233	0.0775194	0.0775194
PF10_0127	PF3D7_1013000	zinc finger protein, putative	1563	0.999896	-0.000134	-6.34885	-2.64e-05	1166	-23.2024	9	9	1056	100	133	133	0.746001	0.675624	0.0639795	0.0850928	0.0850928
PFF1210w	PF3D7_0625000	sphingomyelin synthase 1, putative	1320	0.999711	0.000373	-6.28422	7.08e-05	1132	-20.3558	9	8	862	124	121	121	0.857576	0.65303	0.0939394	0.0916667	0.0916667
PF13_0082	PF3D7_1314500	transmembrane emp24 domain-containing protein, putative	621	0.999517	0.000619	-6.42378	0.0001106	532	-24.5693	9	7	412	66	68	68	0.856683	0.663446	0.10628	0.109501	0.109501
PFL1115w	PF3D7_1223200	nucleus export protein BRR6, putative	1365	0.999323	0.000866	-6.42378	0.0001296	1126	-22.1297	9	9	908	139	113	113	0.824908	0.665201	0.101832	0.0827839	0.0827839
PFC0355c	PF3D7_0308300	PhIL1-interacting candidate PIC4	1014	0.998923	0.001381	-6.39237	0.0002457	926	-7.11807	9	9	608	109	95	95	0.913215	0.599606	0.107495	0.0936884	0.0936884
PF10_0215	PF3D7_1022100	methyltransferase, putative	780	0.997149	0.003649	-6.42378	0.0004477	546	-24.5404	9	5	506	93	55	55	0.7	0.648718	0.119231	0.0705128	0.0705128
PFI0195c	PF3D7_0904000	GTPase-activating protein, putative	1281	0.994677	0.006845	-6.34883	0.0010213	846	-15.695	9	3	792	112	160	160	0.660422	0.618267	0.0874317	0.124902	0.124902
PF14_0643	PF3D7_1467500	DNA/RNA-binding protein KIN17, putative	1329	0.990932	0.01161	-6.42371	0.0014372	1020	-16.5607	9	9	818	144	151	151	0.767494	0.6155	0.108352	0.113619	0.113619
PF13_0241	PF3D7_1345200	rhomboid protease ROM6, putative	1710	0.991134	0.011351	-6.42371	0.0017232	1438	-21.2651	9	7	1102	155	155	155	0.840936	0.644444	0.0906433	0.0906433	0.0906433
PF08_0026	PF3D7_0825500	protein KRI1, putative	1893	0.991958	0.010341	-6.3488	0.0024268	1104	-13.819	9	10	1096	272	217	217	0.583201	0.578975	0.143687	0.114633	0.114633
PF10_0264	PF3D7_1026800	40S ribosomal protein S2	792	0.994262	0.007377	-6.34882	0.0026533	576	-16.6508	9	6	464	92	75	75	0.727273	0.585859	0.116162	0.094697	0.094697
PFC0271c	PF3D7_0306300	glutaredoxin 1	336	0.987568	0.015948	-6.28409	0.0029562	162	-14.4374	9	11	194	58	25	25	0.482143	0.577381	0.172619	0.0744048	0.0744048
PFE1030c	PF3D7_0520500	phosphomethylpyrimidine kinase, putative	933	0.988748	0.014405	-6.42367	0.0030366	754	-23.4968	9	2	612	113	85	85	0.808146	0.655949	0.121115	0.091104	0.091104
PF14_0427	PF3D7_1445000	prolyl hydroxylase-like protein, putative	1221	0.98132	0.023965	-6.39207	0.0032579	738	-24.8121	9	4	784	116	111	111	0.604423	0.642097	0.0950041	0.0909091	0.0909091
PFB0535w	PF3D7_0212000	GDP-fructose:GMP antiporter, putative	936	0.987042	0.016623	-6.39223	0.0036759	488	-26.2489	9	5	656	84	51	51	0.521368	0.700855	0.0897436	0.0544872	0.0544872
MAL13P1.115	PF3D7_1321200	zinc finger protein, putative	237	0.975992	0.030741	-6.42328	0.0039175	142	-13.784	9	1	128	55	37	37	0.599156	0.540084	0.232068	0.156118	0.156118
PFI1710w	PF3D7_0935400	gametocyte development protein 1	1800	0.982187	0.022806	-6.42351	0.004735	1348	-21.3823	9	7	1182	149	157	157	0.748889	0.656667	0.0827778	0.0872222	0.0872222
PFC0845c	PF3D7_0319100	E3 ubiquitin-protein ligase RBX1, putative	324	0.98431	0.020534	-5.89941	0.0056029	186	-25.6019	9	9	206	49	44	44	0.574074	0.635802	0.151235	0.135802	0.135802
PF07_0006	PF3D7_0702300	sporozoite threonine and asparagine-rich protein	1785	0.963995	0.046112	-6.42266	0.0070143	1114	-4.21605	9	2	888	158	408	408	0.62409	0.497479	0.0885154	0.228571	0.228571
PFD1035w	PF3D7_0422000	steroid dehydrogenase, putative	966	0.961214	0.049676	-6.42248	0.0071454	412	-34.5071	9	5	670	50	36	36	0.426501	0.693582	0.0517598	0.0372671	0.0372671
PF11_0116	PF3D7_1111000	RNA cytosine C(5)-methyltransferase NSUN2	1740	0.974974	0.032184	-6.3483	0.0075711	1434	-28.4473	9	8	1140	167	145	145	0.824138	0.655172	0.095977	0.0833333	0.0833333
PF11_0180	PF3D7_1117400	conserved Plasmodium protein, unknown function	1194	0.960807	0.050198	-6.42245	0.0075959	968	-11.2455	9	2	706	122	125	125	0.81072	0.59129	0.102178	0.10469	0.10469
PFI1645c	PF3D7_0934000	histidine--tRNA ligase, putative	1929	0.958092	0.053786	-6.39084	0.0080891	1758	-23.3059	9	3	1294	200	138	138	0.911353	0.670814	0.103681	0.0715397	0.0715397
PF10_0163	PF3D7_1016800	Plasmodium exported protein (PHISTc), unknown function	945	0.949967	0.0641	-6.42161	0.0080957	678	-15.4904	9	4	534	94	142	142	0.71746	0.565079	0.0994709	0.150265	0.150265
PF13_0331	PF3D7_1362300	transmembrane and coiled-coil domain-containing protein 1, putative	570	0.961801	0.049021	-6.3911	0.0082668	252	-28.3109	9	8	370	40	33	33	0.442105	0.649123	0.0701754	0.0578947	0.0578947
PF14_0714	PF3D7_1474600	vacuole membrane protein 1, putative	1185	0.947454	0.067325	-6.42139	0.0083525	844	-22.4706	9	15	806	118	91	91	0.712236	0.680169	0.0995781	0.0767932	0.0767932
PF14_0574	PF3D7_1460100	FYVE and coiled-coil domain-containing protein	978	0.963078	0.047287	-6.4226	0.0084967	632	-19.5397	9	4	592	134	116	116	0.646217	0.605317	0.137014	0.118609	0.118609
PFF0725w	PF3D7_0615000	conserved Plasmodium protein, unknown function	441	0.962322	0.048351	-6.39113	0.008663	268	-15.4606	9	3	250	71	32	32	0.60771	0.566893	0.160998	0.0725624	0.0725624
PF14_0187	PF3D7_1419300	glutathione S-transferase	636	0.960668	0.050597	-6.34748	0.0089084	430	-24.2767	9	1	418	72	48	48	0.676101	0.657233	0.113208	0.0754717	0.0754717
PFC0700c	PF3D7_0316000	microneme associated antigen	924	0.967743	0.041309	-6.42288	0.0089292	702	-11.4535	9	2	558	103	115	115	0.75974	0.603896	0.111472	0.124459	0.124459
PFA0470c	PF3D7_0109600	cold-shock protein, putative	453	0.963899	0.046326	-6.39123	0.0089377	366	-19.8766	9	3	272	55	52	52	0.807947	0.600442	0.121413	0.11479	0.11479
PFL0460w	PF3D7_1209200	U6 snRNA-associated Sm-like protein LSm7, putative	327	0.967256	0.042115	-6.25974	0.0090234	170	-22.2065	9	8	204	25	34	34	0.519878	0.623853	0.0764526	0.103976	0.103976
PF14_0579	PF3D7_1460700	60S ribosomal protein L27	441	0.942411	0.073798	-6.42091	0.0094105	344	-13.3971	9	2	246	59	102	102	0.780045	0.557823	0.133787	0.231293	0.231293
PF11_0314	PF3D7_1130400	26S protease regulatory subunit 6A, putative	1320	0.948637	0.065807	-6.42149	0.0094169	1096	-19.727	9	8	814	164	150	150	0.830303	0.616667	0.124242	0.113636	0.113636
PFI0450c	PF3D7_0909300	apoptosis-related protein	396	0.983155	0.021907	-6.08968	0.0099569	224	-9.64843	9	17	216	76	46	46	0.565657	0.545455	0.191919	0.116162	0.116162
PF11_0272	PF3D7_1126200	40S ribosomal protein S18, putative	471	0.968406	0.040459	-6.42292	0.010214	268	-14.2315	9	4	284	46	32	32	0.569002	0.602972	0.0976645	0.0679406	0.0679406
PFL2095w	PF3D7_1243600	translation initiation factor SUI1, putative	348	0.95296	0.060261	-6.42186	0.0102143	162	-19.0142	9	2	216	61	24	24	0.465517	0.62069	0.175287	0.0689655	0.0689655
PF11_0302	PF3D7_1129100	parasitophorous vacuolar protein 1	1359	0.95653	0.055682	-6.42214	0.0102433	1048	-21.4379	9	3	870	187	117	117	0.771155	0.640177	0.137601	0.0860927	0.0860927
PF10_0320	PF3D7_1032800	leucine-rich repeat protein	930	0.952434	0.060936	-6.42182	0.0112594	498	-18.0602	9	2	594	117	85	85	0.535484	0.63871	0.125806	0.0913978	0.0913978
PFF0510w	PF3D7_0610400	histone H3	411	0.941287	0.075242	-6.42079	0.0117445	340	-12.295	9	6	252	58	37	37	0.827251	0.613139	0.141119	0.0900243	0.0900243
PFE1510c	PF3D7_0530200	phosphoenolpyruvate/phosphate translocator	1575	0.979226	0.027018	-5.95403	0.0118315	834	-21.3659	9	5	1000	158	130	130	0.529524	0.634921	0.100317	0.0825397	0.0825397
PFD1145c	PF3D7_0424100	reticulocyte binding protein homologue 5	1581	0.927355	0.093147	-6.4192	0.0119308	998	-16.2456	9	2	1012	174	174	174	0.631246	0.640101	0.110057	0.110057	0.110057
PFC0241w	PF3D7_0305400	conserved protein, unknown function	438	0.92296	0.098802	-6.41863	0.0119996	354	-28.2914	9	6	278	53	49	49	0.808219	0.634703	0.121005	0.111872	0.111872
PF11_0087	PF3D7_1107400	DNA repair protein RAD51	1053	0.934013	0.084586	-6.42	0.0122162	690	-25.8045	9	1	670	113	96	96	0.655271	0.636277	0.107312	0.0911681	0.0911681
PFE0910w	PF3D7_0518200	SWIB/MDM2 domain-containing protein	396	0.968556	0.040347	-6.39151	0.0123723	246	-16.0626	9	2	238	41	52	52	0.621212	0.60101	0.103535	0.131313	0.131313
PF10_0270	PF3D7_1027500	conserved Plasmodium protein, unknown function	219	0.958108	0.054248	-6.17531	0.0124135	108	-26.8853	9	14	128	20	20	20	0.493151	0.584475	0.0913242	0.0913242	0.0913242
PF13_0351	PF3D7_1366700	conserved Plasmodium protein, unknown function	1116	0.963193	0.047657	-6.17567	0.0127571	544	-24.6939	9	3	760	112	66	66	0.487455	0.681004	0.100358	0.0591398	0.0591398
MAL8P1.17	PF3D7_0827900	protein disulfide-isomerase	1452	0.911675	0.113337	-6.417	0.0147576	1290	-19.5078	9	2	922	141	111	111	0.88843	0.634986	0.0971074	0.0764463	0.0764463
PF07_0109	PF3D7_0726700	conserved Plasmodium protein, unknown function	513	0.944021	0.071731	-6.42106	0.0152709	444	-18.916	9	4	322	71	56	56	0.865497	0.62768	0.138402	0.109162	0.109162
PF14_0322	PF3D7_1434100	queuine tRNA-ribosyltransferase, putative	1224	0.955531	0.057076	-6.2825	0.0157584	832	-25.6552	9	9	790	112	103	103	0.679739	0.645425	0.0915033	0.0841503	0.0841503
PF07_0070	PF3D7_0716900	drug/metabolite transporter DMT2	969	0.909779	0.115782	-6.4167	0.0158894	294	-24.3451	9	2	660	96	54	54	0.303406	0.681115	0.0990712	0.0557276	0.0557276
PF07_0039	PF3D7_0709500	nucleic acid-binding protein, putative	408	0.940823	0.07617	-6.34575	0.0163047	154	-25.5312	9	6	264	31	40	40	0.377451	0.647059	0.0759804	0.0980392	0.0980392
PF14_0239	PF3D7_1425900	protein HGH1, putative	1107	0.933036	0.085843	-6.41989	0.0163996	798	-22.971	9	2	706	169	83	83	0.720867	0.63776	0.152665	0.0749774	0.0749774
PF11_0268	PF3D7_1125800	kelch domain-containing protein, putative	1779	0.938803	0.078433	-6.42053	0.0164527	1350	-19.1921	9	5	1102	182	210	210	0.758853	0.619449	0.102305	0.118044	0.118044
MAL13P1.178	PF3D7_1335600	WD repeat-containing protein, putative	1236	0.928196	0.092066	-6.4193	0.0166231	936	-24.5129	9	1	812	133	149	149	0.757282	0.656958	0.107605	0.12055	0.12055
PFD1085w	PF3D7_0423000	conserved Plasmodium protein, unknown function	783	0.898814	0.129935	-6.41487	0.0169877	498	-18.0434	9	2	442	133	130	130	0.636015	0.564496	0.16986	0.166028	0.166028
PFF1300w	PF3D7_0626800	pyruvate kinase	1536	0.953768	0.059482	-6.34696	0.0173652	1082	-21.3978	9	6	1022	164	115	115	0.704427	0.665365	0.106771	0.0748698	0.0748698
PFL1195w	PF3D7_1224800	conserved protein, unknown function	963	0.925902	0.095205	-6.38756	0.0179104	666	-21.7315	9	12	594	123	96	96	0.691589	0.616822	0.127726	0.0996885	0.0996885
PF13_0232	PF3D7_1342400	casein kinase II beta chain	1158	0.943853	0.071947	-6.42105	0.0187518	880	-19.2135	9	1	720	117	116	116	0.759931	0.621762	0.101036	0.100173	0.100173
PF11_0266	PF3D7_1125500	small nuclear ribonucleoprotein Sm D1, putative	381	0.904518	0.122569	-6.41585	0.0188414	240	-18.657	9	18	232	46	40	40	0.629921	0.608924	0.120735	0.104987	0.104987
PF10_0218	PF3D7_1022500	citrate synthase, mitochondrial, putative	1692	0.919564	0.103628	-6.34311	0.0188676	1462	-21.2851	9	1	1138	146	139	139	0.864066	0.672577	0.0862884	0.0821513	0.0821513
PF14_0333	PF3D7_1435200	conserved protein, unknown function	1080	0.936849	0.080942	-6.42032	0.0191543	896	-10.2782	9	10	586	150	167	167	0.82963	0.542593	0.138889	0.15463	0.15463
PFB0300c	PF3D7_0206800	merozoite surface protein 2	819	0.906755	0.120211	-6.34113	0.0196877	592	-20.7764	9	4	498	104	97	97	0.722833	0.608059	0.126984	0.118437	0.118437
PFC0915w	PF3D7_0320800	ATP-dependent RNA helicase DDX6	1302	0.918807	0.104148	-6.41805	0.0197371	1028	-22.8731	9	4	836	120	119	119	0.789555	0.642089	0.0921659	0.0913978	0.0913978
MAL7P1.150	PF3D7_0727200	cysteine desulfurase IscS	1662	0.891443	0.139465	-6.41351	0.0198598	1214	-28.7964	9	6	1060	192	178	178	0.730445	0.637786	0.115523	0.1071	0.1071
PF10_0179	PF3D7_1018500	pre-mRNA-splicing factor RDS3, putative	336	0.942018	0.074304	-6.42087	0.0199265	234	-26.4315	9	7	216	50	18	18	0.696429	0.642857	0.14881	0.0535714	0.0535714
PF08_0037	PF3D7_0822100	mediator of RNA polymerase II transcription subunit 7, putative	705	0.932225	0.087266	-6.25663	0.0201521	384	-20.467	9	23	434	95	54	54	0.544681	0.615603	0.134752	0.0765957	0.0765957
PF11_0248	PF3D7_1123700	ribosomal protein L37, mitochondrial, putative	453	0.914854	0.109721	-6.25429	0.0204218	374	-18.53	9	9	272	72	68	68	0.825607	0.600442	0.15894	0.15011	0.15011
PF14_0562	PF3D7_1458900	golgi apparatus membrane protein TVP23, putative	693	0.920672	0.101747	-6.41831	0.020442	500	-27.9268	9	5	462	59	61	61	0.721501	0.666667	0.0851371	0.0880231	0.0880231
PFE0865c	PF3D7_0517300	serine/arginine-rich splicing factor 1	897	0.873117	0.16322	-6.40972	0.0208036	720	-18.3552	9	3	528	130	99	99	0.802676	0.588629	0.144928	0.110368	0.110368
PF10_0267	PF3D7_1027200	ribosomal protein S22, mitochondrial, putative	1563	0.89777	0.131284	-6.41468	0.0211292	1122	-28.5831	9	9	1006	173	159	159	0.71785	0.643634	0.110685	0.101727	0.101727
PFF0270c	PF3D7_0605500	cyclin dependent kinase binding protein, putative	1824	0.909709	0.116103	-6.27711	0.0212808	996	-26.0526	9	3	1210	154	157	157	0.546053	0.663377	0.0844298	0.0860746	0.0860746
MAL13P1.306	PF3D7_1361500	PH domain-containing protein, putative	336	0.890265	0.141272	-6.38178	0.0216042	966	-17.653	9	4	204	28	34	34	2.875	0.607143	0.0833333	0.10119	0.10119
PFL1570w	PF3D7_1232600	conserved Plasmodium protein, unknown function	1089	0.928168	0.092102	-6.4193	0.0218458	828	-16.4738	9	2	712	149	99	99	0.760331	0.653811	0.136823	0.0909091	0.0909091
MAL13P1.344	PF3D7_1368200	ABC transporter E family member 1, putative	1860	0.918237	0.105654	-6.22148	0.022429	1312	-19.9612	9	21	1198	183	153	153	0.705376	0.644086	0.0983871	0.0822581	0.0822581
PF13_0180	PF3D7_1333000	20 kDa chaperonin	777	0.854272	0.187752	-6.40518	0.0231697	498	-19.0412	9	7	498	76	50	50	0.640927	0.640927	0.0978121	0.0643501	0.0643501
PFF0120w	PF3D7_0602500	geranylgeranyl transferase type-2 subunit beta, putative	1140	0.873901	0.162202	-6.40989	0.0233336	826	-26.7897	9	1	772	105	78	78	0.724561	0.677193	0.0921053	0.0684211	0.0684211
MAL13P1.329	PF3D7_1365700	SNARE associated Golgi protein, putative	1227	0.864886	0.17392	-6.40782	0.0235899	1046	-22.1748	9	5	838	102	78	78	0.852486	0.682967	0.0831296	0.0635697	0.0635697
PF10_0272	PF3D7_1027800	60S ribosomal protein L3	1161	0.894775	0.135155	-6.41414	0.023729	1012	-20.315	9	2	756	85	100	100	0.871662	0.651163	0.0732127	0.0861326	0.0861326
PF11_0105	PF3D7_1109400	essential nuclear protein 1, putative	1311	0.864086	0.174962	-6.40763	0.0237791	1104	-17.4144	9	3	820	172	165	165	0.842105	0.625477	0.131198	0.125858	0.125858
PF11_0181	PF3D7_1117500	tyrosine--tRNA ligase	1686	0.895296	0.134482	-6.41423	0.024092	1130	-22.5394	9	3	1100	161	190	190	0.670225	0.652432	0.0954923	0.112693	0.112693
PF14_0020	PF3D7_1401800	choline kinase	1323	0.89105	0.139973	-6.41344	0.0241995	586	-21.1158	9	3	852	114	102	102	0.442933	0.643991	0.0861678	0.0770975	0.0770975
MAL7P1.86	PF3D7_0717300	transcription initiation factor IIE subunit alpha, putative	1179	0.90913	0.116619	-6.4166	0.0242555	720	-18.0701	9	2	762	93	104	104	0.610687	0.64631	0.0788804	0.0882103	0.0882103
PF10_0091	PF3D7_1009400	zinc finger protein, putative	1089	0.910777	0.114495	-6.41686	0.0244454	814	-17.8237	9	7	634	126	116	116	0.747475	0.582185	0.115702	0.10652	0.10652
PFB0440c	PF3D7_0209700	RING zinc finger protein, putative	1707	0.944402	0.071243	-6.4211	0.0248902	1112	-21.2753	9	7	1094	204	171	171	0.651435	0.64089	0.119508	0.100176	0.100176
PFD0335c	PF3D7_0406800	ribosomal protein L25, putative	861	0.869558	0.167844	-6.40891	0.0256057	422	-27.2784	9	4	556	86	69	69	0.490128	0.645761	0.0998839	0.0801394	0.0801394
PFL0490c	PF3D7_1209800	ATP synthase mitochondrial F1 complex assembly factor 1, putative	570	0.892042	0.13869	-6.41363	0.0260976	254	-24.0126	9	4	388	53	23	23	0.445614	0.680702	0.0929825	0.0403509	0.0403509
MAL13P1.343	PF3D7_1368100	26S proteasome regulatory subunit RPN11, putative	936	0.871233	0.166003	-6.2697	0.0265577	542	-23.1079	9	2	606	109	111	111	0.57906	0.647436	0.116453	0.11859	0.11859
PF11_0066	PF3D7_1105500	centrin-4	516	0.911602	0.113431	-6.41699	0.0265622	122	-21.1248	9	7	320	63	60	60	0.236434	0.620155	0.122093	0.116279	0.116279
PFC0735w	PF3D7_0316800	40S ribosomal protein S15A, putative	393	0.886358	0.146047	-6.41252	0.0266515	320	-24.7437	9	3	258	40	11	11	0.814249	0.656489	0.101781	0.0279898	0.0279898
PF14_0323	PF3D7_1434200	calmodulin	450	0.874791	0.161372	-6.2705	0.0266551	350	-19.8391	9	3	260	48	62	62	0.777778	0.577778	0.106667	0.137778	0.137778
PF10_0051	PF3D7_1004800	ADP,ATP carrier protein 2	1023	0.853022	0.189383	-6.40486	0.0273184	832	-20.9748	9	2	650	133	97	97	0.813294	0.635386	0.13001	0.0948192	0.0948192
PF14_0760	PF3D7_1478800	Plasmodium exported protein, unknown function	597	0.846601	0.197773	-6.40315	0.0276723	442	-27.9993	9	2	412	60	34	34	0.740369	0.690117	0.100503	0.0569514	0.0569514
PFL0735w	PF3D7_1215200	peptidyl-prolyl cis-trans isomerase	843	0.85061	0.192533	-6.40422	0.027912	420	-32.4054	9	5	566	63	61	61	0.498221	0.671412	0.0747331	0.0723606	0.0723606
PF08_0131	PF3D7_0802200	1-cys peroxiredoxin	663	0.871307	0.165572	-6.40931	0.028125	506	-16.4983	9	3	420	85	38	38	0.763198	0.633484	0.128205	0.0573152	0.0573152
PF14_0348	PF3D7_1436800	ATP-dependent Clp protease proteolytic subunit	735	0.905062	0.123224	-6.1687	0.0282785	346	-26.4546	9	0	466	52	35	35	0.470748	0.634014	0.0707483	0.047619	0.047619
PF10_0208	PF3D7_1021400	endomembrane protein 70, putative	1860	0.890927	0.140132	-6.41341	0.0283819	1386	-24.7085	9	2	1246	157	125	125	0.745161	0.669892	0.0844086	0.0672043	0.0672043
PF14_0581	PF3D7_1460900	ribosomal protein S10, apicoplast, putative	825	0.942801	0.074459	-5.95145	0.0284863	548	-22.6641	9	1	522	61	65	65	0.664242	0.632727	0.0739394	0.0787879	0.0787879
PF13_0227	PF3D7_1341900	V-type proton ATPase subunit D, putative	744	0.858535	0.182564	-6.37469	0.0288913	526	-21.564	9	3	478	95	80	80	0.706989	0.642473	0.127688	0.107527	0.107527
PFB0290c	PF3D7_0206600	DNA-directed RNA polymerase III subunit RPC10, putative	321	0.875756	0.159793	-6.4103	0.0290135	320	-20.4316	9	4	196	31	33	33	0.996885	0.610592	0.0965732	0.102804	0.102804
PF13_0358	PF3D7_1368600	mitochondrial import inner membrane translocase subunit TIM9, putative	279	0.884306	0.148705	-6.41211	0.029142	180	-19.4899	9	3	170	18	17	17	0.645161	0.609319	0.0645161	0.0609319	0.0609319
PFF0520w	PF3D7_0610600	calcium-dependent protein kinase 2	1542	0.87807	0.157107	-6.27121	0.0294236	978	-20.6679	9	14	984	173	176	176	0.634241	0.638132	0.112192	0.114137	0.114137
PFF0780w	PF3D7_0616100	conserved Plasmodium protein, unknown function	444	0.853827	0.188333	-6.40507	0.0294497	228	-1.58698	9	6	194	59	117	117	0.513514	0.436937	0.132883	0.263514	0.263514
PFD0240c	PF3D7_0404900	6-cysteine protein P41	1137	0.836715	0.211676	-6.32495	0.0296839	886	-21.8327	9	1	750	126	98	98	0.779244	0.659631	0.110818	0.0861917	0.0861917
PFL0380c	PF3D7_1207600	tRNA dimethylallyltransferase, putative	1806	0.825458	0.225506	-6.39697	0.0302128	1528	-19.8289	9	7	1110	235	222	222	0.846069	0.614618	0.130122	0.122924	0.122924
PFL1520w	PF3D7_1231500	mitosis protein dim1, putative	420	0.83717	0.210121	-6.40049	0.0303313	242	-20.7683	9	9	270	42	27	27	0.57619	0.642857	0.1	0.0642857	0.0642857
PF08_0080	PF3D7_0813500	PUB domain-containing protein, putative	1548	0.910962	0.114257	-6.41689	0.0305559	1178	-17.4761	9	10	920	205	203	203	0.760982	0.594315	0.132429	0.131137	0.131137
MAL13P1.279	PF3D7_1356900	protein kinase 5	867	0.85063	0.193376	-6.3289	0.0307355	410	-24.5325	9	7	574	104	74	74	0.472895	0.662053	0.119954	0.0853518	0.0853518
MAL13P1.36	PF3D7_1307000	exosome complex component RRP40, putative	738	0.812287	0.242875	-6.39269	0.0309867	518	-22.5754	9	2	462	76	72	72	0.701897	0.626016	0.102981	0.097561	0.097561
PF13_0231	PF3D7_1342300	tetratricopeptide repeat protein, putative	792	0.914777	0.110144	-6.2777	0.0311181	576	-24.8327	9	0	532	83	65	65	0.727273	0.671717	0.104798	0.0820707	0.0820707
MAL13P1.92	PF3D7_1317800	40S ribosomal protein S19	438	0.812472	0.242631	-6.39275	0.0311399	292	-16.4421	9	8	264	63	46	46	0.666667	0.60274	0.143836	0.105023	0.105023
PF13_0346	PF3D7_1365900	ubiquitin-60S ribosomal protein L40	387	0.902671	0.124954	-6.41554	0.0318257	204	-9.51243	9	6	210	50	50	50	0.527132	0.542636	0.129199	0.129199	0.129199
PFA0530c	PF3D7_0110900	adenylate kinase-like protein 1	561	0.81162	0.243757	-6.39246	0.0322237	356	-20.3168	9	2	350	63	84	84	0.634581	0.623886	0.112299	0.149733	0.149733
MAL7P1.73	PF3D7_0715300	calcium/calmodulin-dependent protein kinase, putative	1554	0.820907	0.231499	-6.39552	0.0324407	1382	-20.0167	9	2	996	192	138	138	0.889318	0.640927	0.123552	0.0888031	0.0888031
PFB0970c	PF3D7_0221700	Plasmodium exported protein, unknown function	1482	0.855995	0.185504	-6.40562	0.0324995	750	-13.0703	9	8	758	166	239	239	0.506073	0.511471	0.112011	0.161269	0.161269
PF10_0021	PF3D7_1001700	Plasmodium exported protein (PHISTc), unknown function	801	0.849226	0.194341	-6.40385	0.0326562	558	-21.4069	9	11	500	115	72	72	0.696629	0.62422	0.143571	0.0898876	0.0898876
PF14_0124	PF3D7_1412500	actin II	1131	0.886406	0.145985	-6.41253	0.0333887	870	-28.3473	9	0	734	116	115	115	0.769231	0.648983	0.102564	0.10168	0.10168
PF14_0673	PF3D7_1470600	RAP protein, putative	1602	0.81263	0.242422	-6.3928	0.033396	936	-13.3956	9	3	906	304	220	220	0.58427	0.565543	0.189763	0.137328	0.137328
PFE1415w	PF3D7_0528400	palmitoyltransferase DHHC7	1221	0.912815	0.111868	-6.41717	0.0336822	1152	-20.1601	9	1	782	118	103	103	0.943489	0.640459	0.0966421	0.0843571	0.0843571
PFD0310w	PF3D7_0406200	parasitophorous vacuole membrane protein S16	474	0.823777	0.227717	-6.39644	0.0339199	182	-20.6952	9	2	300	35	30	30	0.383966	0.632911	0.0738397	0.0632911	0.0632911
PF13_0327	PF3D7_1361700	cytochrome c oxidase subunit 2A, putative	687	0.831761	0.217667	-6.36725	0.0340031	592	-18.2101	9	1	428	65	46	46	0.861718	0.622999	0.0946143	0.0669578	0.0669578
PFC0255c	PF3D7_0305700	ubiquitin-conjugating enzyme MMS2, putative	429	0.810383	0.245392	-6.39204	0.0340756	366	-21.6834	9	5	266	40	31	31	0.853147	0.620047	0.0932401	0.0722611	0.0722611
MAL13P1.219	PF3D7_1344500	U6 snRNA phosphodiesterase, putative	825	0.86794	0.169947	-6.40854	0.0341497	616	-22.1925	9	9	540	77	98	98	0.746667	0.654545	0.0933333	0.118788	0.118788
PFD0490c	PF3D7_0409900	actin-like protein, putative	1251	0.846605	0.198172	-6.37154	0.034787	854	-30.1762	9	3	838	144	73	73	0.682654	0.669864	0.115108	0.0583533	0.0583533
PFD0450c	PF3D7_0409100	U4/U6 small nuclear ribonucleoprotein PRP31, putative	1605	0.877308	0.157779	-6.41064	0.0348797	1196	-16.3715	9	10	964	182	214	214	0.745171	0.600623	0.113396	0.133333	0.133333
PF08_0053	PF3D7_0819100	BRIX domain, putative	888	0.910171	0.117874	-5.89209	0.0350599	726	-20.3549	9	12	540	77	101	101	0.817568	0.608108	0.0867117	0.113739	0.113739
MAL13P1.87	PF3D7_1316800	protein transport protein SEC20, putative	873	0.788906	0.27391	-6.38426	0.0350892	780	-18.6743	9	12	574	81	53	53	0.893471	0.657503	0.0927835	0.0607102	0.0607102
PFL1100w	PF3D7_1222900	conserved Plasmodium protein, unknown function	1506	0.907337	0.118932	-6.41631	0.0352549	1220	-26.4954	9	11	990	187	125	125	0.810093	0.657371	0.12417	0.0830013	0.0830013
PFA0290w	PF3D7_0105900	3'-5' exonuclease, putative	1347	0.875985	0.159819	-6.37881	0.0353421	964	-17.3557	9	2	836	172	148	148	0.715664	0.620638	0.127691	0.109874	0.109874
PF10_0316	PF3D7_1032400	phosphatidylinositol N-acetylglucosaminyltransferase subunit A, putative	1386	0.785037	0.279072	-6.38276	0.0354861	980	-23.465	9	9	904	179	77	77	0.707071	0.652237	0.129149	0.0555556	0.0555556
PFC0205c	PF3D7_0304500	1-cys-glutaredoxin-like protein-1	516	0.843372	0.201997	-6.40226	0.0359146	366	-16.0279	9	24	296	63	49	49	0.709302	0.573643	0.122093	0.0949612	0.0949612
PFL1080c	PF3D7_1222500	diphthine--ammonia ligase, putative	744	0.808386	0.248035	-6.39135	0.0362299	608	-20.3812	9	6	482	83	57	57	0.817204	0.647849	0.111559	0.0766129	0.0766129
PF08_0076	PF3D7_0813900	40S ribosomal protein S16, putative	435	0.807368	0.249906	-6.35928	0.036379	302	-18.5636	9	19	250	59	60	60	0.694253	0.574713	0.135632	0.137931	0.137931
PFL2290w	PF3D7_1247800	dipeptidyl aminopeptidase 2	1773	0.904927	0.122286	-6.27634	0.0366279	1378	-18.6293	9	2	1124	211	181	181	0.777214	0.633954	0.119007	0.102087	0.102087
MAL13P1.90	PF3D7_1317600	conserved Plasmodium protein, unknown function	1863	0.884393	0.148592	-6.41212	0.0370094	1628	-18.3867	9	2	1168	183	191	191	0.873859	0.626946	0.0982287	0.102523	0.102523
PFF0840w	PF3D7_0617300	RNA-binding protein, putative	420	0.86471	0.174503	-6.37621	0.0372548	302	-21.6969	9	2	276	24	17	17	0.719048	0.657143	0.0571429	0.0404762	0.0404762
PF10_0220	PF3D7_1022700	phospholipid scramblase	828	0.906965	0.120741	-6.16902	0.0372614	696	-23.2311	9	0	542	113	86	86	0.84058	0.654589	0.136473	0.103865	0.103865
PFL0630w	PF3D7_1212800	succinate dehydrogenase [ubiquinone] iron-sulfur subunit, mitochondrial	966	0.869961	0.16732	-6.409	0.0373554	484	-16.7121	9	7	574	112	156	156	0.501035	0.594203	0.115942	0.161491	0.161491
PFD0670c	PF3D7_0413700	lysine decarboxylase-like protein, putative	1017	0.826326	0.224363	-6.39724	0.0375109	718	-23.308	9	33	660	107	129	129	0.705998	0.648968	0.105211	0.126844	0.126844
PF11_0231	PF3D7_1122300	conserved Plasmodium protein, unknown function	1086	0.762104	0.309841	-6.37326	0.0382296	954	-30.0124	9	10	744	118	89	89	0.878453	0.685083	0.108656	0.0819521	0.0819521
MAL7P1.150	PF3D7_0727200	cysteine desulfurase IscS	1662	0.886722	0.145869	-6.273	0.0382843	1214	-28.7964	9	6	1060	192	178	178	0.730445	0.637786	0.115523	0.1071	0.1071
PF10_0274	PF3D7_1028000	methyltransferase, putative	1782	0.742439	0.336478	-6.36424	0.0383352	1406	-23.2655	9	1	1192	161	99	99	0.789001	0.668911	0.0903479	0.0555556	0.0555556
PFI0695c	PF3D7_0914200	phospholipid or glycerol acyltransferase, putative	1257	0.813671	0.241046	-6.39315	0.0384096	1092	-25.6272	9	0	838	142	110	110	0.868735	0.666667	0.112967	0.0875099	0.0875099
PFF1360w	PF3D7_0628000	6-pyruvoyltetrahydropterin synthase	522	0.833151	0.215839	-6.36767	0.0385121	360	-24.7574	9	8	340	41	37	37	0.689655	0.651341	0.0785441	0.0708812	0.0708812
PF11_0192	PF3D7_1118600	histone acetyltransferase MYST	1827	0.842917	0.202592	-6.40213	0.0393574	1544	-17.7649	9	6	1138	180	178	178	0.845101	0.622879	0.0985222	0.0974275	0.0974275
PFL0890c	PF3D7_1218400	triose or hexose phosphate/phosphate translocator, putative	1437	0.799302	0.260077	-6.38814	0.0396281	840	-23.5928	9	2	956	175	102	102	0.584551	0.665275	0.121781	0.0709812	0.0709812
MAL8P1.71	PF3D7_0818000	U4/U6.U5 small nuclear ribonucleoprotein, putative	1119	0.860113	0.180136	-6.40666	0.0397295	530	-6.64421	9	2	544	180	157	157	0.473637	0.486148	0.160858	0.140304	0.140304
PFA0140c	PF3D7_0102800	seipin domain-containing protein, putative	1824	0.811559	0.243838	-6.39244	0.0397872	1494	-31.1733	9	2	1258	152	132	132	0.819079	0.689693	0.0833333	0.0723684	0.0723684
PF11_0093	PF3D7_1108000	IWS1-like protein, putative	1707	0.803937	0.253927	-6.3898	0.0398703	1146	-11.6619	9	9	912	205	324	324	0.671353	0.534271	0.120094	0.189807	0.189807
PFC0571c	PF3D7_0313700	conserved Plasmodium protein, unknown function	1056	0.79026	0.272105	-6.38478	0.0404031	990	-24.3903	9	1	662	145	88	88	0.9375	0.626894	0.137311	0.0833333	0.0833333
MAL7P1.75	PF3D7_0715500	ATP synthase subunit epsilon, mitochondrial, putative	216	0.844308	0.201681	-6.32715	0.0406279	82	-17.6453	9	15	120	32	15	15	0.37963	0.555556	0.148148	0.0694444	0.0694444
PFF0710w	PF3D7_0614700	F-box protein FBXO6, putative	1815	0.842751	0.202809	-6.40208	0.0407365	1356	-17.8736	9	3	1144	238	193	193	0.747107	0.630303	0.131129	0.106336	0.106336
PFD0830w	PF3D7_0417200	bifunctional dihydrofolate reductase-thymidylate synthase	1827	0.890855	0.141267	-6.21678	0.0414934	1230	-22.0233	9	4	1196	201	181	181	0.673235	0.654625	0.110016	0.0990695	0.0990695
PFL0060w	PF3D7_1201200	Plasmodium exported protein (PHISTa-like), unknown function	666	0.796467	0.263844	-6.3871	0.0420038	528	-17.5599	9	6	404	60	47	47	0.792793	0.606607	0.0900901	0.0705706	0.0705706
PFE0145w	PF3D7_0503000	50S ribosomal protein L28, apicoplast, putative	789	0.7164	0.372152	-6.35102	0.0423319	464	-16.8707	9	22	428	124	127	127	0.588086	0.542459	0.157161	0.160963	0.160963
PF14_0582	PF3D7_1461000	conserved Plasmodium protein, unknown function	1488	0.80534	0.253237	-6.31468	0.0427731	974	-21.8771	9	5	960	102	102	102	0.65457	0.645161	0.0685484	0.0685484	0.0685484
PF14_0049	PF3D7_1405200	trafficking protein particle complex subunit 1, putative	579	0.850612	0.19253	-6.40422	0.0433558	284	-19.2343	9	5	356	63	81	81	0.490501	0.614853	0.108808	0.139896	0.139896
PFB0900c	PF3D7_0219700	Plasmodium exported protein (PHISTc), unknown function	888	0.738503	0.342595	-6.33034	0.0434803	688	-15.6815	9	2	536	101	119	119	0.774775	0.603604	0.113739	0.134009	0.134009
PF14_0619	PF3D7_1465200	mediator of RNA polymerase II transcription subunit 4, putative	1131	0.796773	0.263438	-6.38721	0.0435546	622	-18.4888	9	0	702	123	110	110	0.549956	0.62069	0.108753	0.0972591	0.0972591
PFL1740w	PF3D7_1236000	vesicle transport v-SNARE protein VTI1, putative	1233	0.720631	0.366323	-6.35327	0.0437684	1072	-12.1748	9	2	718	181	151	151	0.869424	0.58232	0.146796	0.122466	0.122466
PFL2425w	PF3D7_1250500	AP-3 complex subunit sigma, putative	474	0.863784	0.175355	-6.40755	0.0439185	238	-29.0074	9	2	318	56	45	45	0.50211	0.670886	0.118143	0.0949367	0.0949367
PFD0945c	PF3D7_0419500	conserved Plasmodium membrane protein, unknown function	1611	0.873985	0.162816	-6.24661	0.0441383	1160	-22.8673	9	5	1056	159	135	135	0.72005	0.655493	0.0986965	0.0837989	0.0837989
PF13_0253	PF3D7_1347700	ethanolamine-phosphate cytidylyltransferase	1722	0.815942	0.238047	-6.39391	0.0445945	1214	-18.4317	9	1	1060	201	182	182	0.704994	0.615563	0.116725	0.105691	0.105691
PF14_0090	PF3D7_1409300	DNA damage-inducible protein 1	1149	0.723683	0.362125	-6.35487	0.0456214	812	-18.3723	9	2	732	144	99	99	0.706701	0.637076	0.125326	0.0861619	0.0861619
PF11_0165	PF3D7_1115700	cysteine proteinase falcipain 2a	1455	0.838644	0.208189	-6.40092	0.0462995	752	-23.4445	9	6	956	149	142	142	0.516838	0.657045	0.102405	0.0975945	0.0975945
MAL7P1.74	PF3D7_0715400	secreted ookinete protein, putative	660	0.802486	0.255852	-6.38928	0.0464745	382	-20.7908	9	3	406	59	73	73	0.578788	0.615152	0.0893939	0.110606	0.110606
PFF0580w	PF3D7_0611900	lsm12, putative	531	0.826216	0.224973	-6.36554	0.046562	234	-23.0938	9	13	334	44	42	42	0.440678	0.629002	0.0828625	0.079096	0.079096
PF10_0070	PF3D7_1007000	transmembrane protein 147, putative	783	0.771161	0.298294	-6.34528	0.0475064	666	-23.8799	9	0	534	75	67	67	0.850575	0.681992	0.0957854	0.0855683	0.0855683
PF14_0242	PF3D7_1426200	protein arginine N-methyltransferase 1	1206	0.794173	0.26746	-6.35448	0.047801	758	-19.0241	9	2	726	172	153	153	0.628524	0.60199	0.14262	0.126866	0.126866
PF14_0161	PF3D7_1416300	N-acyl-phosphatidylethanolamine-hydrolyzing phospholipase D, putative	1254	0.825812	0.225507	-6.36541	0.0479727	1030	-22.4058	9	9	814	135	161	161	0.821372	0.649123	0.107656	0.128389	0.128389
PF11_0453	PF3D7_1143900	ATP-dependent (S)-NAD(P)H-hydrate dehydratase, putative	1176	0.88758	0.144465	-6.41276	0.0481081	940	-36.2399	9	3	802	109	108	108	0.79932	0.681973	0.0926871	0.0918367	0.0918367
PFI1695c	PF3D7_0935000	U2 small nuclear ribonucleoprotein B'', putative	582	0.763968	0.307329	-6.37407	0.0487407	408	-19.0776	9	1	364	63	92	92	0.701031	0.62543	0.108247	0.158076	0.158076
PF11_0272	PF3D7_1126200	40S ribosomal protein S18, putative	471	0.815175	0.239559	-6.25402	0.049139	268	-14.2315	9	4	284	46	32	32	0.569002	0.602972	0.0976645	0.0679406	0.0679406
PF13_0165	PF3D7_1330800	RNA-binding protein, putative	1791	0.705273	0.38755	-6.34492	0.0493375	1286	-11.4677	9	6	940	281	279	279	0.718035	0.524846	0.156896	0.155779	0.155779
PFL0745c	PF3D7_1215400	conserved Plasmodium protein, unknown function	1851	0.740998	0.33844	-6.36355	0.0495759	1058	-17.8165	9	2	1170	228	221	221	0.571583	0.632091	0.123177	0.119395	0.119395
PF13_0085	PF3D7_1315100	serine/threonine protein kinase PK9	1104	0.675672	0.429009	-6.32728	0.049795	862	-33.5982	9	9	736	96	82	82	0.780797	0.666667	0.0869565	0.0742754	0.0742754
PFE0065w	PF3D7_0501300	skeleton-binding protein 1	1014	0.88288	0.150553	-6.41182	0.0498352	680	-15.7571	9	9	560	101	138	138	0.670611	0.552268	0.0996055	0.136095	0.136095
PFE0120c	PF3D7_0502400	merozoite surface protein 8	1794	0.735757	0.345586	-6.36099	0.049912	1510	-20.2258	9	3	1144	170	146	146	0.841695	0.637681	0.0947603	0.0813824	0.0813824
PF14_0311	PF3D7_1432900	SF-assemblin, putative	810	0.781154	0.284261	-6.38123	0.0499635	460	-16.1807	9	13	492	126	79	79	0.567901	0.607407	0.155556	0.0975309	0.0975309
PFF0205w	PF3D7_0604200	ribosomal protein L41, mitochondrial, putative	282	0.814326	0.240683	-6.36167	0.0501018	122	-23.9155	9	8	170	20	24	24	0.432624	0.602837	0.070922	0.0851064	0.0851064
PFB0590w	PF3D7_0213000	conserved protein, unknown function	501	0.738883	0.341322	-6.36252	0.0510326	370	-20.1356	9	4	328	29	22	22	0.738523	0.654691	0.0578842	0.0439122	0.0439122
PF11_0443	PF3D7_1143200	DnaJ protein, putative	966	0.755617	0.318602	-6.37037	0.0512773	640	-21.5775	9	0	610	90	113	113	0.662526	0.63147	0.0931677	0.116977	0.116977
PF13_0330	PF3D7_1362200	RuvB-like helicase 3	1452	0.802197	0.257426	-6.22558	0.0513609	964	-21.1193	9	2	920	102	89	89	0.663912	0.633609	0.0702479	0.0612948	0.0612948
PF14_0138	PF3D7_1414000	26S proteasome regulatory subunit RPN13, putative	762	0.78202	0.284437	-6.30578	0.0517472	610	-19.2947	9	3	476	109	50	50	0.800525	0.624672	0.143045	0.0656168	0.0656168
PFL2550w	PF3D7_1253000	gametocyte erythrocyte cytosolic protein	1410	0.763841	0.308969	-6.29806	0.0519036	1218	-22.5705	9	2	944	117	82	82	0.86383	0.669504	0.0829787	0.058156	0.058156
MAL13P1.413	PF3D7_1370300	membrane associated histidine-rich protein 1	750	0.700636	0.393996	-6.34229	0.0520521	462	-20.5688	9	1	472	73	57	57	0.616	0.629333	0.0973333	0.076	0.076
MAL13P1.294	PF3D7_1358900	GTP-binding protein, putative	1104	0.852675	0.190224	-6.37318	0.0521731	916	-18.2449	9	5	674	92	140	140	0.82971	0.610507	0.0833333	0.126812	0.126812
PFL1665c	PF3D7_1234500	conserved Plasmodium protein, unknown function	1155	0.751755	0.323828	-6.36861	0.0524185	672	-24.2621	9	4	734	109	95	95	0.581818	0.635498	0.0943723	0.0822511	0.0822511
PFI1090w	PF3D7_0922200	S-adenosylmethionine synthetase	1209	0.718353	0.369459	-6.35207	0.0526214	978	-20.926	9	1	784	81	99	99	0.808933	0.64847	0.0669975	0.0818859	0.0818859
PF13_0242	PF3D7_1345700	isocitrate dehydrogenase [NADP], mitochondrial	1407	0.857365	0.183717	-6.40597	0.053001	874	-23.5948	9	8	918	158	139	139	0.62118	0.652452	0.112296	0.0987918	0.0987918
PFI1420w	PF3D7_0928900	guanylate kinase	600	0.784496	0.279795	-6.38255	0.0536179	322	-26.4035	9	1	382	57	50	50	0.536667	0.636667	0.095	0.0833333	0.0833333
PFL1830w	PF3D7_1237800	ubiquitin-like modifier HUB1, putative	222	0.835849	0.21229	-6.36847	0.0536559	152	-14.9295	9	5	122	27	25	25	0.684685	0.54955	0.121622	0.112613	0.112613
PFE0445c	PF3D7_0509000	alpha-soluble NSF attachment protein, putative	897	0.72049	0.366516	-6.3532	0.0539706	792	-20.7186	9	3	586	101	92	92	0.882943	0.653289	0.112598	0.102564	0.102564
PF11_0055	PF3D7_1104400	thioredoxin-like mero protein	1275	0.722106	0.364293	-6.35405	0.054137	840	-18.2764	9	8	800	109	109	109	0.658824	0.627451	0.0854902	0.0854902	0.0854902
PF13_0159	PF3D7_1327600	nicotinamide/nicotinic acid mononucleotide adenylyltransferase	615	0.745544	0.332255	-6.36572	0.054297	374	-16.3326	9	0	404	68	43	43	0.60813	0.656911	0.110569	0.0699187	0.0699187
PFL0890c	PF3D7_1218400	triose or hexose phosphate/phosphate translocator, putative	1437	0.754738	0.31979	-6.36997	0.054947	840	-23.5928	9	2	956	175	102	102	0.584551	0.665275	0.121781	0.0709812	0.0709812
PFL2325c	PF3D7_1248500	bax inhibitor 1, putative	870	0.813247	0.241606	-6.39301	0.0560329	714	-21.6738	9	2	572	102	55	55	0.82069	0.657471	0.117241	0.0632184	0.0632184
PF14_0397	PF3D7_1441800	vacuolar protein sorting-associated protein 60, putative	690	0.707991	0.38378	-6.34643	0.0562053	486	-16.0243	9	6	390	90	106	106	0.704348	0.565217	0.130435	0.153623	0.153623
PFE0380c	PF3D7_0507700	nuclear protein localization protein 4, putative	1596	0.838923	0.207823	-6.401	0.0565517	1076	-17.0218	9	13	1020	131	130	130	0.674185	0.639098	0.0820802	0.0814536	0.0814536
PFI0475w	PF3D7_0909800	small nuclear ribonucleoprotein Sm D3, putative	351	0.73812	0.342362	-6.36215	0.0571346	268	-18.6992	9	2	222	57	35	35	0.763533	0.632479	0.162393	0.0997151	0.0997151
PF11_0447	PF3D7_1143400	translation initiation factor eIF-1A, putative	468	0.690419	0.40826	-6.33633	0.0571508	164	-13.6892	9	2	236	53	83	83	0.350427	0.504274	0.113248	0.17735	0.17735
PFI1725w	PF3D7_0935700	Plasmodium exported protein, unknown function	624	0.79764	0.262839	-6.35578	0.0573925	432	-16.5449	9	7	384	62	52	52	0.692308	0.615385	0.099359	0.0833333	0.0833333
MAL13P1.212	PF3D7_1342500	sporozoite protein essential for cell traversal	738	0.721477	0.365158	-6.35372	0.0576633	384	-20.6242	9	2	464	89	94	94	0.520325	0.628726	0.120596	0.127371	0.127371
PF11_0436	PF3D7_1142400	coproporphyrinogen-III oxidase	1413	0.777783	0.288773	-6.37987	0.0577754	1146	-22.9093	9	12	964	152	125	125	0.81104	0.682236	0.107573	0.0884643	0.0884643
PF10_0269	PF3D7_1027400	DNA-directed RNA polymerase II subunit RPB7, putative	534	0.808519	0.247859	-6.3914	0.0581822	464	-23.3508	9	5	338	42	55	55	0.868914	0.632959	0.0786517	0.102996	0.102996
PF10_0135	PF3D7_1013800	conserved Plasmodium protein, unknown function	1461	0.706103	0.386398	-6.34538	0.0583979	1082	-3.6788	9	7	720	175	276	276	0.740589	0.492813	0.119781	0.188912	0.188912
PF13_0158	PF3D7_1327700	regulator of nonsense transcripts 3B, putative	816	0.675212	0.429659	-6.32699	0.0584337	550	-19.5213	9	3	480	119	69	69	0.67402	0.588235	0.145833	0.0845588	0.0845588
PF08_0085	PF3D7_0812600	ubiquitin-conjugating enzyme E2, putative	492	0.782284	0.282751	-6.38168	0.0586829	354	-25.2204	9	4	316	57	34	34	0.719512	0.642276	0.115854	0.0691057	0.0691057
MAL13P1.277	PF3D7_1356700	DnaJ protein, putative	597	0.804864	0.254661	-6.24946	0.0594128	422	-23.8117	9	10	384	82	50	50	0.706868	0.643216	0.137353	0.0837521	0.0837521
MAL13P1.144	PF3D7_1326400	translation initiation factor eIF-2B subunit gamma, putative	1422	0.786636	0.276938	-6.38338	0.0595666	1054	-24.1704	9	2	938	194	128	128	0.74121	0.659634	0.136428	0.0900141	0.0900141
PF10_0179	PF3D7_1018500	pre-mRNA-splicing factor RDS3, putative	336	0.8515	0.191762	-6.26485	0.0596372	234	-26.4315	9	7	216	50	18	18	0.696429	0.642857	0.14881	0.0535714	0.0535714
PF10_0169	PF3D7_1017400	phosphomannomutase	735	0.696172	0.400218	-6.33971	0.0596953	416	-25.1893	9	6	490	84	56	56	0.565986	0.666667	0.114286	0.0761905	0.0761905
PF13_0301	PF3D7_1356300	ubiquitin-conjugating enzyme E2, putative	609	0.835761	0.212934	-6.32467	0.0619173	426	-21.0535	9	2	382	98	48	48	0.699507	0.627258	0.16092	0.0788177	0.0788177
MAL13P1.174	PF3D7_1334800	MSP7-like protein	846	0.620426	0.50862	-6.28858	0.0622618	636	-17.1564	9	2	542	74	78	78	0.751773	0.640662	0.0874704	0.0921986	0.0921986
PFD1055w	PF3D7_0422400	40S ribosomal protein S19	513	0.683891	0.41742	-6.33239	0.0623327	396	-16.1869	9	2	312	71	53	53	0.77193	0.608187	0.138402	0.103314	0.103314
PF07_0034	PF3D7_0708900	protein SCO1, putative	954	0.880713	0.154045	-6.33618	0.0627936	810	-22.6708	9	11	614	122	119	119	0.849057	0.643606	0.127883	0.124738	0.124738
PFL2145w	PF3D7_1244700	conserved protein, unknown function	669	0.782216	0.282841	-6.38165	0.0634587	368	-4.42656	9	3	300	111	178	178	0.550075	0.44843	0.165919	0.266069	0.266069
PF14_0192	PF3D7_1419800	glutathione reductase	1641	0.703882	0.389482	-6.34413	0.0635792	1006	-24.2951	9	1	1116	183	116	116	0.613041	0.680073	0.111517	0.0706886	0.0706886
PFI1070c	PF3D7_0921800	ribosome production factor 1, putative	987	0.642907	0.475839	-6.30528	0.0641176	596	-20.7794	9	24	598	110	75	75	0.60385	0.605876	0.111449	0.0759878	0.0759878
MAL8P1.8	PF3D7_0829400	prolyl 4-hydroxylase subunit alpha, putative	1326	0.794913	0.265911	-6.38653	0.0643763	794	-16.5857	9	6	802	169	186	186	0.598793	0.604827	0.127451	0.140271	0.140271
PFI0565w	PF3D7_0911600	conserved Plasmodium protein, unknown function	1533	0.624284	0.502955	-6.29154	0.064767	1118	-14.7818	9	2	918	205	166	166	0.729289	0.598826	0.133725	0.108284	0.108284
PFL2065c	PF3D7_1242900	mitochondrial import inner membrane translocase subunit TIM13, putative	288	0.710733	0.383163	-6.2059	0.0648099	190	-18.5665	9	13	182	43	27	27	0.659722	0.631944	0.149306	0.09375	0.09375
MAL13P1.236	PF3D7_1347400	conserved Plasmodium protein, unknown function	420	0.67949	0.424607	-6.29737	0.0648662	194	-25.5779	9	31	272	42	30	30	0.461905	0.647619	0.1	0.0714286	0.0714286
PFL0415w	PF3D7_1208300	acyl carrier protein, mitochondrial	474	0.714967	0.374129	-6.35025	0.0656525	312	-13.9863	9	2	266	47	59	59	0.658228	0.561181	0.0991561	0.124473	0.124473
PF13_0098	PF3D7_1317300	RNA-binding protein, putative	891	0.63	0.494592	-6.29586	0.0663338	654	-19.7886	9	2	572	90	53	53	0.734007	0.641975	0.10101	0.0594837	0.0594837
MAL13P1.303	PF3D7_1360900	RNA-binding protein, putative	1170	0.60905	0.52543	-6.2796	0.0665134	912	-22.1156	9	2	722	108	174	174	0.779487	0.617094	0.0923077	0.148718	0.148718
PF14_0119	PF3D7_1412000	p1/s1 nuclease, putative	963	0.834472	0.216114	-6.15173	0.0665372	892	-23.6318	9	2	628	98	67	67	0.926272	0.652129	0.101765	0.0695742	0.0695742
PF14_0671	PF3D7_1470400	mitochondrial pyruvate carrier protein 2, putative	390	0.812766	0.242242	-6.39285	0.0673007	256	-19.02	9	3	242	40	33	33	0.65641	0.620513	0.102564	0.0846154	0.0846154
PFI1130c	PF3D7_0923000	DNA-directed RNA polymerase II subunit RPB3, putative	1008	0.762833	0.309527	-6.34169	0.0674075	810	-25.3122	9	5	656	125	75	75	0.803571	0.650794	0.124008	0.0744048	0.0744048
PF11_0165	PF3D7_1115700	cysteine proteinase falcipain 2a	1455	0.658903	0.452844	-6.31636	0.0675273	752	-23.4445	9	6	956	149	142	142	0.516838	0.657045	0.102405	0.0975945	0.0975945
MAL8P1.53	PF3D7_0821000	conserved Plasmodium protein, unknown function	1545	0.818475	0.235784	-6.31921	0.0677177	980	-20.7938	9	3	1012	167	168	168	0.634304	0.655016	0.108091	0.108738	0.108738
PF14_0027	PF3D7_1402500	ribosomal protein S27a, putative	450	0.737171	0.345334	-6.28548	0.0683473	146	-20.7058	9	15	284	46	25	25	0.324444	0.631111	0.102222	0.0555556	0.0555556
MAL7P1.98	PF3D7_0719000	conserved protein, unknown function	462	0.694928	0.401954	-6.33899	0.0684543	120	-16.1332	9	3	270	49	53	53	0.25974	0.584416	0.106061	0.114719	0.114719
PFF0230c	PF3D7_0604700	glyoxalase I-like protein GILP	924	0.700637	0.395983	-6.26569	0.0686819	548	-25.7392	9	14	616	102	70	70	0.593074	0.666667	0.11039	0.0757576	0.0757576
PF14_0321	PF3D7_1434000	CCR4-associated factor 16, putative	774	0.695652	0.404348	-6.19709	0.0689779	622	-22.4399	9	5	514	100	65	65	0.803618	0.664083	0.129199	0.0839793	0.0839793
PF14_0024	PF3D7_1402200	cytochrome c oxidase subunit ApiCOX19, putative	567	0.812981	0.243826	-6.19572	0.0690425	294	-27.0736	9	2	400	54	36	36	0.518519	0.705467	0.0952381	0.0634921	0.0634921
PF11_0300	PF3D7_1128900	conserved protein, unknown function	1869	0.623711	0.503794	-6.2911	0.069159	1034	-18.8215	9	9	1190	188	159	159	0.553237	0.636704	0.100589	0.0850722	0.0850722
PF13_0043	PF3D7_1308100	CCAAT-binding transcription factor, putative	459	0.627254	0.498605	-6.29379	0.0692569	272	-20.5383	9	1	282	43	26	26	0.592593	0.614379	0.0936819	0.0566449	0.0566449
MAL13P1.268	PF3D7_1352900	Plasmodium exported protein, unknown function	1749	0.668163	0.439648	-6.32248	0.0692789	1416	-20.216	9	4	1164	201	146	146	0.809605	0.665523	0.114923	0.0834763	0.0834763
MAL13P1.49	PF3D7_1310200	conserved Plasmodium protein, unknown function	435	0.700343	0.394404	-6.34212	0.0693624	298	-15.2992	9	1	280	64	31	31	0.685057	0.643678	0.147126	0.0712644	0.0712644
PF14_0578	PF3D7_1460600	inner membrane complex sub-compartment protein 3	447	0.717176	0.371082	-6.35144	0.0694121	262	-15.5506	9	2	290	45	49	49	0.58613	0.64877	0.100671	0.10962	0.10962
PF11_0217	PF3D7_1121000	palmitoyltransferase DHHC3	882	0.78458	0.283001	-6.13383	0.0699255	684	-23.6079	9	5	602	76	64	64	0.77551	0.68254	0.0861678	0.0725624	0.0725624
MAL8P1.145	PF3D7_0803300	mitogen-activated protein kinase organizer 1, putative	1098	0.722935	0.366158	-6.21265	0.0705361	924	-22.0669	9	6	706	111	134	134	0.84153	0.642987	0.101093	0.12204	0.12204
PFI0735c	PF3D7_0915000	type II NADH:ubiquinone oxidoreductase	1602	0.745298	0.33259	-6.3656	0.0708861	1306	-21.5167	9	3	1076	130	127	127	0.815231	0.67166	0.0811486	0.0792759	0.0792759
PFL2270w	PF3D7_1247300	GPI mannosyltransferase 2, putative	1596	0.668044	0.439818	-6.3224	0.0714376	1090	-27.1847	9	6	1108	144	79	79	0.682957	0.694236	0.0902256	0.0494987	0.0494987
MAL8P1.51	PF3D7_0821800	protein transport protein SEC61 subunit beta, putative	243	0.841718	0.204581	-6.26218	0.0714629	154	-16.0485	9	6	140	26	26	26	0.633745	0.576132	0.106996	0.106996	0.106996
PFB0610c	PF3D7_0213500	tetratricopeptide repeat protein, putative	1383	0.648464	0.467821	-6.3092	0.071815	856	-25.7961	9	9	892	129	160	160	0.618944	0.644975	0.0932755	0.115691	0.115691
PFD0750w	PF3D7_0415500	nuclear cap-binding protein subunit 2, putative	705	0.794708	0.266747	-6.24679	0.0718607	614	-14.8074	9	7	426	77	63	63	0.870922	0.604255	0.10922	0.0893617	0.0893617
PFC0886w	PF3D7_0320000	protein phosphatase inhibitor 2	435	0.624028	0.50333	-6.29134	0.0722992	332	-12.6095	9	10	248	63	49	49	0.763218	0.570115	0.144828	0.112644	0.112644
PF14_0411	PF3D7_1443300	U6 snRNA-associated Sm-like protein LSm5, putative	306	0.692839	0.404873	-6.33776	0.0723958	152	-15.8042	9	3	190	46	31	31	0.496732	0.620915	0.150327	0.101307	0.101307
PFF0900c	PF3D7_0618600	rhomboid protease ROM10	825	0.685931	0.415516	-6.30136	0.0726822	570	-27.3562	9	3	554	77	91	91	0.690909	0.671515	0.0933333	0.110303	0.110303
PF11_0088	PF3D7_1107500	prefoldin, putative	468	0.614521	0.517327	-6.28396	0.0729286	322	-25.0781	9	10	288	56	36	36	0.688034	0.615385	0.119658	0.0769231	0.0769231
PF14_0714	PF3D7_1474600	vacuole membrane protein 1, putative	1185	0.723369	0.364347	-6.27836	0.0731039	844	-22.4706	9	15	806	118	91	91	0.712236	0.680169	0.0995781	0.0767932	0.0767932
PFE0585c	PF3D7_0511800	inositol-3-phosphate synthase	1815	0.561522	0.597472	-6.23799	0.0732446	1246	-22.2317	9	3	1204	194	158	158	0.686501	0.663361	0.106887	0.0870523	0.0870523
PFD0660w	PF3D7_0413500	phosphoglucomutase-2	888	0.665708	0.44314	-6.32087	0.0734789	510	-20.0283	9	7	554	126	88	88	0.574324	0.623874	0.141892	0.0990991	0.0990991
[truncated: 1,172 more rows]
